# Supplementary material for: Detection of Hypoxanthine from Inosine and Unusual Hydrolysis of Immunosuppressive Drug Azathioprine through the Formation of a Diruthenium(III) System
Source: Biosensors (Basel). 2021 Jan 11;11(1):19. doi: 10.3390/bios11010019 (PMC7827764; doi:10.3390/bios11010019)
Supplement: Supplementary file 1 [file biosensors-11-00019-s001.zip]

Archive with 2 entries (2 files):
- compound_1b.cif
- compound_1a.cif
