# Supplementary material for: Detection of Hypoxanthine from Inosine and Unusual Hydrolysis of Immunosuppressive Drug Azathioprine through the Formation of a Diruthenium(III) System
Source: Biosensors (Basel). 2021 Jan 11;11(1):19. doi: 10.3390/bios11010019 (PMC7827764; doi:10.3390/bios11010019)
Supplement: Supplementary file 1 [file biosensors-11-00019-s001.zip › compound_1b.cif]

 
data_compound_1b
 
_audit_creation_method            'SHELXL-2017/1'
_shelx_SHELXL_version_number      '2017/1'
_chemical_name_systematic         ?
_chemical_name_common             ?
_chemical_melting_point           ?
_chemical_formula_moiety          'C10 H8 Cl6 N8 O2 Ru2,2(H2O)'
_chemical_formula_sum
 'C10 H12 Cl6 N8 O4 Ru2' 
_chemical_formula_weight          723.12

loop_
 _atom_type_symbol
 _atom_type_description
 _atom_type_scat_dispersion_real
 _atom_type_scat_dispersion_imag
 _atom_type_scat_source
 'C'  'C'   0.0033   0.0016
 'International Tables Vol C Tables 4.2.6.8 and 6.1.1.4'
 'H'  'H'   0.0000   0.0000
 'International Tables Vol C Tables 4.2.6.8 and 6.1.1.4'
 'N'  'N'   0.0061   0.0033
 'International Tables Vol C Tables 4.2.6.8 and 6.1.1.4'
 'O'  'O'   0.0106   0.0060
 'International Tables Vol C Tables 4.2.6.8 and 6.1.1.4'
 'Cl'  'Cl'   0.1484   0.1585
 'International Tables Vol C Tables 4.2.6.8 and 6.1.1.4'
 'Ru'  'Ru'  -1.2594   0.8363
 'International Tables Vol C Tables 4.2.6.8 and 6.1.1.4'
 
_space_group_crystal_system       monoclinic
_space_group_IT_number            14
_space_group_name_H-M_alt         'P 21/c'
_space_group_name_Hall            '-P 2ybc'
 
_shelx_space_group_comment
;
The symmetry employed for this shelxl refinement is uniquely defined
by the following loop, which should always be used as a source of
symmetry information in preference to the above space-group names.
They are only intended as comments.
;
 
loop_
 _space_group_symop_operation_xyz
 'x, y, z'
 '-x, y+1/2, -z+1/2'
 '-x, -y, -z'
 'x, -y-1/2, z-1/2'
 
_cell_length_a                    8.7139(6)
_cell_length_b                    11.8652(9)
_cell_length_c                    10.2858(8)
_cell_angle_alpha                 90
_cell_angle_beta                  112.318(2)
_cell_angle_gamma                 90
_cell_volume                      983.81(13)
_cell_formula_units_Z             2
_cell_measurement_temperature     120(2)
_cell_measurement_reflns_used     17437 
_cell_measurement_theta_min       4.12
_cell_measurement_theta_max       26.36
 
_exptl_crystal_description        'plates'
_exptl_crystal_colour             'brown'
_exptl_crystal_density_meas       ?
_exptl_crystal_density_method     ?
_exptl_crystal_density_diffrn     2.441          
_exptl_crystal_F_000              700
_exptl_transmission_factor_min    ?
_exptl_transmission_factor_max    ?
_exptl_crystal_size_max           0.270
_exptl_crystal_size_mid           0.140
_exptl_crystal_size_min           0.110
_exptl_absorpt_coefficient_mu     2.390
_shelx_estimated_absorpt_T_min    ?
_shelx_estimated_absorpt_T_max    ?
_exptl_absorpt_correction_type    'Multi-Scan'
_exptl_absorpt_correction_T_min   0.490
_exptl_absorpt_correction_T_max   0.634
_exptl_absorpt_process_details    'SADABS'
_exptl_absorpt_special_details    ?
_diffrn_ambient_temperature       120(2)
_diffrn_radiation_wavelength      0.71073
_diffrn_radiation_type            MoK\a
_diffrn_source                    ?
_diffrn_measurement_device_type   'D8 VENTURE_PHOTON II'
_diffrn_measurement_method        'phi and omega scans'
_diffrn_detector_area_resol_mean  ?
_diffrn_reflns_number             17437
_diffrn_reflns_av_unetI/netI      0.0593
_diffrn_reflns_av_R_equivalents   0.1113
_diffrn_reflns_limit_h_min        -9
_diffrn_reflns_limit_h_max        10
_diffrn_reflns_limit_k_min        -14
_diffrn_reflns_limit_k_max        14
_diffrn_reflns_limit_l_min        -12
_diffrn_reflns_limit_l_max        12
_diffrn_reflns_theta_min          2.527
_diffrn_reflns_theta_max          26.361
_diffrn_reflns_theta_full         25.242
_diffrn_measured_fraction_theta_max   1.000
_diffrn_measured_fraction_theta_full  1.000
_diffrn_reflns_Laue_measured_fraction_max    1.000
_diffrn_reflns_Laue_measured_fraction_full   1.000
_diffrn_reflns_point_group_measured_fraction_max   1.000
_diffrn_reflns_point_group_measured_fraction_full  1.000
_reflns_number_total              2012
_reflns_number_gt                 1554
_reflns_threshold_expression      'I > 2\s(I)'
_reflns_Friedel_coverage          0.000
_reflns_Friedel_fraction_max      .
_reflns_Friedel_fraction_full     .
 
_reflns_special_details
;
 Reflections were merged by SHELXL according to the crystal
 class for the calculation of statistics and refinement.
 
 _reflns_Friedel_fraction is defined as the number of unique
 Friedel pairs measured divided by the number that would be
 possible theoretically, ignoring centric projections and
 systematic absences.
;
 
_computing_data_collection        'Bruker APEX'
_computing_cell_refinement        'Bruker APEX'
_computing_data_reduction         'Bruker SAINT'
_computing_structure_solution     'SHELXT 2014/5 (Sheldrick, 2014)'
_computing_structure_refinement 'SHELXL-2017/1 (Sheldrick, 2017)'
_computing_molecular_graphics     'DIAMOND'
_computing_publication_material   'DIAMOND'
_refine_special_details           ?
_refine_ls_structure_factor_coef  Fsqd
_refine_ls_matrix_type            full
_refine_ls_weighting_scheme       calc
_refine_ls_weighting_details
'w=1/[\s^2^(Fo^2^)+(0.1070P)^2^+18.3961P] where P=(Fo^2^+2Fc^2^)/3'
_atom_sites_solution_primary      ?
_atom_sites_solution_secondary    ?
_atom_sites_solution_hydrogens    mixed
_refine_ls_hydrogen_treatment     mixed
_refine_ls_extinction_method      'SHELXL-2017/1 (Sheldrick 2017)'
_refine_ls_extinction_coef        0.011(2)
_refine_ls_extinction_expression
 'Fc^*^=kFc[1+0.001xFc^2^\l^3^/sin(2\q)]^-1/4^'
_refine_ls_number_reflns          2012
_refine_ls_number_parameters      143
_refine_ls_number_restraints      21
_refine_ls_R_factor_all           0.1099
_refine_ls_R_factor_gt            0.0844
_refine_ls_wR_factor_ref          0.2185
_refine_ls_wR_factor_gt           0.2014
_refine_ls_goodness_of_fit_ref    1.066
_refine_ls_restrained_S_all       1.076
_refine_ls_shift/su_max           0.016
_refine_ls_shift/su_mean          0.001
 
loop_
 _atom_site_label
 _atom_site_type_symbol
 _atom_site_fract_x
 _atom_site_fract_y
 _atom_site_fract_z
 _atom_site_U_iso_or_equiv
 _atom_site_adp_type
 _atom_site_occupancy
 _atom_site_site_symmetry_order  
 _atom_site_calc_flag
 _atom_site_refinement_flags_posn
 _atom_site_refinement_flags_adp
 _atom_site_refinement_flags_occupancy
 _atom_site_disorder_assembly
 _atom_site_disorder_group
Ru1 Ru 0.93229(11) 0.57859(8) 0.40527(10) 0.0242(4) Uani 1 1 d . . . . .
Cl1 Cl 0.7308(5) 0.5918(3) 0.1769(4) 0.0474(9) Uani 1 1 d . . . . .
Cl2 Cl 0.9522(4) 0.7766(3) 0.3856(4) 0.0463(9) Uani 1 1 d . . . . .
Cl3 Cl 1.1262(7) 0.6067(5) 0.6149(5) 0.0715(13) Uani 1 1 d . . . . .
O1 O 0.448(2) 0.6358(16) 0.718(2) 0.104(5) Uani 1 1 d . U . . .
O1W O 0.6843(13) 0.3524(8) 1.0303(11) 0.043(2) Uani 1 1 d D . . . .
H1WA H 0.648(18) 0.355(13) 1.107(10) 0.065 Uiso 1 1 d D U . . .
H1WB H 0.616(16) 0.293(10) 0.974(13) 0.065 Uiso 1 1 d D U . . .
N1 N 0.5402(13) 0.6765(9) 0.5325(13) 0.037(3) Uani 1 1 d . . . . .
H1A H 0.459423 0.726275 0.502188 0.044 Uiso 1 1 calc R U . . .
N3 N 0.7561(12) 0.5992(8) 0.4918(11) 0.029(2) Uani 1 1 d . . . . .
N7 N 0.7227(15) 0.4581(9) 0.8001(14) 0.042(3) Uani 1 1 d . . . . .
H7A H 0.685759 0.444387 0.867169 0.050 Uiso 1 1 calc R U . . .
N9 N 0.8782(13) 0.4536(8) 0.6678(11) 0.031(2) Uani 1 1 d . . . . .
C2 C 0.6334(15) 0.6725(10) 0.4589(15) 0.033(3) Uani 1 1 d . . . . .
H2A H 0.612861 0.722357 0.381824 0.039 Uiso 1 1 calc R U . . .
C4 C 0.7646(13) 0.5345(10) 0.6071(13) 0.028(3) Uani 1 1 d . . . . .
C5 C 0.658(2) 0.5410(16) 0.678(2) 0.059(4) Uani 1 1 d . U . . .
C6 C 0.545(3) 0.6170(19) 0.649(2) 0.079(6) Uani 1 1 d . U . . .
C8 C 0.8538(17) 0.4109(11) 0.7774(14) 0.036(3) Uani 1 1 d . . . . .
H8A H 0.921001 0.353012 0.834973 0.043 Uiso 1 1 calc R U . . .
 
loop_
 _atom_site_aniso_label
 _atom_site_aniso_U_11
 _atom_site_aniso_U_22
 _atom_site_aniso_U_33
 _atom_site_aniso_U_23
 _atom_site_aniso_U_13
 _atom_site_aniso_U_12
Ru1 0.0239(5) 0.0206(5) 0.0319(6) -0.0030(4) 0.0148(4) -0.0005(4)
Cl1 0.050(2) 0.040(2) 0.0420(19) 0.0049(15) 0.0063(16) 0.0036(15)
Cl2 0.0465(19) 0.0234(16) 0.078(3) -0.0072(16) 0.0337(19) -0.0066(14)
Cl3 0.082(3) 0.075(3) 0.064(3) 0.004(2) 0.036(2) 0.029(3)
O1 0.099(8) 0.107(9) 0.140(9) -0.032(7) 0.086(8) -0.011(7)
O1W 0.047(6) 0.038(5) 0.057(6) -0.004(5) 0.034(5) -0.008(4)
N1 0.029(6) 0.029(6) 0.056(7) -0.012(5) 0.021(5) -0.012(4)
N3 0.024(5) 0.021(5) 0.039(6) -0.009(4) 0.010(4) -0.005(4)
N7 0.051(7) 0.027(5) 0.060(8) -0.004(5) 0.036(6) -0.013(5)
N9 0.041(6) 0.021(5) 0.039(6) -0.004(4) 0.026(5) -0.010(4)
C2 0.026(6) 0.026(6) 0.046(8) -0.008(5) 0.014(6) 0.004(5)
C4 0.020(5) 0.024(6) 0.046(7) -0.021(5) 0.020(5) -0.007(4)
C5 0.054(6) 0.059(6) 0.068(6) -0.008(4) 0.026(4) -0.003(4)
C6 0.073(9) 0.070(9) 0.090(10) -0.015(8) 0.027(7) -0.015(7)
C8 0.046(7) 0.038(7) 0.034(7) -0.006(6) 0.025(6) -0.019(6)
 
_geom_special_details
;
 All esds (except the esd in the dihedral angle between two l.s. planes)
 are estimated using the full covariance matrix.  The cell esds are taken
 into account individually in the estimation of esds in distances, angles
 and torsion angles; correlations between esds in cell parameters are only
 used when they are defined by crystal symmetry.  An approximate (isotropic)
 treatment of cell esds is used for estimating esds involving l.s. planes.
;
 
loop_
 _geom_bond_atom_site_label_1
 _geom_bond_atom_site_label_2
 _geom_bond_distance
 _geom_bond_site_symmetry_2
 _geom_bond_publ_flag
Ru1 N3 2.060(10) . ?
Ru1 N9 2.092(10) 3_766 ?
Ru1 Cl3 2.202(5) . ?
Ru1 Cl3 2.248(6) 3_766 ?
Ru1 Cl1 2.344(4) . ?
Ru1 Cl2 2.370(3) . ?
Ru1 Ru1 2.6309(19) 3_766 ?
O1 C6 1.31(3) . ?
O1W H1WA 0.960(10) . ?
O1W H1WB 0.959(10) . ?
N1 C2 1.305(16) . ?
N1 C6 1.38(3) . ?
N1 H1A 0.8800 . ?
N3 C2 1.319(15) . ?
N3 C4 1.391(17) . ?
N7 C8 1.369(18) . ?
N7 C5 1.53(2) . ?
N7 H7A 0.8800 . ?
N9 C8 1.325(15) . ?
N9 C4 1.350(16) . ?
C2 H2A 0.9500 . ?
C4 C5 1.38(2) . ?
C5 C6 1.28(3) . ?
C8 H8A 0.9500 . ?
 
loop_
 _geom_angle_atom_site_label_1
 _geom_angle_atom_site_label_2
 _geom_angle_atom_site_label_3
 _geom_angle
 _geom_angle_site_symmetry_1
 _geom_angle_site_symmetry_3
 _geom_angle_publ_flag
N3 Ru1 N9 174.6(4) . 3_766 ?
N3 Ru1 Cl3 88.8(3) . . ?
N9 Ru1 Cl3 87.9(3) 3_766 . ?
N3 Ru1 Cl3 88.6(3) . 3_766 ?
N9 Ru1 Cl3 88.3(3) 3_766 3_766 ?
Cl3 Ru1 Cl3 107.52(18) . 3_766 ?
N3 Ru1 Cl1 91.6(3) . . ?
N9 Ru1 Cl1 92.6(3) 3_766 . ?
Cl3 Ru1 Cl1 167.33(18) . . ?
Cl3 Ru1 Cl1 85.15(16) 3_766 . ?
N3 Ru1 Cl2 90.5(3) . . ?
N9 Ru1 Cl2 93.3(3) 3_766 . ?
Cl3 Ru1 Cl2 83.09(17) . . ?
Cl3 Ru1 Cl2 169.33(17) 3_766 . ?
Cl1 Ru1 Cl2 84.24(14) . . ?
N3 Ru1 Ru1 87.9(3) . 3_766 ?
N9 Ru1 Ru1 86.8(3) 3_766 3_766 ?
Cl3 Ru1 Ru1 54.57(14) . 3_766 ?
Cl3 Ru1 Ru1 52.95(13) 3_766 3_766 ?
Cl1 Ru1 Ru1 138.10(11) . 3_766 ?
Cl2 Ru1 Ru1 137.65(12) . 3_766 ?
Ru1 Cl3 Ru1 72.48(18) . 3_766 ?
H1WA O1W H1WB 102(3) . . ?
C2 N1 C6 131.8(15) . . ?
C2 N1 H1A 114.1 . . ?
C6 N1 H1A 114.1 . . ?
C2 N3 C4 110.9(10) . . ?
C2 N3 Ru1 129.2(9) . . ?
C4 N3 Ru1 119.7(7) . . ?
C8 N7 C5 101.1(11) . . ?
C8 N7 H7A 129.5 . . ?
C5 N7 H7A 129.5 . . ?
C8 N9 C4 109.8(11) . . ?
C8 N9 Ru1 129.8(10) . 3_766 ?
C4 N9 Ru1 120.2(8) . 3_766 ?
N1 C2 N3 119.9(13) . . ?
N1 C2 H2A 120.1 . . ?
N3 C2 H2A 120.1 . . ?
N9 C4 C5 108.6(13) . . ?
N9 C4 N3 125.4(10) . . ?
C5 C4 N3 126.0(13) . . ?
C6 C5 C4 122.0(19) . . ?
C6 C5 N7 130.6(18) . . ?
C4 C5 N7 106.7(14) . . ?
C5 C6 O1 126(2) . . ?
C5 C6 N1 109(2) . . ?
O1 C6 N1 125(2) . . ?
N9 C8 N7 113.8(13) . . ?
N9 C8 H8A 123.1 . . ?
N7 C8 H8A 123.1 . . ?
 
_refine_diff_density_max    2.999
_refine_diff_density_min   -1.752
_refine_diff_density_rms    0.271

_shelx_res_file
;
TITL compound_1b.res in P2(1)/c
    compound_1b.res
    created by SHELXL-2017/1 at 17:27:12 on 28-Oct-2020
REM Old TITL compound_1b in P2(1)/c
REM SHELXT solution in P2(1)/c
REM R1 0.143,  Rweak 0.022,  Alpha 0.061,  Orientation as input
REM Formula found by SHELXT:  C7 Cl3 N4 O Ru
CELL  0.71073   8.7139  11.8652  10.2858   90.000  112.318   90.000
ZERR    2.000   0.0006   0.0009   0.0008    0.000    0.002    0.000
LATT  1
SYMM -X, 1/2+Y, 1/2-Z
SFAC C H N O CL RU
UNIT 20 24 16 8 12 4
ACTA
TEMP -153.150
L.S. 4
DFIX 0.96 0.01 O1w H1wa O1w H1wb
DFIX 1.48 0.03 H1wa H1wb
BOND $H
LIST 6
FMAP 2
PLAN 10
ISOR 0.005 O1 C5
ISOR 0.01 C6
WGHT    0.107000   18.396099
EXTI    0.011308
FVAR       0.13125
RU1   6    0.932292    0.578590    0.405268    11.00000    0.02390    0.02059 =
         0.03195   -0.00301    0.01476   -0.00055

CL1   5    0.730752    0.591772    0.176870    11.00000    0.05012    0.04016 =
         0.04202    0.00486    0.00634    0.00359
CL2   5    0.952165    0.776591    0.385637    11.00000    0.04650    0.02336 =
         0.07789   -0.00719    0.03370   -0.00661
CL3   5    1.126154    0.606673    0.614925    11.00000    0.08249    0.07471 =
         0.06429    0.00355    0.03559    0.02872
O1    4    0.448436    0.635823    0.717585    11.00000    0.09948    0.10703 =
         0.14015   -0.03213    0.08598   -0.01064
O1W   4    0.684253    0.352369    1.030285    11.00000    0.04734    0.03817 =
         0.05660   -0.00406    0.03435   -0.00787
H1WA  2    0.648020    0.355094    1.107448    11.00000   -1.50000
H1WB  2    0.616107    0.293335    0.973649    11.00000   -1.50000
N1    3    0.540157    0.676497    0.532523    11.00000    0.02912    0.02898 =
         0.05597   -0.01183    0.02105   -0.01195
AFIX  43
H1A   2    0.459423    0.726275    0.502188    11.00000   -1.20000
AFIX   0
N3    3    0.756119    0.599242    0.491756    11.00000    0.02366    0.02117 =
         0.03923   -0.00936    0.00985   -0.00498

N7    3    0.722743    0.458104    0.800142    11.00000    0.05147    0.02707 =
         0.06018   -0.00379    0.03598   -0.01332
AFIX  43
H7A   2    0.685759    0.444387    0.867169    11.00000   -1.20000
AFIX   0
N9    3    0.878241    0.453597    0.667787    11.00000    0.04148    0.02078 =
         0.03927   -0.00359    0.02558   -0.00965

C2    1    0.633354    0.672545    0.458921    11.00000    0.02634    0.02589 =
         0.04592   -0.00807    0.01380    0.00361
AFIX  43
H2A   2    0.612861    0.722357    0.381824    11.00000   -1.20000
AFIX   0
C4    1    0.764602    0.534540    0.607053    11.00000    0.01985    0.02387 =
         0.04649   -0.02065    0.01971   -0.00657

C5    1    0.658055    0.541038    0.677527    11.00000    0.05388    0.05853 =
         0.06804   -0.00828    0.02576   -0.00299
C6    1    0.544969    0.617021    0.649042    11.00000    0.07280    0.07020 =
         0.09032   -0.01500    0.02733   -0.01523
C8    1    0.853799    0.410949    0.777439    11.00000    0.04585    0.03781 =
         0.03363   -0.00584    0.02492   -0.01899
AFIX  43
H8A   2    0.921001    0.353012    0.834973    11.00000   -1.20000

AFIX   0
HKLF 4


REM  compound_1b in P2(1)/c
REM R1 =  0.0844 for    1554 Fo > 4sig(Fo)  and  0.1099 for all    2012 data
REM    143 parameters refined using     21 restraints

END

WGHT      0.1031     15.3675

REM Highest difference peak  2.999,  deepest hole -1.752,  1-sigma level  0.271
Q1    1   0.5313  0.5836  0.8218  11.00000  0.05    3.00
Q2    1   0.6159  0.5447  0.7620  11.00000  0.05    2.41
Q3    1   0.6280  0.5827  0.6160  11.00000  0.05    1.77
Q4    1   0.8449  0.6199  0.3736  11.00000  0.05    1.16
Q5    1   0.9825  0.6137  0.3627  11.00000  0.05    1.12
Q6    1   0.8393  0.5472  0.3607  11.00000  0.05    0.98
Q7    1   1.0203  0.5387  0.5770  11.00000  0.05    0.96
Q8    1   0.7404  0.2972  0.7004  11.00000  0.05    0.88
Q9    1   1.0931  0.5334  0.6579  11.00000  0.05    0.83
Q10   1   0.6667  0.3993  1.0724  11.00000  0.05    0.77
;
_shelx_res_checksum   63008

_shelx_hkl_file
;
  -1   0   0  166.13    3.14
   2   0   0   41.44    2.58
   3   0   0   49.96    3.28
   4   0   0    0.72    1.64
   5   0   0  137.53    3.12
   5   0   0  132.31    3.24
   6   0   0  113.06    3.74
   6   0   0  126.25    6.87
   7   0   0   43.10    2.75
   7   0   0   41.39    2.93
   7   0   0   46.89    5.06
   8   0   0   26.34    2.91
   8   0   0   20.68    5.04
   8   0   0   24.58    2.56
   9   0   0   24.83    3.57
   9   0   0   22.23    4.77
   9   0   0   30.76    6.07
   9   0   0   26.73    3.00
  10   0   0   23.52    7.36
  10   0   0   19.57    3.74
  10   0   0   13.15    4.29
  10   0   0   18.57    3.57
   1  -1   0   60.76    2.06
   1  -1   0   59.24    1.84
  -1  -1   0   56.21    1.70
  -1  -1   0   56.16    1.57
   1  -1   0   55.48    1.77
  -1   1   0   59.96    1.62
   1   1   0   59.44    1.92
  -1   1   0   60.26    1.64
  -1   1   0   57.80    2.02
   2  -1   0   11.63    1.24
   2  -1   0   10.45    1.77
   2  -1   0   12.27    1.19
  -2   1   0   11.89    1.83
   2   1   0   12.16    1.32
   3  -1   0   65.74    1.84
   3  -1   0   64.37    2.45
   3  -1   0   61.56    3.31
   3   1   0   65.37    3.84
  -3   1   0   66.02    3.34
   3   1   0   60.00    1.95
   4  -1   0   75.69    2.29
   4  -1   0   75.24    2.22
   4  -1   0   73.28    4.15
   4   1   0   85.23    4.88
   4   1   0   73.34    2.43
   4   1   0   72.87    2.29
   5  -1   0  141.43    3.53
   5  -1   0  148.59    6.50
   5  -1   0  144.10    3.68
   5   1   0  151.08    6.95
   5   1   0  136.75    3.81
   5   1   0  135.64    3.49
   6  -1   0   40.00    2.59
   6  -1   0   41.64    2.46
   6  -1   0   48.38    4.63
   6   1   0   42.25    2.54
   6   1   0   42.91    2.74
   6   1   0   42.60    4.57
   7  -1   0    3.14    2.44
   7  -1   0    3.39    1.72
   7   1   0    4.04    1.86
   7   1   0    2.52    2.84
   7   1   0    5.77    1.64
   8  -1   0    2.24    1.61
   8  -1   0    1.70    2.34
   8  -1   0    2.11    1.79
   8   1   0    1.42    2.69
   8   1   0    2.08    1.82
   8   1   0    0.44    1.70
   9  -1   0    5.01    2.40
   9  -1   0   -1.18    2.76
   9  -1   0   -0.36    2.15
   9  -1   0    4.10    1.95
   9   1   0    0.80    2.11
   9   1   0    1.49    2.23
   9   1   0    0.41    2.00
   9   1   0    1.18    2.95
  10  -1   0   10.71    3.33
  10  -1   0   11.12    4.63
  10  -1   0    0.47    3.31
  10  -1   0    4.64    3.15
  10   1   0   13.76    4.79
  10   1   0    9.29    3.85
  10   1   0    6.57    2.76
  10   1   0   17.28    3.37
   0  -2   0  279.38    5.40
   0  -2   0  275.81    4.63
   0   2   0  293.63    5.47
   1  -2   0   56.92    2.63
   1  -2   0   57.95    2.71
  -1  -2   0   55.48    2.53
  -1  -2   0   57.31    1.75
  -1  -2   0   57.54    2.71
   1  -2   0   58.79    2.78
   1   2   0   56.66    2.77
  -1   2   0   58.81    2.39
  -1   2   0   56.59    2.64
  -1   2   0   58.08    2.71
   1   2   0   56.05    2.68
   1   2   0   56.34    1.68
   2  -2   0   59.63    2.69
   2  -2   0   59.20    2.82
  -2  -2   0   56.25    2.29
   2  -2   0   57.62    2.74
  -2  -2   0   58.45    2.27
   2   2   0   55.72    2.66
  -2   2   0   55.29    2.46
   2   2   0   55.64    2.79
  -2   2   0   55.13    2.18
  -2   2   0   57.10    3.16
   3  -2   0    1.57    1.36
   3  -2   0    0.08    1.06
   3  -2   0    2.07    1.35
  -3   2   0    1.25    1.17
   3   2   0    0.52    1.17
   3   2   0    1.13    1.30
   4  -2   0    2.49    1.60
   4  -2   0    1.29    1.23
   4  -2   0    0.79    1.09
   4   2   0    1.40    1.96
   4   2   0    1.37    1.32
   4   2   0    0.76    1.32
  -4   2   0    1.13    1.33
   5  -2   0   31.49    2.27
   5  -2   0   31.38    2.49
   5  -2   0   31.22    3.52
   5   2   0   32.81    2.47
   5   2   0   28.30    2.54
   5   2   0   39.98    4.21
   6  -2   0   33.79    2.66
   6  -2   0   37.43    4.90
   6  -2   0   29.85    2.66
   6   2   0   25.53    2.73
   6   2   0   31.81    2.76
   6   2   0   37.46    5.39
   7  -2   0    7.24    3.06
   7  -2   0    7.69    2.22
   7   2   0    8.19    3.57
   7   2   0   10.92    2.40
   7   2   0    7.62    2.36
   8  -2   0    5.06    2.01
   8  -2   0    0.46    2.73
   8   2   0    3.99    3.38
   8   2   0    1.45    2.09
   8   2   0    4.22    1.81
   9  -2   0   -2.62    2.58
   9  -2   0    3.88    2.07
   9  -2   0    5.53    2.72
   9  -2   0    1.38    2.69
   9   2   0    3.92    2.46
   9   2   0    0.51    2.19
   9   2   0   -2.14    3.23
   9   2   0    6.75    2.56
   0  -3   0   -1.22    1.45
   0  -3   0    2.79    1.91
   0  -3   0    1.27    1.18
   0   3   0    0.18    1.55
   0   3   0    1.37    2.01
   1  -3   0   62.78    3.62
  -1  -3   0   66.85    3.42
  -1  -3   0   68.35    2.39
   1  -3   0   74.97    3.80
  -1  -3   0   69.42    3.52
   1   3   0   67.83    2.39
   1   3   0   68.44    3.59
  -1   3   0   67.36    3.41
  -1   3   0   69.55    3.51
  -1   3   0   67.32    3.65
   1   3   0   64.45    3.37
   2  -3   0    1.15    1.76
   2  -3   0    2.78    1.47
  -2  -3   0    5.42    1.87
  -2  -3   0    1.01    1.38
   2  -3   0   -0.32    1.42
  -2   3   0    0.14    1.33
  -2   3   0   -1.70    1.45
   2   3   0   -0.54    1.51
   2   3   0    0.87    1.56
  -2   3   0    0.80    1.14
  -3  -3   0    4.73    1.37
   3  -3   0    5.45    2.01
   3  -3   0    5.49    1.90
  -3  -3   0    5.30    1.33
   3  -3   0    4.71    1.71
   3   3   0    3.60    1.82
  -3   3   0    1.89    1.24
   3   3   0    5.87    2.02
   3   3   0    3.68    1.30
  -3   3   0    2.08    1.11
   4  -3   0   93.46    4.59
   4  -3   0   93.71    4.08
   4  -3   0   94.99    4.24
   4   3   0   97.63    4.45
   4   3   0   93.81    5.43
  -4   3   0   94.64    4.27
   4   3   0  103.54    4.35
   4   3   0   95.00    4.54
   5  -3   0  154.40    5.33
   5  -3   0  152.71    6.43
   5  -3   0  152.19    5.44
   5   3   0  156.82    5.47
   5   3   0  155.28    7.66
  -5   3   0  148.47    5.84
   5   3   0  150.51    5.57
   6  -3   0   26.68    3.43
   6  -3   0   22.59    2.60
   6  -3   0   22.48    3.92
   6   3   0   27.96    3.59
   6   3   0   28.89    3.18
   6   3   0   27.12    4.86
   7  -3   0    3.82    2.30
   7  -3   0    1.36    2.06
   7   3   0    1.51    2.70
   7   3   0    0.16    1.94
   8  -3   0    9.09    2.55
   8  -3   0    9.34    2.97
   8  -3   0    9.69    3.92
   8   3   0    7.51    2.71
   8   3   0    5.50    2.59
   8   3   0    9.50    4.19
   8   3   0   10.36    3.79
   9  -3   0   12.11    3.94
   9  -3   0   13.12    4.21
   9  -3   0   16.70    5.98
   9   3   0   -0.66    4.57
   9   3   0    5.74    3.99
   9   3   0    8.68    3.01
   9   3   0    8.92    3.09
   0  -4   0  285.03    7.74
   0  -4   0  256.87    7.30
   0  -4   0  277.03    6.57
   0   4   0  279.87    7.80
   0   4   0  278.64    7.59
  -1  -4   0   -0.80    1.83
   1  -4   0   -1.76    1.67
  -1  -4   0    2.53    1.82
  -1  -4   0    0.50    1.04
   1  -4   0   -0.23    1.75
   1   4   0   -0.75    1.58
   1   4   0    2.18    2.14
  -1   4   0    0.62    1.95
  -1   4   0   -0.16    1.73
  -1   4   0    0.36    2.15
   2  -4   0    0.19    1.77
  -2  -4   0    3.12    1.84
  -2  -4   0    3.18    2.03
   2  -4   0    0.76    1.84
   2  -4   0    6.84    2.21
  -2  -4   0    2.04    1.12
   2   4   0    2.47    2.10
  -2   4   0    0.81    1.67
  -2   4   0    0.78    1.96
   2   4   0    3.22    0.95
   2   4   0    1.74    1.85
  -2   4   0    2.92    1.55
  -3  -4   0   11.08    2.38
   3  -4   0    8.69    2.55
  -3  -4   0   11.00    2.11
   3  -4   0    9.34    2.22
   3  -4   0    7.01    2.31
   3   4   0    9.66    2.62
  -3   4   0    8.22    2.06
  -3   4   0    9.55    1.97
  -3   4   0   11.49    2.12
   3   4   0    8.33    2.36
   4  -4   0    2.61    1.78
  -4  -4   0    4.38    1.10
   4  -4   0    3.55    1.90
   4  -4   0    0.62    1.78
   4   4   0    5.04    1.34
   4   4   0    4.64    2.08
  -4   4   0    4.45    1.65
   4   4   0    6.31    2.32
   5  -4   0   34.27    4.38
   5  -4   0   28.71    3.89
   5  -4   0   29.75    3.17
   5   4   0   26.45    4.58
   5   4   0   25.18    2.69
   5   4   0   27.86    3.16
   5   4   0   30.57    4.07
  -5   4   0   25.99    3.38
   6  -4   0   12.90    2.93
   6  -4   0   12.09    3.90
   6  -4   0    8.34    2.75
  -6   4   0   15.58    3.06
   6   4   0   15.49    3.09
   6   4   0   11.63    3.17
   6   4   0   14.31    4.14
   6   4   0   13.77    3.02
   7  -4   0   -1.21    2.03
   7  -4   0   -1.69    1.88
   7  -4   0    0.66    2.10
   7   4   0    0.71    2.34
   7   4   0   -0.46    2.47
   7   4   0   -0.05    1.95
   8  -4   0    0.30    2.71
   8  -4   0   -1.50    2.10
   8  -4   0    1.07    2.34
   8   4   0   -2.52    2.65
   8   4   0   -0.66    2.59
   8   4   0    5.47    2.83
   9  -4   0    2.19    2.55
   9  -4   0    1.80    3.56
   9  -4   0   -0.31    2.96
   9  -4   0    7.41    2.79
   9   4   0   -1.26    2.80
   9   4   0    7.29    3.23
   9   4   0    6.52    2.91
   9   4   0   -1.48    3.36
   9   4   0    1.09    2.26
   0  -5   0    2.44    2.36
   0  -5   0    1.54    2.18
   0  -5   0    0.30    1.37
   0   5   0   -0.38    2.04
   0   5   0   -2.05    2.10
  -1  -5   0   64.00    4.25
   1  -5   0   65.68    4.33
  -1  -5   0   53.87    4.21
  -1  -5   0   62.36    3.28
   1  -5   0   61.97    4.54
   1  -5   0   65.44    4.65
  -1   5   0   56.00    4.48
   1   5   0   62.70    4.56
  -1   5   0   67.33    4.70
   1   5   0   53.74    4.21
  -1   5   0   59.84    4.34
  -2  -5   0   33.45    4.27
  -2  -5   0   26.15    2.11
  -2  -5   0   29.66    3.22
   2  -5   0   36.54    4.63
   2  -5   0   27.64    3.17
  -2   5   0   30.64    3.45
   2   5   0   37.13    4.61
   2   5   0   35.43    3.92
  -2   5   0   27.33    3.13
  -2   5   0   27.46    2.94
  -3  -5   0   57.27    3.82
   3  -5   0   56.59    4.17
   3  -5   0   62.55    4.50
   3  -5   0   53.95    4.17
  -3  -5   0   53.46    3.63
  -3   5   0   57.38    3.85
   3   5   0   57.70    4.53
  -3   5   0   55.75    3.68
   3   5   0   58.49    4.29
  -3   5   0   53.91    3.33
   4  -5   0  103.71    5.57
  -4  -5   0  105.11    4.16
  -4  -5   0  106.82    4.31
   4  -5   0  106.45    5.39
   4  -5   0  109.33    5.92
  -4   5   0  106.16    4.57
   4   5   0  113.48    5.80
  -4   5   0   98.29    3.80
  -4   5   0  109.28    3.95
   4   5   0  104.61    5.93
   5  -5   0   55.72    4.53
   5  -5   0   49.10    4.14
   5  -5   0   47.94    4.33
   5   5   0   55.18    4.39
   5   5   0   45.32    4.94
  -5   5   0   50.02    3.64
   5   5   0   48.44    4.92
   6  -5   0   30.87    4.60
   6  -5   0   32.54    4.57
  -6   5   0   29.46    3.86
   6   5   0   28.83    5.46
   6   5   0   27.68    2.67
   6   5   0   36.27    4.91
   6   5   0   33.82    4.86
   7  -5   0    5.66    2.75
   7  -5   0    3.77    2.66
   7   5   0    7.71    3.17
   7   5   0    4.62    3.39
   7   5   0    4.80    1.96
   7   5   0   11.00    3.56
   8  -5   0   -0.13    2.41
   8  -5   0    0.28    2.34
   8  -5   0    0.48    2.59
   8  -5   0    3.92    2.79
   8   5   0    3.12    3.47
   8   5   0   -5.44    2.34
   8   5   0    3.03    2.23
   8   5   0    1.50    1.72
   8   5   0    2.56    2.90
   9  -5   0    6.57    3.67
   9  -5   0   -0.63    2.91
   9  -5   0   -2.20    2.74
   9  -5   0    1.63    3.33
   9   5   0    2.83    3.30
   9   5   0    4.07    3.90
   9   5   0    9.62    4.54
   9   5   0    8.06    2.91
   0  -6   0  461.01   11.91
   0  -6   0  485.77   10.58
   0   6   0  467.70   11.75
  -1  -6   0  374.32   12.06
   1  -6   0  364.71   10.72
   1  -6   0  367.29   10.10
  -1  -6   0  375.02    8.31
  -1  -6   0  365.95   10.54
  -1   6   0  379.75   10.96
   1   6   0  399.14   17.19
  -1   6   0  366.95   10.55
  -1   6   0  381.98   10.62
   1   6   0  371.10   10.66
   2  -6   0   37.56    4.02
  -2  -6   0   35.53    3.79
   2  -6   0   47.96    6.52
  -2  -6   0   35.67    2.60
   2  -6   0   36.07    4.12
  -2  -6   0   42.52    5.28
   2   6   0   39.40    4.23
  -2   6   0   35.87    4.04
   2   6   0   41.57    5.41
  -2   6   0   34.58    3.41
  -2   6   0   32.21    3.68
  -3  -6   0   11.01    2.94
  -3  -6   0   10.99    2.89
   3  -6   0    9.97    3.21
   3  -6   0   13.01    3.24
  -3   6   0   10.71    3.00
   3   6   0   11.80    3.58
  -3   6   0   11.98    2.48
   3   6   0   10.72    3.14
  -3   6   0   13.92    3.18
   4  -6   0    0.06    1.93
   4  -6   0    1.41    2.28
   4  -6   0    1.50    2.00
  -4  -6   0   -0.17    1.54
  -4  -6   0    2.92    1.72
  -4   6   0    0.65    1.78
  -4   6   0    2.24    1.50
   4   6   0    0.45    2.43
  -4   6   0    2.59    1.78
   4   6   0    1.77    2.43
  -5  -6   0   36.87    2.38
   5  -6   0   46.72    4.47
   5  -6   0   50.29    4.94
   5   6   0   40.39    4.39
   5   6   0   43.80    4.87
  -5   6   0   36.92    3.22
   6  -6   0   89.24    6.43
   6  -6   0   88.56    6.07
   6  -6   0   79.09    5.80
  -6   6   0   77.22    4.72
   6   6   0   82.64    5.99
   6   6   0   67.48    5.72
   6   6   0   79.82    6.94
   7  -6   0   37.99    5.59
   7  -6   0   29.96    6.10
   7  -6   0   27.26    5.14
   7   6   0   32.74    5.55
   7   6   0   24.68    5.37
   7   6   0   29.89    4.97
   8  -6   0   16.08    4.15
   8  -6   0   10.61    4.73
   8  -6   0   18.35    4.58
   8  -6   0   20.78    4.74
   8   6   0   23.36    4.90
   8   6   0   25.39    6.30
   8   6   0   15.71    4.33
   9  -6   0   27.09    5.21
   9  -6   0   15.14    4.97
   9  -6   0   20.72    4.79
   9  -6   0   26.74    5.26
   9   6   0   18.04    5.80
   9   6   0   18.50    5.10
   9   6   0   24.10    5.15
   0  -7   0    2.56    2.36
   0  -7   0    0.78    1.68
   0   7   0   -0.43    2.40
   1  -7   0   12.54    3.42
  -1  -7   0   17.93    2.88
   1  -7   0   18.58    4.47
   1  -7   0   16.28    4.10
  -1  -7   0   13.89    3.51
  -1  -7   0   12.44    3.67
  -1   7   0   20.21    4.30
   1   7   0   19.27    4.48
  -1   7   0   14.47    3.92
   1   7   0   16.31    4.33
  -1   7   0   19.89    3.97
  -2  -7   0    8.99    3.16
  -2  -7   0    8.13    1.98
  -2  -7   0   10.01    3.31
   2  -7   0    8.59    3.22
   2  -7   0    8.68    3.35
   2  -7   0    9.34    3.31
  -2   7   0    5.53    2.64
   2   7   0    6.70    3.22
  -2   7   0   11.58    3.71
   2   7   0    5.01    2.56
  -2   7   0    5.01    2.30
   3  -7   0    2.19    2.17
  -3  -7   0   -1.62    1.67
   3  -7   0   -2.18    2.07
  -3  -7   0   -0.10    2.21
   3  -7   0   -1.46    1.46
  -3   7   0   -0.40    1.86
  -3   7   0    1.72    1.68
   3   7   0    4.16    3.10
   3   7   0    1.03    2.39
  -3   7   0    4.84    2.96
   4  -7   0   38.60    4.49
  -4  -7   0   38.13    4.30
   4  -7   0   46.84    7.04
  -4  -7   0   35.04    3.79
   4  -7   0   36.72    5.65
  -4   7   0   35.21    3.22
   4   7   0   44.48    6.10
  -4   7   0   40.93    4.01
   4   7   0   47.33    6.60
  -4   7   0   30.70    3.58
   5  -7   0   47.12    5.01
  -5  -7   0   42.07    3.42
   5  -7   0   55.10    8.03
   5  -7   0   46.37    5.33
  -5  -7   0   45.55    3.44
   5  -7   0   44.69    4.85
  -5   7   0   47.12    3.03
  -5   7   0   50.48    3.65
   5   7   0   55.76    7.27
  -5   7   0   45.09    3.18
   5   7   0   43.37    4.91
   6  -7   0    7.38    3.35
   6  -7   0    0.49    2.28
   6  -7   0    3.12    3.42
   6  -7   0    5.88    3.06
  -6   7   0    4.15    2.15
   6   7   0   11.45    3.57
   6   7   0    3.01    3.03
   6   7   0    1.20    2.70
   7  -7   0    5.97    3.36
   7  -7   0   -2.73    2.48
   7  -7   0   -1.37    2.80
   7  -7   0    1.47    2.98
   7   7   0   -1.73    2.92
   7   7   0    2.12    3.70
  -7   7   0    0.42    2.01
   7   7   0   -2.94    3.13
   8  -7   0   -2.10    2.85
   8  -7   0    7.57    4.28
   8  -7   0   -3.11    3.28
   8  -7   0    0.25    3.08
   8   7   0    8.13    3.76
   8   7   0   -2.38    3.14
   8   7   0    1.05    3.53
   0  -8   0   61.73    5.61
   0  -8   0   70.23    5.62
   0  -8   0   72.83    5.94
   0   8   0   67.12    5.59
   0   8   0   61.55    5.69
  -1  -8   0   34.56    5.38
   1  -8   0   34.63    5.77
  -1  -8   0   26.31    3.20
  -1  -8   0   36.91    5.84
   1  -8   0   36.18    5.27
   1  -8   0   31.07    5.26
  -1   8   0   39.26    5.73
  -1   8   0   39.89    6.01
  -1   8   0   46.33    6.55
   1   8   0   35.06    5.68
   1   8   0   28.39    5.53
  -2  -8   0   18.07    4.41
   2  -8   0   17.00    4.70
   2  -8   0   19.07    4.38
   2  -8   0   12.54    4.12
  -2  -8   0   17.11    2.85
  -2  -8   0   13.74    3.74
  -2   8   0   22.92    4.18
  -2   8   0   16.10    4.54
   2   8   0   22.69    5.14
   2   8   0   22.74    5.19
  -2   8   0   18.84    4.18
  -3  -8   0    3.19    2.61
  -3  -8   0    9.73    3.28
   3  -8   0   11.53    3.96
   3  -8   0   11.56    3.96
   3  -8   0    5.69    2.92
  -3  -8   0    4.69    1.68
   3   8   0    5.11    2.80
  -3   8   0    8.35    2.61
   3   8   0   13.33    4.11
  -3   8   0    4.05    2.88
  -4  -8   0    3.03    2.46
   4  -8   0    1.04    2.47
   4  -8   0    3.76    3.06
   4  -8   0   -0.58    2.64
  -4  -8   0    4.34    2.25
  -4   8   0    0.28    1.79
  -4   8   0    4.17    1.82
   4   8   0    0.05    2.74
   4   8   0    0.03    2.64
  -4   8   0   -1.14    2.11
  -5  -8   0    9.96    4.37
  -5  -8   0   12.25    2.92
   5  -8   0    9.27    3.93
   5  -8   0    7.82    3.37
   5  -8   0   15.71    4.56
   5   8   0   17.06    4.37
  -5   8   0    6.98    2.33
   5   8   0    5.97    3.67
  -5   8   0   12.43    2.51
  -5   8   0    8.38    2.41
   6  -8   0   29.31    5.77
   6  -8   0   15.95    4.88
   6   8   0   26.80    5.69
  -6   8   0   27.86    3.63
   6   8   0   24.87    5.55
   7  -8   0   25.24    5.32
   7  -8   0   30.33    5.16
   7  -8   0   27.00    7.09
   7  -8   0   26.53    5.71
   7   8   0   19.77    5.44
   7   8   0   23.45    5.12
   7   8   0   30.54    6.88
  -7   8   0   24.33    3.53
   8  -8   0    2.03    3.52
   8  -8   0    9.44    4.08
   8  -8   0   20.14    4.42
   8   8   0    9.29    4.61
   8   8   0   17.07    4.85
   8   8   0   -4.00    3.85
   0  -9   0    4.30    2.75
   0  -9   0   -0.51    2.72
   0  -9   0    4.28    2.37
   0   9   0    5.81    2.61
   0   9   0    1.27    3.13
  -1  -9   0   51.44    4.43
   1  -9   0   45.69    4.94
   1  -9   0   55.15    5.70
  -1  -9   0   51.21    5.55
  -1  -9   0   52.25    5.40
   1  -9   0   48.02    5.08
  -1   9   0   61.33    8.03
   1   9   0   60.25    7.98
  -1   9   0   49.13    5.61
   1   9   0   57.67    5.48
  -1   9   0   44.42    5.14
  -2  -9   0   22.97    4.98
  -2  -9   0   19.97    3.46
   2  -9   0   16.89    4.46
   2  -9   0   24.76    5.60
   2  -9   0   16.53    4.79
  -2  -9   0   19.13    4.54
  -2   9   0   21.21    4.67
  -2   9   0   15.45    4.09
  -2   9   0   23.72    5.13
   2   9   0   25.52    5.76
   2   9   0   21.00    5.08
  -3  -9   0   49.42    6.35
   3  -9   0   43.27    6.19
   3  -9   0   56.39    7.84
  -3  -9   0   37.28    3.17
  -3  -9   0   41.05    6.17
   3  -9   0   40.29    6.94
  -3   9   0   43.81    6.18
  -3   9   0   40.36    4.25
   3   9   0   40.78    6.65
  -3   9   0   41.97    5.99
   3   9   0   46.25    7.16
   4  -9   0   64.12    6.47
   4  -9   0   63.93    6.88
  -4  -9   0   66.04    5.40
   4  -9   0   64.68    6.53
  -4  -9   0   68.95    5.68
   4   9   0   76.87    6.95
  -4   9   0   78.65    6.00
  -4   9   0   78.14    6.18
  -4   9   0   69.58    4.77
   4   9   0   66.29    6.95
  -5  -9   0   62.54    4.84
   5  -9   0   52.12    8.06
   5  -9   0   57.96    6.18
   5  -9   0   55.98    6.54
  -5  -9   0   63.27    5.91
  -5   9   0   65.39    6.62
  -5   9   0   53.39    4.71
   5   9   0   61.49    8.02
  -5   9   0   62.16    4.25
   5   9   0   72.69    9.49
   6  -9   0    2.07    4.04
   6  -9   0    3.24    4.71
  -6  -9   0    1.14    1.66
   6  -9   0   11.95    4.93
   6   9   0    5.88    5.42
   6   9   0    6.94    4.55
  -6   9   0    4.69    2.04
   6   9   0    6.84    3.46
   7  -9   0    6.57    4.06
   7  -9   0    3.31    3.87
   7  -9   0    3.18    3.78
   7   9   0   -1.25    2.91
  -7   9   0    1.34    2.13
   7   9   0    9.12    4.50
   7   9   0   -4.99    3.22
   8  -9   0    1.81    4.46
   8  -9   0   -8.73    7.54
   8  -9   0    2.75    4.19
   8   9   0    5.53    5.05
   8   9   0   -3.96    3.14
   0 -10   0   17.30    4.85
   0 -10   0   15.75    4.27
   0 -10   0   13.86    3.91
   0  10   0   23.58    5.30
   0  10   0   22.64    5.58
  -1 -10   0   12.05    4.40
   1 -10   0   13.85    3.96
   1 -10   0   21.53    5.29
   1 -10   0   12.36    4.56
  -1 -10   0   14.08    3.48
  -1 -10   0   10.59    3.58
  -1  10   0   19.79    5.39
  -1  10   0   11.82    3.88
   1  10   0   11.54    4.58
   1  10   0   18.69    5.72
  -1  10   0   10.57    3.88
   2 -10   0   -1.41    2.77
   2 -10   0    0.63    2.92
  -2 -10   0    0.17    3.01
  -2 -10   0    2.29    2.65
  -2 -10   0    2.95    1.90
   2 -10   0   -0.22    2.36
  -2  10   0    1.09    2.54
  -2  10   0    0.30    3.17
   2  10   0    4.02    3.09
   2  10   0    0.60    3.63
  -2  10   0    2.84    3.28
   3 -10   0    1.79    3.17
  -3 -10   0    2.57    2.94
   3 -10   0    2.17    2.60
  -3 -10   0    2.02    2.28
  -3 -10   0    3.86    1.79
   3 -10   0   12.13    4.34
  -3  10   0    1.96    2.48
  -3  10   0    5.20    3.56
  -3  10   0    2.45    3.36
   3  10   0    0.17    3.00
   3  10   0    1.93    3.44
  -4 -10   0    5.48    2.62
   4 -10   0    3.38    2.69
   4 -10   0    2.51    3.51
  -4 -10   0    1.50    3.10
  -4  10   0    3.02    3.32
  -4  10   0    4.45    2.40
  -4  10   0    3.52    3.55
   4  10   0    9.13    4.11
   4  10   0    3.01    4.10
   5 -10   0    3.13    3.87
   5 -10   0    9.09    4.08
  -5 -10   0    3.96    2.63
  -5 -10   0    1.32    2.09
   5 -10   0    5.24    3.92
   5  10   0    7.76    4.24
  -5  10   0    3.39    2.70
  -5  10   0    4.25    2.15
   5  10   0    3.31    3.34
   6 -10   0    5.74    4.38
   6 -10   0   13.61    5.23
   6 -10   0   -0.08    4.84
   6  10   0   15.04    5.27
  -6  10   0    9.38    2.25
   6  10   0    2.77    3.80
  -6  10   0    8.18    2.33
  -6  10   0    6.44    2.38
   7 -10   0    2.44    3.87
   7 -10   0    2.84    4.16
   7  10   0    5.22    4.47
   7  10   0    1.52    3.65
  -7  10   0   -0.94    2.02
   0 -11   0    5.73    2.89
   0 -11   0    4.91    3.82
   0  11   0    3.52    3.49
  -1 -11   0    6.56    3.47
   1 -11   0    7.11    3.93
  -1 -11   0    5.36    2.66
   1 -11   0    5.74    3.48
  -1 -11   0    9.91    2.96
  -1  11   0    9.82    4.63
   1  11   0    4.03    3.77
  -1  11   0    9.83    4.50
  -1  11   0    4.74    3.96
   2 -11   0   27.61    6.47
  -2 -11   0   12.70    3.19
   2 -11   0   22.00    5.01
  -2 -11   0   25.12    6.13
  -2  11   0   20.26    4.56
  -2  11   0   27.90    5.60
   2  11   0   25.84    6.38
  -2  11   0   23.22    5.84
   3 -11   0   47.93    8.01
  -3 -11   0   33.86    3.48
  -3 -11   0   52.61    7.61
   3 -11   0   43.29    7.59
   3 -11   0   44.32    7.80
   3  11   0   47.16    7.55
  -3  11   0   41.39    6.40
   3  11   0   30.22    6.92
  -3  11   0   49.93    7.46
  -3  11   0   50.76    7.83
   4 -11   0   16.05    4.91
  -4 -11   0   20.15    4.85
   4 -11   0   27.70    7.18
   4 -11   0   26.88   10.60
   4  11   0   27.42    7.84
  -4  11   0   23.38    4.22
  -4  11   0   20.25    5.25
  -4  11   0   22.71    5.14
   5 -11   0    6.38    4.35
  -5 -11   0   -1.47    1.83
   5 -11   0    4.75    3.96
  -5 -11   0    5.73    3.30
   5  11   0    3.45    4.70
  -5  11   0    1.45    2.19
  -5  11   0    3.03    3.47
  -5  11   0    7.86    3.12
  -6 -11   0    1.76    2.57
   6 -11   0    2.65    3.70
   6 -11   0    2.15    4.20
   6  11   0   -2.90    3.81
  -6  11   0    0.43    1.93
   6  11   0    6.53    4.21
   0 -12   0    7.70    3.57
   0  12   0   10.64    4.41
   1 -12   0   18.60    4.59
  -1 -12   0   21.99    7.14
  -1 -12   0   24.43    4.68
   1 -12   0   17.07    5.94
  -1  12   0   23.86    5.93
   1  12   0   16.90    5.86
  -1  12   0   19.59    5.48
   2 -12   0   15.20    5.55
  -2 -12   0   12.32    4.91
  -2 -12   0   11.94    3.25
   2 -12   0    5.87    3.65
  -2  12   0    6.94    3.79
   2  12   0   12.56    5.78
  -2  12   0   16.79    5.58
  -3 -12   0    1.70    3.43
   3 -12   0    8.71    4.68
  -3 -12   0    5.10    2.22
   3  12   0    1.49    4.27
  -3  12   0   11.61    4.45
  -3  12   0    9.98    3.51
  -4 -12   0    1.77    3.15
  -4 -12   0    3.02    4.13
   4 -12   0   -1.16    3.02
   4 -12   0   -0.24    4.26
  -4  12   0   -0.58    3.41
  -4  12   0    5.61    4.12
   4  12   0   -1.85    3.68
  -4  12   0    3.21    2.68
   5 -12   0    9.36    5.06
   5 -12   0    6.11    4.45
  -5 -12   0   12.13    4.09
  -5 -12   0    3.70    4.00
  -5  12   0    8.89    4.60
   5  12   0    4.57    4.98
  -5  12   0    7.63    3.59
   0 -13   0    1.02    2.50
   0 -13   0    3.35    3.71
   0  13   0    2.18    4.72
   0  13   0    5.69    4.28
   1 -13   0    9.00    3.68
   1 -13   0   10.63    5.15
  -1 -13   0    5.41    3.10
  -1 -13   0    3.02    4.20
  -1  13   0    7.44    4.85
   1  13   0    7.23    4.15
  -1  13   0    8.08    4.73
   2 -13   0   -0.44    4.03
   2 -13   0    1.94    3.75
  -2 -13   0    6.00    4.30
  -2 -13   0    2.10    2.42
  -2  13   0   10.87    5.17
   2  13   0    0.21    5.11
  -2  13   0    5.81    3.95
  -3 -13   0   -0.61    3.23
   3 -13   0    3.52    4.06
  -3 -13   0    0.05    1.78
   3 -13   0   -0.57    2.91
  -3  13   0   -4.13    2.85
  -3  13   0    2.36    4.13
   3  13   0    7.67    5.18
  -3  13   0   13.66    5.48
  -4 -13   0   -3.53    4.10
  -4 -13   0   -0.85    3.55
   4 -13   0    3.35    4.19
   4 -13   0   -0.64    4.31
  -4  13   0   -1.92    2.86
  -4  13   0    1.80    3.94
   4  13   0   -3.06    3.30
   0 -14   0    6.70    3.75
   0 -14   0    9.82    5.09
   0  14   0   13.79    6.14
  -1 -14   0   24.57    6.51
   1 -14   0   32.55    7.57
  -1 -14   0   26.94    5.11
   1 -14   0   20.93    6.26
   1  14   0   28.10    6.94
  -1  14   0   25.60    6.81
  -1  14   0   23.06   11.08
   2 -14   0   19.75    6.17
   2 -14   0   21.88    5.57
  -2 -14   0   19.86    6.03
  -2 -14   0   22.31    4.63
   2  14   0   26.72    7.05
  -2  14   0   27.65    7.07
  -2  14   0   21.46    6.09
   3 -14   0    9.07    5.29
  -3 -14   0    4.30    4.86
   3 -14   0    4.89    3.62
   3  14   0    5.87    4.35
  -3  14   0   -3.10    3.57
  -3  14   0    4.75    4.97
  10   0  -1   -0.65    1.77
  10   0  -1    0.89    2.84
  10   0  -1    1.14    1.80
   9   0  -1    2.14    1.56
   9   0  -1    4.07    2.99
   9   0  -1    0.08    1.49
   9   0  -1    1.04    2.54
   8   0  -1    1.35    1.29
   8   0  -1    2.33    2.39
   8   0  -1    0.29    2.20
   8   0  -1   -0.53    1.05
   7   0  -1   -0.88    1.91
   7   0  -1    0.86    1.79
   6   0  -1   -0.97    1.64
   5   0  -1    1.20    1.64
   4   0  -1   -0.53    1.23
   3   0  -1    0.06    1.04
   2   0  -1   -0.26    0.92
   1   0  -1   -0.04    0.53
   1   0  -1   -0.25    0.61
  -1   0   1    0.48    0.69
   1   0  -1    0.12    0.58
  -1   0   1   -0.17    0.40
  -1   0   1    0.07    0.40
   1   0   1    1.40    1.20
   1   0   1   -0.69    1.01
  -1   0  -1   -0.52    1.10
   1   0   1   -0.87    1.16
  -1   0  -1   -1.21    1.01
   2   0   1    0.42    1.12
  -2   0  -1    0.19    1.47
   2   0   1   -1.79    1.31
  -2   0  -1    0.64    0.81
   2   0   1   -1.41    1.20
  -2   0  -1   -1.16    0.89
   3   0   1   -0.73    1.55
   3   0   1   -0.27    1.11
   3   0   1   -0.05    1.27
  -3   0  -1    0.06    1.47
   4   0   1    1.01    1.39
   4   0   1   -0.10    1.78
  -4   0  -1   -1.13    1.34
   4   0   1   -0.86    1.09
   5   0   1   -0.85    1.69
   5   0   1   -0.62    1.35
   5   0   1    0.08    1.23
   6   0   1    0.54    2.29
   6   0   1   -0.57    1.26
   6   0   1    0.65    1.69
   7   0   1   -2.63    1.68
   7   0   1   -0.75    2.40
   7   0   1    0.14    2.10
   8   0   1    2.85    3.17
   8   0   1    0.91    2.09
   8   0   1    1.12    2.22
   9   0   1   -3.37    2.99
   9   0   1   -0.23    2.64
  10  -1  -1   26.06    5.51
  10  -1  -1   16.69    2.85
  10  -1  -1   23.70    5.21
  10  -1  -1   28.80    2.74
  10   1  -1   29.94    3.03
  10   1  -1   30.27    6.23
  10   1  -1   22.33    4.68
  10   1  -1   30.51    3.35
   9  -1  -1   21.88    2.50
   9  -1  -1   17.81    2.44
   9  -1  -1   20.62    4.70
   9  -1  -1   15.39    4.10
   9   1  -1    9.63    4.33
   9   1  -1   17.53    4.89
   9   1  -1   17.07    2.45
   9   1  -1   13.43    2.47
   8  -1  -1   14.34    1.87
   8  -1  -1    8.67    3.32
   8  -1  -1   10.57    3.33
   8  -1  -1   12.29    1.86
   8   1  -1   14.79    2.23
   8   1  -1   10.34    3.81
   8   1  -1    9.44    1.97
   8   1  -1   16.35    3.57
   7  -1  -1   51.88    2.14
   7  -1  -1   50.24    2.02
   7  -1  -1   63.51    5.48
   7  -1  -1   54.08    4.78
   7   1  -1   53.90    4.62
   7   1  -1   51.04    2.38
   7   1  -1   51.67    2.34
   7   1  -1   53.38    5.32
   6   1  -1   38.20    5.03
   5  -1  -1    8.16    2.30
   5   1  -1   11.84    2.83
   4  -1  -1   18.97    2.53
   3  -1  -1   10.88    2.28
   3  -1  -1   10.81    1.74
   3   1  -1    8.22    1.52
   2  -1  -1  292.28    4.05
   2  -1  -1  300.36    3.13
   2  -1  -1  299.48    6.42
   2  -1  -1  297.36    3.12
   2   1  -1  292.92    3.46
   2   1  -1  293.76    3.37
   2   1  -1  296.79    4.37
  -1  -1   1  288.35    4.60
   1  -1  -1  295.74    5.37
  -1  -1   1  294.90    3.77
   1  -1  -1  296.17    4.54
   1  -1  -1  288.24    4.26
  -1  -1   1  288.19    4.27
  -1   1   1  284.91    4.19
   1   1  -1  286.75    4.46
  -1   1   1  290.92    5.31
   1   1  -1  293.89    3.94
   0  -1  -1  475.24    6.42
   0  -1  -1  481.48    6.64
   0  -1  -1  479.87    5.72
   0  -1   1  480.11    6.49
   0  -1   1  481.77    7.15
   0  -1   1  485.10    6.44
   0  -1  -1  476.71    6.25
   0   1  -1  491.00    7.11
   0   1  -1  474.84    6.52
   0   1   1  478.89    6.28
   0   1   1  496.64    6.67
   0   1  -1  471.20    6.32
   0   1   1  487.33    5.77
   0   1   1  472.02    6.48
  -1  -1  -1  139.85    4.16
  -1  -1  -1  143.51    3.75
   1  -1   1  142.56    3.81
  -1  -1  -1  134.06    3.47
   1  -1   1  142.73    4.18
   1  -1   1  133.92    3.71
  -1   1  -1  139.41    3.53
   1   1   1  135.72    3.89
   1   1   1  142.09    4.22
  -1   1  -1  141.68    4.07
  -1   1  -1  134.03    3.57
   1   1   1  142.96    4.49
   1   1   1  138.53    3.70
  -2  -1  -1   17.91    1.89
   2  -1   1   23.45    2.94
   2  -1   1   23.37    2.52
  -2  -1  -1   18.46    1.51
  -2  -1  -1   18.98    2.83
   2  -1   1   19.70    2.33
   2   1   1   18.26    2.13
  -2   1  -1   19.89    2.58
   2   1   1   21.00    2.94
   2   1   1   19.36    2.00
  -2   1  -1   17.75    1.57
  -2   1  -1   18.66    1.75
   3  -1   1   34.47    2.56
   3  -1   1   36.48    3.31
   3  -1   1   33.50    2.42
   3   1   1   32.34    3.24
   3   1   1   34.92    2.46
  -3   1  -1   31.91    2.96
   3   1   1   35.82    2.66
   4  -1   1  104.84    3.92
   4  -1   1  106.80    4.13
   4  -1   1  111.95    5.54
   4   1   1  109.97    3.96
  -4   1  -1  112.96    5.39
   4   1   1  103.11    4.11
   5  -1   1   75.89    3.91
   5  -1   1   83.29    5.42
   5   1   1   73.32    3.85
   5   1   1   82.12    3.86
   5   1   1   81.54    5.79
  -5   1  -1   74.60    4.97
   6  -1   1   53.87    3.71
   6  -1   1   58.58    5.31
   6   1   1   55.54    3.82
   6   1   1   54.62    3.57
   6   1   1   63.62    5.71
   7  -1   1   30.62    3.98
   7  -1   1   26.80    5.14
   7  -1   1   30.17    3.25
   7   1   1   38.29    6.35
   7   1   1   30.91    4.02
   7   1   1   34.42    3.85
   8  -1   1    8.96    2.65
   8  -1   1   12.15    4.32
   8  -1   1   10.64    2.86
   8   1   1   12.92    3.31
   8   1   1    9.55    2.81
   8   1   1   10.94    4.44
   9  -1   1    4.18    3.97
   9  -1   1   -4.44    2.26
   9   1   1   -4.85    3.01
   9   1   1   -1.84    2.50
   9   1   1   -3.83    2.45
  10  -2  -1    8.94    2.37
  10  -2  -1   14.30    4.70
  10  -2  -1    4.01    2.46
  10  -2  -1   10.04    3.81
  10   2  -1    4.08    3.60
  10   2  -1   11.43    2.93
  10   2  -1    5.71    2.57
  10   2  -1   10.30    3.72
   9  -2  -1    6.08    2.97
   9  -2  -1    5.27    1.87
   9  -2  -1    4.11    1.93
   9  -2  -1    0.29    3.01
   9   2  -1    1.76    3.00
   9   2  -1    2.42    2.00
   9   2  -1    1.87    2.02
   9   2  -1    2.15    2.81
   8  -2  -1   -2.63    2.15
   8  -2  -1    2.96    2.19
   8  -2  -1    3.03    1.46
   8  -2  -1    2.49    1.70
   8   2  -1    4.52    1.92
   8   2  -1   -0.02    2.50
   8   2  -1    2.80    2.16
   8   2  -1    0.62    1.65
   7  -2  -1   22.82    2.27
   7  -2  -1   19.20    3.46
   7  -2  -1   25.62    4.55
   7  -2  -1   22.78    2.00
   7   2  -1   25.23    4.99
   7   2  -1   23.34    2.36
   7   2  -1   25.64    3.84
   7   2  -1   22.02    2.77
   6  -2  -1  105.02    3.19
   6  -2  -1  103.29    6.58
   6  -2  -1  121.10    5.64
   6  -2  -1  103.58    3.37
   6   2  -1  104.84    6.34
   6   2  -1  103.83    3.58
   6   2  -1  102.96    3.58
   6   2  -1  101.89    4.97
   5  -2  -1  127.13    5.12
   5  -2  -1  124.31    3.28
   5  -2  -1  122.42    3.13
   5   2  -1  123.76    3.60
   5   2  -1  120.89    6.03
   5   2  -1  125.49    3.51
   4  -2  -1   48.23    2.85
   4  -2  -1   51.06    2.13
   4  -2  -1   48.79    2.05
   4   2  -1   47.31    2.26
   4   2  -1   46.63    2.27
   3  -2  -1    8.14    1.44
   3  -2  -1   12.78    1.60
   3  -2  -1    9.31    2.42
   3  -2  -1   11.52    1.65
   3   2  -1    9.51    1.61
   3   2  -1   10.28    1.33
   3   2  -1    8.57    1.61
   2  -2  -1   21.80    2.65
  -2  -2   1   19.28    1.62
   2  -2  -1   19.44    1.10
   2  -2  -1   22.21    1.96
   2  -2  -1   23.33    2.03
  -2   2   1   19.65    2.10
   2   2  -1   20.75    2.11
  -2   2   1   19.50    1.65
  -2   2   1   20.16    1.00
   2   2  -1   22.04    1.98
   1  -2  -1    7.55    1.91
   1  -2  -1    8.27    1.85
  -1  -2   1    8.68    1.85
  -1  -2   1    9.41    1.97
   1  -2  -1   11.19    1.86
  -1   2   1   12.96    2.04
  -1   2   1    9.77    1.82
   1   2  -1   10.23    1.99
   1   2  -1    9.60    2.00
  -1   2   1    8.56    1.92
   0  -2   1   70.22    3.23
   0  -2  -1   69.11    2.99
   0  -2  -1   69.01    2.89
   0  -2   1   64.25    3.05
   0  -2  -1   65.41    3.24
   0  -2   1   64.95    3.92
   0   2  -1   67.56    3.74
   0   2   1   66.76    2.83
   0   2   1   68.52    3.21
   0   2   1   67.99    3.04
   0   2  -1   65.47    3.07
   0   2  -1   68.05    3.11
   1  -2   1  424.28    7.47
   1  -2   1  418.35    7.89
   1  -2   1  436.89    7.79
  -1  -2  -1  436.34    7.55
  -1  -2  -1  425.46    7.10
  -1  -2  -1  427.83    7.42
  -1   2  -1  428.69    7.43
   1   2   1  425.78    7.77
   1   2   1  434.45    7.09
   1   2   1  433.95    7.55
   1   2   1  423.28    7.69
  -1   2  -1  440.91    7.42
  -1   2  -1  436.80    7.75
  -2  -2  -1   20.18    2.11
   2  -2   1   28.07    3.17
   2  -2   1   26.19    2.96
  -2  -2  -1   18.54    2.10
   2  -2   1   26.80    3.20
  -2   2  -1   19.65    2.04
   2   2   1   27.63    3.51
   2   2   1   22.51    2.71
   2   2   1   23.87    2.95
   2   2   1   21.96    2.65
  -2   2  -1   17.86    2.03
  -2   2  -1   28.72    3.19
  -3  -2  -1  124.96    2.81
   3  -2   1  129.72    4.77
   3  -2   1  119.74    4.35
   3  -2   1  132.53    5.49
  -3   2  -1  123.01    5.03
   3   2   1  123.06    4.66
  -3   2  -1  123.10    3.24
   3   2   1  126.06    5.96
   3   2   1  127.59    4.52
  -3   2  -1  121.26    2.40
   3   2   1  118.00    5.62
   4  -2   1   90.26    4.04
   4  -2   1   86.61    4.13
   4  -2   1   94.68    5.26
   4   2   1   86.29    4.22
   4   2   1   81.97    3.93
  -4   2  -1   88.38    4.77
   4   2   1   89.17    5.66
   5  -2   1    9.98    2.35
   5  -2   1    9.98    3.24
   5  -2   1    8.42    2.34
   5   2   1   11.95    3.43
  -5   2  -1    8.93    2.45
   5   2   1   12.10    2.53
   5   2   1    9.42    2.52
   6  -2   1    1.93    2.57
   6  -2   1    3.75    1.80
   6  -2   1   -0.07    1.78
  -6   2  -1    1.07    1.80
   6   2   1    1.77    2.44
   6   2   1   -0.71    1.72
   6   2   1   -0.74    1.53
   7  -2   1    4.21    2.39
   7  -2   1   -3.21    2.44
   7   2   1   -2.43    2.17
   7   2   1   -0.04    2.09
   7   2   1   -1.32    1.96
   8  -2   1   24.77    5.45
   8  -2   1   26.40    3.89
   8  -2   1   23.45    4.55
   8   2   1   27.56    5.36
   8   2   1   25.36    3.90
   9  -2   1   25.91    4.23
   9  -2   1   22.35    4.39
   9  -2   1   32.35    6.57
   9   2   1   23.69    3.83
   9   2   1   23.37    6.77
   9   2   1   26.90    6.63
   9   2   1   27.88    4.59
  10  -3  -1    2.98    2.98
  10  -3  -1    2.72    2.37
  10  -3  -1    3.17    3.32
  10   3  -1   -1.74    2.86
  10   3  -1    3.89    2.43
  10   3  -1    3.68    3.56
   9  -3  -1    1.12    2.79
   9  -3  -1    2.67    1.91
   9  -3  -1    5.36    3.54
   9  -3  -1    1.82    2.10
   9   3  -1    7.44    2.51
   9   3  -1    2.64    2.18
   9   3  -1   -3.00    4.69
   9   3  -1    1.58    2.31
   8  -3  -1    6.12    2.88
   8  -3  -1    4.49    1.88
   8  -3  -1    1.28    2.97
   8  -3  -1    7.12    2.18
   8   3  -1    3.33    2.63
   8   3  -1    6.56    3.71
   8   3  -1    5.43    2.41
   8   3  -1    5.47    2.30
   7  -3  -1    1.97    2.29
   7  -3  -1    0.59    1.43
   7  -3  -1    0.61    1.70
   7  -3  -1    0.73    1.81
   7   3  -1    3.59    1.81
   7   3  -1    0.33    1.82
   7   3  -1   -1.12    2.10
   7   3  -1    0.89    1.57
   6  -3  -1    4.47    2.64
   6  -3  -1    5.25    2.06
   6  -3  -1    1.74    1.67
   6  -3  -1    3.21    1.62
   6   3  -1    4.10    1.68
   6   3  -1    4.62    1.79
   6   3  -1    4.14    1.75
   6   3  -1    2.29    2.51
   5  -3  -1   -1.55    1.53
   5  -3  -1    2.38    1.39
   5  -3  -1    0.82    1.17
   5  -3  -1    0.68    1.28
   5   3  -1    1.14    1.31
   5   3  -1    0.26    1.13
   5   3  -1    0.32    1.44
   4  -3  -1    4.23    1.70
   4  -3  -1    4.12    1.60
   4  -3  -1    4.85    1.45
   4   3  -1    4.45    1.74
  -4   3   1    4.21    1.28
   4   3  -1    5.22    1.67
   3  -3  -1   46.25    3.04
   3  -3  -1   49.48    4.03
  -3  -3   1   51.17    2.22
   3  -3  -1   50.76    2.30
   3  -3  -1   49.41    2.97
   3   3  -1   47.87    3.04
  -3   3   1   50.73    1.98
   3   3  -1   51.32    3.30
  -3   3   1   50.11    2.09
   2  -3  -1    0.47    1.65
   2  -3  -1    2.07    1.67
  -2  -3   1    0.97    1.42
   2  -3  -1    3.97    1.90
  -2  -3   1    2.10    1.56
   2   3  -1    0.67    1.63
  -2   3   1    1.01    0.78
  -2   3   1    3.24    1.54
   2   3  -1    2.83    1.73
  -2   3   1    0.33    1.49
   1  -3  -1    0.39    1.92
   1  -3  -1    2.48    1.85
  -1  -3   1    2.83    1.80
   1  -3  -1    2.43    1.64
  -1  -3   1    0.83    1.80
  -1   3   1   -0.43    1.76
  -1   3   1    1.12    1.34
  -1   3   1    0.57    1.69
   1   3  -1    1.33    1.80
   1   3  -1    0.68    1.92
   0  -3   1    0.29    1.91
   0  -3  -1    2.71    1.91
   0  -3   1    4.25    2.18
   0  -3  -1    1.53    1.93
   0  -3  -1    1.45    1.34
   0   3   1    2.86    1.95
   0   3  -1    0.87    1.76
   0   3  -1    2.73    2.50
   0   3   1    1.75    1.33
   0   3   1    1.90    1.97
   0   3  -1    1.88    1.90
  -1  -3  -1  194.65    5.94
  -1  -3  -1  211.72    5.31
   1  -3   1  200.02    6.06
   1  -3   1  209.18    6.63
  -1  -3  -1  206.92    5.80
   1  -3   1  205.06    6.19
   1   3   1  204.85    5.03
  -1   3  -1  202.00    5.98
   1   3   1  203.12    6.19
  -1   3  -1  189.83    5.78
  -1   3  -1  208.54    6.08
   1   3   1  197.26    5.79
  -2  -3  -1   20.04    2.87
   2  -3   1   19.51    3.13
   2  -3   1   25.98    3.39
   2  -3   1   25.91    3.41
  -2  -3  -1   21.39    2.77
  -2  -3  -1   25.61    3.24
   2   3   1   21.06    3.07
  -2   3  -1   21.14    2.80
  -2   3  -1   24.42    3.02
  -2   3  -1   26.54    3.15
   2   3   1   21.47    2.54
   2   3   1   18.24    3.17
   2   3   1   28.91    3.62
   3  -3   1    4.76    2.00
  -3  -3  -1    2.70    1.43
  -3  -3  -1    1.88    1.41
   3  -3   1    4.30    2.03
   3  -3   1    3.77    2.12
   3   3   1    3.68    2.22
   3   3   1    2.71    1.95
   3   3   1    2.55    1.61
  -3   3  -1    1.93    1.37
  -3   3  -1    2.31    1.34
   3   3   1    3.99    1.93
  -3   3  -1    2.13    1.56
   4  -3   1    0.45    1.68
   4  -3   1   -0.37    1.67
   4  -3   1    0.64    1.54
   4   3   1   -0.50    1.41
   4   3   1    0.28    1.50
   4   3   1    2.63    1.83
   4   3   1   -1.29    1.79
   5  -3   1   14.37    2.78
   5  -3   1    9.87    3.26
   5  -3   1    4.30    2.29
   5   3   1    6.04    2.35
  -5   3  -1    9.55    2.60
   5   3   1   16.69    3.05
   5   3   1   10.73    2.86
   5   3   1    9.66    3.37
   6  -3   1    5.11    2.33
   6  -3   1    5.20    2.87
   6  -3   1    7.50    2.46
   6   3   1    7.00    2.10
   6   3   1    4.40    2.70
   6   3   1    7.90    3.66
  -6   3  -1    2.38    1.88
   6   3   1   10.11    2.94
   7  -3   1    6.86    3.46
   7  -3   1    7.55    2.71
   7  -3   1    6.59    2.73
   7   3   1    9.47    3.59
   7   3   1   11.02    2.83
   7   3   1    6.17    3.17
   8  -3   1    2.62    2.61
   8  -3   1    2.08    3.56
   8   3   1    3.34    2.80
   8   3   1    4.48    2.74
   8   3   1    1.45    3.67
   9  -3   1    1.17    3.66
   9  -3   1    5.11    3.00
   9  -3   1   -2.87    2.73
   9   3   1   12.54    5.03
   9   3   1    2.98    3.59
   9   3   1    4.49    3.58
   9   3   1    3.07    2.84
   9  -4  -1   -0.52    3.07
   9  -4  -1    4.85    2.43
   9  -4  -1    0.42    2.67
   9  -4  -1    3.08    2.47
   9   4  -1    0.59    1.84
   9   4  -1    9.62    3.34
   9   4  -1    6.34    2.85
   9   4  -1   -0.89    2.84
   8  -4  -1    6.34    4.08
   8  -4  -1   17.37    3.31
   8  -4  -1    8.60    4.97
   8  -4  -1   12.16    2.93
   8   4  -1   15.24    3.53
   8   4  -1   11.93    3.23
   8   4  -1   10.44    4.02
   8   4  -1   10.56    2.47
   8   4  -1   11.88    2.92
   7  -4  -1   12.44    2.97
   7  -4  -1   11.19    4.02
   7  -4  -1   10.98    3.05
   7   4  -1    9.05    2.79
   7   4  -1   12.73    2.98
   7   4  -1   13.91    3.12
   7   4  -1   11.69    2.29
   7   4  -1   10.76    3.91
   6  -4  -1  163.25    6.52
   6  -4  -1  169.74    9.20
   6  -4  -1  162.29    6.19
   6  -4  -1  148.14    5.75
   6   4  -1  159.21    6.17
   6   4  -1  155.89    4.46
   6   4  -1  154.31    6.15
   5  -4  -1  216.21    6.92
   5  -4  -1  213.24    9.44
   5  -4  -1  206.62    6.42
   5  -4  -1  222.46    6.52
   5   4  -1  207.84    6.69
   5   4  -1  205.20    6.93
  -4  -4   1   61.51    2.02
   4  -4  -1   57.17    3.70
   4  -4  -1   62.98    3.97
   4  -4  -1   66.37    5.22
   4  -4  -1   66.48    3.34
   4   4  -1   60.83    3.83
   4   4  -1   61.56    4.03
  -4   4   1   62.92    2.85
   3  -4  -1   29.14    3.10
  -3  -4   1   32.81    2.61
   3  -4  -1   32.46    2.41
  -3  -4   1   30.40    2.66
   3  -4  -1   33.59    3.10
   3  -4  -1   38.27    4.84
  -3   4   1   25.61    2.45
   3   4  -1   28.37    3.22
  -3   4   1   33.44    2.69
  -3   4   1   30.56    1.79
   3   4  -1   25.83    2.83
   2  -4  -1   83.77    4.42
  -2  -4   1   81.94    4.11
   2  -4  -1   78.06    4.35
  -2  -4   1   76.23    4.04
   2  -4  -1   88.04    5.03
   2   4  -1   70.59    4.35
  -2   4   1   83.22    4.20
   2   4  -1   85.72    4.48
  -2   4   1   86.43    3.08
  -2   4   1   86.67    4.34
   1  -4  -1   78.94    4.37
  -1  -4   1   79.04    4.36
  -1  -4   1   74.01    4.33
   1  -4  -1   75.52    4.34
   1  -4  -1   73.06    4.44
  -1   4   1   80.91    4.56
  -1   4   1   77.48    4.15
   1   4  -1   81.70    4.70
  -1   4   1   80.88    4.38
   1   4  -1   78.64    4.44
   0  -4  -1  281.39    7.55
   0  -4  -1  276.71    7.78
   0  -4   1  292.15    8.01
   0  -4  -1  285.13    7.02
   0  -4   1  282.97    7.77
   0   4  -1  291.59    8.13
   0   4   1  280.32    7.52
   0   4   1  288.81    8.06
   0   4  -1  284.52    7.79
   0   4   1  293.80    6.95
  -1  -4  -1  223.59    5.90
   1  -4   1  205.02    6.80
   1  -4   1  206.09    7.01
  -1  -4  -1  210.74    6.58
  -1  -4  -1  201.93    6.54
  -1   4  -1  210.16    6.88
   1   4   1  210.89    5.49
   1   4   1  209.73    6.68
   1   4   1  211.52    7.30
  -1   4  -1  206.31    6.72
  -1   4  -1  210.63    6.82
  -2  -4  -1  166.38    5.99
  -2  -4  -1  175.14    5.56
   2  -4   1  179.96    6.65
   2  -4   1  174.25    6.44
   2  -4   1  163.56    6.60
  -2  -4  -1  172.17    5.82
   2   4   1  165.94    6.20
  -2   4  -1  171.53    5.91
   2   4   1  165.71    6.64
  -2   4  -1  173.34    5.92
  -2   4  -1  171.41    6.04
   2   4   1  165.93    4.85
  -3  -4  -1  109.50    4.47
   3  -4   1  107.45    5.47
   3  -4   1  107.69    5.26
   3  -4   1  107.33    5.54
  -3  -4  -1  110.62    4.69
  -3   4  -1   99.54    4.29
  -3   4  -1  112.46    5.02
   3   4   1  100.33    5.07
   3   4   1   99.11    5.36
   3   4   1  112.56    5.92
   3   4   1  107.39    4.36
  -3   4  -1  104.86    4.47
  -4  -4  -1  122.68    3.83
   4  -4   1  128.78    6.13
   4  -4   1  132.89    6.43
  -4  -4  -1  123.84    3.72
   4   4   1  126.70    6.08
  -4   4  -1  124.68    3.34
  -4   4  -1  115.16    4.09
   4   4   1  120.61    5.65
  -4   4  -1  121.67    5.53
   4   4   1  128.21    6.95
   4   4   1  128.70    5.31
   5  -4   1   16.45    3.53
   5  -4   1   13.92    3.11
   5  -4   1   16.05    4.13
   5   4   1   13.65    3.05
   5   4   1   14.31    3.28
   5   4   1   17.36    3.38
   5   4   1   13.51    3.68
  -5   4  -1   15.53    3.08
   6  -4   1    3.58    3.03
   6  -4   1    8.26    3.03
   6  -4   1    1.80    2.10
   6   4   1    1.78    4.07
  -6   4  -1    4.39    2.31
   6   4   1    3.86    2.55
   6   4   1    1.73    2.28
   6   4   1    3.22    2.98
   7  -4   1    1.07    2.45
   7  -4   1    1.65    2.80
   7   4   1    1.99    2.51
   7   4   1    2.66    2.62
  -7   4  -1    1.40    2.17
   7   4   1    0.58    2.72
   7   4   1   -2.14    2.55
   8  -4   1   12.59    3.65
   8  -4   1   18.25    3.92
   8  -4   1   10.53    4.14
   8   4   1   23.02    4.41
   8   4   1   10.03    4.03
   8   4   1   15.26    6.94
   8   4   1   14.27    3.63
   9  -4   1   18.17    4.30
   9  -4   1   25.07    6.06
   9   4   1   33.91    5.71
   9   4   1   20.88    6.16
   9   4   1   29.94    6.08
   9   4   1   31.90    5.20
   9  -5  -1   19.22    4.20
   9  -5  -1   13.63    4.90
   9  -5  -1   15.40    3.80
   9  -5  -1   15.61    3.59
   9   5  -1   27.18    6.11
   9   5  -1   24.41    4.75
   9   5  -1   22.91    4.29
   8  -5  -1   11.63    3.19
   8  -5  -1   16.31    3.56
   8  -5  -1   17.01    5.74
   8  -5  -1   12.39    4.72
   8   5  -1   19.42    4.23
   8   5  -1   15.60    3.30
   7  -5  -1   36.07    5.71
   7  -5  -1   30.21    5.95
   7  -5  -1   28.24    4.16
   7  -5  -1   26.67    5.63
   7   5  -1   34.03    5.01
   7   5  -1   38.42    6.18
   6  -5  -1   24.53    3.92
   6  -5  -1   22.12    3.45
   6  -5  -1   26.69    4.28
   6  -5  -1   17.89    4.52
   6   5  -1   23.10    4.55
   6   5  -1   28.03    4.23
   5  -5  -1   18.20    4.60
   5  -5  -1   13.66    3.10
   5  -5  -1   13.22    2.93
   5  -5  -1   13.21    2.57
   5   5  -1   17.51    3.31
   5   5  -1   16.84    3.48
  -5   5   1   15.13    2.17
   4  -5  -1   52.04    4.20
   4  -5  -1   52.63    4.01
  -4  -5   1   50.23    2.96
  -4  -5   1   46.16    2.99
   4  -5  -1   53.53    3.44
   4  -5  -1   50.08    5.01
   4   5  -1   47.76    3.83
   4   5  -1   46.50    4.21
  -4   5   1   49.16    2.84
  -4   5   1   49.15    2.58
  -4   5   1   46.92    2.80
   3  -5  -1   37.44    4.21
   3  -5  -1   32.99    3.56
   3  -5  -1   40.56    3.70
  -3  -5   1   33.53    3.29
  -3  -5   1   38.25    3.28
   3   5  -1   42.71    3.96
  -3   5   1   37.09    2.25
  -3   5   1   37.74    3.34
  -3   5   1   33.75    3.10
   3   5  -1   35.73    3.63
   2  -5  -1  213.48    7.98
   2  -5  -1  220.16    7.59
  -2  -5   1  214.11    4.32
  -2  -5   1  218.73    7.15
   2  -5  -1  208.57    7.32
  -2  -5   1  225.89    7.25
   2   5  -1  217.25    7.67
  -2   5   1  213.58    7.11
  -2   5   1  217.87    5.88
  -2   5   1  213.81    7.26
   2   5  -1  203.73    7.31
   1  -5  -1  639.96   12.63
   1  -5  -1  621.61   12.38
  -1  -5   1  604.74   12.32
  -1  -5   1  612.68   12.35
   1  -5  -1  596.11   12.36
  -1   5   1  602.98   12.20
   1   5  -1  596.79   12.43
   1   5  -1  616.85   12.79
  -1   5   1  607.79   12.56
   0  -5   1  155.57    6.55
   0  -5   1  150.76    6.49
   0  -5  -1  152.60    6.43
   0  -5  -1  160.24    5.86
   0   5   1  160.73    6.45
   0   5   1  162.41    7.05
   0   5  -1  153.10    6.72
   0   5   1  160.84    5.67
   0   5  -1  154.58    6.58
  -1  -5  -1   35.87    3.70
   1  -5   1   38.72    3.98
  -1  -5  -1   36.37    3.51
  -1  -5  -1   44.31    3.21
   1  -5   1   37.79    3.78
   1   5   1   40.17    3.00
   1   5   1   36.99    3.98
  -1   5  -1   35.95    3.96
  -1   5  -1   38.07    3.60
  -1   5  -1   36.12    3.77
   1   5   1   36.59    3.72
  -2  -5  -1    2.25    2.01
  -2  -5  -1    3.38    1.90
   2  -5   1    4.31    2.57
   2  -5   1   -0.28    2.17
   2  -5   1    2.45    2.32
  -2  -5  -1    5.64    1.84
   2   5   1    2.99    2.61
   2   5   1    2.91    2.35
  -2   5  -1    2.99    2.12
  -2   5  -1    3.85    1.91
  -2   5  -1    1.98    2.27
   2   5   1    0.48    1.09
   3  -5   1    5.31    2.56
  -3  -5  -1    4.78    2.05
  -3  -5  -1    4.23    2.16
   3  -5   1    6.31    2.55
   3  -5   1    3.56    2.51
   3   5   1    4.65    1.40
  -3   5  -1    3.78    2.15
   3   5   1    8.49    3.03
   3   5   1    3.01    2.41
  -3   5  -1    3.59    2.07
  -3   5  -1    5.50    2.08
   4  -5   1   95.03    5.58
   4  -5   1   92.41    9.03
  -4  -5  -1   93.39    4.21
  -4  -5  -1   95.46    4.35
   4  -5   1  110.66    6.32
  -4   5  -1   97.01    4.09
   4   5   1  106.88    6.71
  -4   5  -1   95.28    5.03
   4   5   1  101.32    5.76
   4   5   1   90.34    4.15
   4   5   1   93.31    8.05
  -4   5  -1   92.21    4.18
   5  -5   1   86.38    5.83
   5  -5   1   86.49    5.53
   5  -5   1   91.37    7.22
   5   5   1   90.09    5.99
   5   5   1   87.47    6.71
   5   5   1   89.91    6.49
  -5   5  -1   76.04    4.97
   5   5   1   89.06    4.56
   6  -5   1   41.10    5.65
   6  -5   1   37.43    5.42
   6  -5   1   45.37    5.19
  -6   5  -1   40.20    4.27
   6   5   1   47.69    4.84
   6   5   1   36.12    5.39
   6   5   1   41.96    6.62
   7  -5   1   24.41    4.75
   7  -5   1   15.73    4.29
   7  -5   1   20.25    4.04
  -7   5  -1   19.56    3.88
   7   5   1   19.18    4.36
   7   5   1   20.04    3.46
   7   5   1   17.38    5.30
   7   5   1   21.64    4.70
   8  -5   1   16.72    4.40
   8  -5   1   20.00    4.54
   8   5   1   15.00    4.80
   8   5   1   21.86    3.86
   8   5   1   26.36    4.75
   8   5   1   14.40    4.14
   9  -5   1    2.49    3.48
   9  -5   1    6.54    3.82
   9   5   1    5.81    4.24
   9   5   1    6.52    4.00
   9   5   1    9.85    3.92
   9   5   1    6.68    3.37
   9  -6  -1    6.23    2.84
   9  -6  -1    1.92    3.65
   9  -6  -1   -7.63    2.87
   9  -6  -1    3.74    3.01
   9   6  -1    3.22    3.45
   9   6  -1   -3.51    3.04
   8  -6  -1   -0.23    3.33
   8  -6  -1    3.24    2.86
   8  -6  -1    2.97    3.05
   8   6  -1    3.29    2.86
   8   6  -1    7.47    3.31
   8   6  -1    3.62    3.04
   7  -6  -1    7.80    3.89
   7  -6  -1   10.89    2.91
   7  -6  -1    8.43    2.91
   7  -6  -1    8.38    3.13
   7   6  -1    6.95    3.71
   7   6  -1   13.55    6.24
   7   6  -1    9.27    3.81
   6  -6  -1    0.81    2.83
   6  -6  -1    1.07    2.68
   6  -6  -1    3.75    2.28
   6   6  -1    2.81    2.81
   6   6  -1    1.42    2.27
   5  -6  -1    5.15    2.26
   5  -6  -1    2.90    2.91
  -5  -6   1    2.72    1.35
   5  -6  -1    1.47    2.37
  -5  -6   1    3.32    1.22
   5  -6  -1    0.92    2.13
   5   6  -1    3.40    2.74
  -5   6   1    3.14    1.22
   4  -6  -1    0.80    2.30
  -4  -6   1    2.91    1.83
   4  -6  -1    0.10    1.99
  -4  -6   1    5.22    1.90
   4  -6  -1    2.21    1.97
  -4   6   1    0.45    1.75
   4   6  -1    1.37    2.24
  -4   6   1    0.93    1.00
  -4   6   1    1.04    1.67
   4   6  -1    0.77    2.31
   3  -6  -1   13.41    3.24
   3  -6  -1   11.94    4.85
   3  -6  -1   10.95    2.92
  -3  -6   1   18.70    3.50
  -3  -6   1   16.84    3.23
  -3   6   1   16.00    3.38
   3   6  -1   13.20    3.35
  -3   6   1   14.04    2.24
  -3   6   1   13.05    2.96
   3   6  -1   14.97    3.66
  -2  -6   1    2.13    1.14
  -2  -6   1    2.69    2.16
  -2  -6   1    1.85    2.30
   2  -6  -1    3.45    2.35
   2  -6  -1    1.68    1.89
  -2   6   1    0.64    2.04
   2   6  -1    2.73    2.40
  -2   6   1    0.42    2.13
   2   6  -1    3.18    2.92
  -2   6   1    1.16    1.63
   1  -6  -1    6.63    2.92
  -1  -6   1    6.58    2.90
   1  -6  -1   12.13    3.04
  -1  -6   1    8.74    2.01
   1  -6  -1    5.81    4.29
   1   6  -1    9.11    3.57
  -1   6   1   11.21    3.35
   1   6  -1    5.26    2.73
  -1   6   1    7.46    3.63
   0  -6   1    4.84    2.85
   0  -6  -1    5.12    2.21
   0  -6  -1    4.59    2.67
   0  -6   1    6.51    3.05
   0  -6  -1   12.37    3.49
   0   6   1    6.53    2.81
   0   6  -1    8.76    2.90
   0   6  -1    1.63    3.92
   0   6   1    9.34    3.96
  -1  -6  -1    1.78    1.48
  -1  -6  -1    2.04    2.36
   1  -6   1   -1.06    2.10
  -1  -6  -1   -1.26    1.90
   1  -6   1    1.57    2.68
   1   6   1    1.41    1.87
   1   6   1    3.39    2.57
   1   6   1    1.37    1.47
  -1   6  -1    0.87    2.27
  -1   6  -1   -1.30    1.93
   2  -6   1    3.26    2.41
  -2  -6  -1    2.47    1.60
   2  -6   1    3.58    2.67
  -2  -6  -1    0.31    2.18
  -2   6  -1    2.62    2.03
  -2   6  -1    2.54    2.21
   2   6   1    1.66    2.32
   2   6   1    1.12    2.68
   2   6   1    2.72    1.42
  -2   6  -1   -0.17    2.11
   3  -6   1   14.18    3.86
  -3  -6  -1   10.52    3.01
   3  -6   1   13.17    3.68
  -3  -6  -1    8.57    2.40
   3  -6   1   10.30    3.35
  -3  -6  -1   11.83    3.14
   3   6   1   13.18    3.82
  -3   6  -1   11.75    2.85
   3   6   1    9.49    1.83
  -3   6  -1   11.86    3.05
  -3   6  -1    9.74    2.82
   4  -6   1   16.32    3.98
   4  -6   1   15.76    3.87
  -4  -6  -1   11.78    2.74
   4  -6   1    7.35    3.15
  -4  -6  -1   12.08    2.89
  -4   6  -1    6.04    2.29
  -4   6  -1    9.36    2.67
   4   6   1   10.39    3.40
   4   6   1   10.53    3.69
  -4   6  -1   10.93    2.67
   4   6   1   15.30    4.05
   4   6   1    8.04    1.76
  -5  -6  -1    4.61    1.65
   5  -6   1    6.44    2.96
   5  -6   1    6.97    3.09
  -5  -6  -1    4.35    1.64
   5  -6   1   -0.98    2.49
   5   6   1    2.24    2.67
  -5   6  -1    8.24    1.36
  -5   6  -1    3.42    1.86
   5   6   1    9.60    3.00
   5   6   1    2.02    2.96
   5   6   1    4.45    1.61
   6  -6   1    0.25    2.59
   6  -6   1    3.46    2.76
   6  -6   1    1.63    2.72
   6   6   1    4.51    3.19
  -6   6  -1   12.51    3.36
   6   6   1    0.04    3.15
   6   6   1    0.58    2.97
   6   6   1    2.05    1.57
   7  -6   1    0.19    2.76
   7  -6   1    6.33    3.42
   7  -6   1    0.70    2.96
   7   6   1    5.38    2.96
   7   6   1   -2.75    2.78
   7   6   1    1.83    2.04
  -7   6  -1    4.77    2.75
   7   6   1   -1.32    3.25
   8  -6   1    0.67    3.09
   8  -6   1   -0.20    2.94
   8  -6   1    3.84    3.82
   8   6   1    2.03    2.85
   8   6   1    5.78    2.45
   8   6   1   -1.32    3.17
   8   6   1    8.52    4.10
   9  -7  -1   18.28    4.87
   9  -7  -1   21.61    4.36
   9  -7  -1   22.23    7.17
   9  -7  -1    6.09    4.12
   9   7  -1   22.48    5.39
   9   7  -1    8.16    4.21
   9   7  -1   15.40    5.01
   8  -7  -1   22.22    5.79
   8  -7  -1   24.90    4.53
   8  -7  -1   30.51    5.73
   8  -7  -1   32.58    5.62
   8   7  -1   30.31    6.61
   8   7  -1   45.21    6.29
   8   7  -1   25.58    5.48
   7  -7  -1   36.81    4.95
   7  -7  -1   40.09    6.17
   7  -7  -1   33.41    5.94
   7   7  -1   50.23    7.20
   7   7  -1   37.16    8.66
   7   7  -1   52.84    6.91
   6  -7  -1    9.81    3.71
   6  -7  -1   19.03    4.53
   6  -7  -1   13.20    4.00
   6   7  -1   18.68    4.43
   6   7  -1   13.39    4.23
  -6   7   1   18.20    2.50
   5  -7  -1    0.36    2.18
   5  -7  -1    0.87    2.58
  -5  -7   1    0.64    1.57
   5  -7  -1    0.33    2.28
   5   7  -1   -0.90    2.65
  -5   7   1    0.23    1.47
   5   7  -1    1.32    2.74
  -5   7   1    2.41    1.53
  -5   7   1    2.07    1.30
   4  -7  -1    4.25    2.57
   4  -7  -1   11.88    3.72
  -4  -7   1   10.36    2.81
  -4  -7   1   10.39    2.93
   4  -7  -1    6.25    2.89
  -4   7   1    9.27    2.97
   4   7  -1   10.73    3.51
  -4   7   1   10.97    2.87
   4   7  -1    6.16    3.40
  -4   7   1    7.78    1.80
   3  -7  -1   12.01    3.23
  -3  -7   1   16.56    3.64
   3  -7  -1   13.20    3.82
  -3  -7   1   15.78    3.57
   3  -7  -1   14.98    3.61
  -3   7   1   21.78    4.00
  -3   7   1   17.01    2.67
   3   7  -1   28.96    5.15
  -3   7   1   19.35    4.51
   3   7  -1   14.06    3.75
  -2  -7   1   48.35    4.59
  -2  -7   1   48.43    4.50
   2  -7  -1   43.17    4.52
   2  -7  -1   42.39    4.65
   2  -7  -1   45.16    4.51
  -2  -7   1   48.50    3.06
   2   7  -1   48.59    4.85
  -2   7   1   38.34    3.80
   2   7  -1   46.40    4.96
  -2   7   1   41.12    4.27
  -2   7   1   47.29    4.85
  -1  -7   1   70.16    6.19
  -1  -7   1   74.02    5.57
   1  -7  -1   75.61    5.52
   1  -7  -1   78.38    6.25
   1  -7  -1   69.88    5.40
  -1  -7   1   82.63    4.52
  -1   7   1   73.87    5.71
   1   7  -1   73.62    5.58
  -1   7   1   76.54    5.37
   1   7  -1   77.64    5.47
   0  -7  -1   64.14    4.59
   0  -7   1   54.98    4.24
   0  -7  -1   53.36    4.76
   0  -7  -1   53.42    5.34
   0  -7   1   55.66    5.54
   0  -7   1   57.74    5.01
   0   7  -1   56.95    5.05
   0   7   1   57.24    5.26
   0   7   1   53.28    5.32
  -1  -7  -1   31.16    4.86
   1  -7   1   31.85    5.43
   1  -7   1   30.85    5.22
  -1  -7  -1   29.54    3.99
   1   7   1   30.42    5.22
  -1   7  -1   28.91    5.59
  -1   7  -1   30.94    5.06
   1   7   1   38.33    5.51
  -1   7  -1   31.73    5.21
  -2  -7  -1    1.04    2.18
  -2  -7  -1    0.60    2.28
   2  -7   1    0.80    2.56
   2  -7   1   -3.78    2.01
  -2  -7  -1    0.97    1.47
  -2   7  -1   -1.10    1.98
   2   7   1    1.45    1.22
   2   7   1    2.62    2.32
   2   7   1    1.15    2.66
  -2   7  -1   -0.40    2.37
  -2   7  -1    2.66    2.25
  -3  -7  -1   -1.34    1.93
   3  -7   1    0.71    2.42
  -3  -7  -1    0.77    1.60
  -3  -7  -1   -1.40    2.07
   3  -7   1    2.38    2.03
  -3   7  -1   -1.11    1.72
   3   7   1    0.34    0.96
  -3   7  -1    1.34    2.50
   3   7   1   -0.21    2.25
  -3   7  -1    3.24    2.14
   3   7   1   -0.16    2.05
  -4  -7  -1   62.56    8.68
   4  -7   1   47.50    7.62
  -4  -7  -1   46.47    4.20
   4  -7   1   47.76    6.43
   4  -7   1   49.51    5.24
  -4   7  -1   44.80    4.31
  -4   7  -1   48.44    4.28
   4   7   1   54.66    5.35
   4   7   1   45.46    2.88
   4   7   1   55.01    7.02
  -4   7  -1   58.58    4.55
   4   7   1   53.94    7.23
   5  -7   1   50.69    5.62
   5  -7   1   52.96    5.79
  -5  -7  -1   60.83    3.97
  -5  -7  -1   59.23    3.95
   5  -7   1   53.64    5.49
   5   7   1   54.30    6.15
  -5   7  -1   60.11    3.55
   5   7   1   63.65    5.90
  -5   7  -1   58.43    3.69
   5   7   1   50.57    5.64
  -5   7  -1   52.72    4.49
   6  -7   1   23.15    5.32
   6  -7   1   27.73    5.58
   6  -7   1   27.65    5.40
   6   7   1   24.69    5.64
   6   7   1   31.87    5.93
  -6   7  -1   27.75    4.44
   6   7   1   26.59    5.85
   7  -7   1   21.63    5.14
   7  -7   1   22.76    4.94
   7  -7   1   20.72    5.18
   7   7   1   22.01    5.08
   7   7   1   17.63    5.59
  -7   7  -1   20.02    4.08
   7   7   1   17.91    5.21
   8  -7   1    0.92    4.02
   8  -7   1    7.92    4.32
   8  -7   1    2.98    3.69
   8  -7   1   10.76    5.15
   8   7   1    0.03    3.10
   8   7   1    5.58    4.35
   8  -8  -1    3.17    3.30
   8  -8  -1   -0.88    3.69
   8  -8  -1    1.69    4.09
   8   8  -1   -1.11    3.43
   8   8  -1    2.69    3.92
   7  -8  -1   -5.18    2.77
   7  -8  -1    1.74    3.71
   7  -8  -1    4.42    3.50
   7   8  -1   -0.41    3.22
   7   8  -1    1.15    3.29
   7   8  -1    7.76    4.01
   6  -8  -1   21.72    5.31
  -6  -8   1   29.46    1.89
   6  -8  -1   36.13    5.79
   6  -8  -1   29.44    5.38
  -6   8   1   27.34    2.36
   6   8  -1   35.80    5.81
   6   8  -1   28.65    5.94
   5  -8  -1   14.39    4.16
  -5  -8   1   24.85    3.91
  -5  -8   1   21.16    3.58
   5  -8  -1   23.93    5.09
   5  -8  -1   21.74    5.01
  -5   8   1   19.43    2.58
   5   8  -1   22.31    4.84
  -5   8   1   21.24    3.38
   5   8  -1   22.62    5.26
  -5   8   1   21.24    3.45
   4  -8  -1    1.09    2.80
   4  -8  -1    2.00    2.87
   4  -8  -1    2.43    2.46
  -4  -8   1   -0.24    2.31
  -4  -8   1    2.64    2.56
   4   8  -1    7.00    3.16
  -4   8   1    1.41    2.43
  -4   8   1    2.63    1.50
   4   8  -1    2.10    2.86
  -4   8   1    4.48    2.29
   3  -8  -1   11.22    3.95
  -3  -8   1   11.19    3.48
   3  -8  -1    8.80    3.34
  -3  -8   1   14.46    3.56
   3  -8  -1   18.85    4.63
  -3   8   1    9.44    2.54
   3   8  -1   14.58    4.37
  -3   8   1   12.27    3.59
   3   8  -1   15.91    4.51
   2  -8  -1   45.88    6.30
   2  -8  -1   43.25    6.17
  -2  -8   1   32.92    3.01
   2  -8  -1   47.05    6.52
  -2  -8   1   40.84    4.51
  -2  -8   1   46.42    4.88
  -2   8   1   47.35    6.44
  -2   8   1   43.17    5.31
  -2   8   1   46.06    6.10
   2   8  -1   51.12    6.94
   2   8  -1   42.51    4.89
  -1  -8   1    1.77    2.52
   1  -8  -1    5.46    3.16
  -1  -8   1    5.54    3.01
   1  -8  -1    8.23    2.72
  -1  -8   1    4.14    2.05
   1  -8  -1    6.50    3.05
   1   8  -1    4.95    2.71
  -1   8   1   11.74    3.74
  -1   8   1    7.43    2.99
   1   8  -1    3.08    3.15
   0  -8  -1   26.56    5.08
   0  -8   1   32.07    5.60
   0  -8  -1   29.74    5.31
   0  -8   1   27.18    5.12
   0   8   1   24.64    4.78
   0   8  -1   30.00    5.06
   0   8  -1   27.86    5.12
   0   8   1   28.13    5.75
  -1  -8  -1   -1.93    2.34
   1  -8   1    5.12    3.01
  -1  -8  -1   -0.39    2.36
  -1  -8  -1    1.43    1.75
   1  -8   1    1.91    2.86
   1  -8   1    0.27    1.93
   1   8   1   -0.46    2.07
   1   8   1    2.04    3.16
  -1   8  -1   -1.15    2.28
  -1   8  -1   -0.52    2.28
  -1   8  -1    0.49    1.92
   2  -8   1   11.85    3.94
   2  -8   1    7.33    3.33
  -2  -8  -1    7.40    3.35
  -2  -8  -1    7.91    3.19
  -2  -8  -1    8.76    2.56
   2   8   1    7.83    3.62
  -2   8  -1   12.46    3.74
   2   8   1    9.59    3.92
  -2   8  -1    9.46    3.42
  -2   8  -1    8.47    2.92
  -3  -8  -1   32.92    4.14
   3  -8   1   45.06    6.56
  -3  -8  -1   35.38    5.35
   3  -8   1   31.46    5.58
  -3  -8  -1   31.26    4.90
  -3   8  -1   33.75    5.76
   3   8   1   31.80    5.31
  -3   8  -1   34.24    5.48
   3   8   1   34.94    6.11
  -3   8  -1   27.12    4.36
   4  -8   1   14.26    4.09
   4  -8   1   13.06    4.44
  -4  -8  -1    5.32    3.52
  -4  -8  -1   12.98    3.46
  -4   8  -1    9.46    3.20
   4   8   1   11.88    2.06
   4   8   1    9.82    4.34
  -4   8  -1   15.34    3.33
   4   8   1    7.47    3.64
  -4   8  -1   12.68    3.64
  -5  -8  -1    1.65    2.28
   5  -8   1    7.64    3.58
   5  -8   1    2.36    3.54
   5  -8   1   -1.05    2.86
   5   8   1   -2.18    2.82
   5   8   1    1.90    3.06
  -5   8  -1    1.13    2.10
  -5   8  -1    0.89    1.83
   5   8   1    0.76    2.88
  -5   8  -1   -1.99    1.73
  -6  -8  -1    0.84    1.10
   6  -8   1    3.27    3.68
   6  -8   1    1.39    3.12
   6  -8   1    0.10    3.14
   6   8   1    3.77    3.71
  -6   8  -1   -0.50    1.89
   6   8   1   -4.39    3.12
   6   8   1    2.27    3.17
   7  -8   1    7.25    4.09
   7  -8   1    2.32    3.11
   7  -8   1    6.65    4.47
  -7   8  -1    3.65    2.64
   7   8   1    4.04    3.75
   7   8   1    2.90    3.83
   7   8   1    3.07    3.84
   8  -8   1    3.84    5.04
   8  -8   1    2.09    4.19
   8  -8   1    0.96    4.19
   8  -8   1    4.09    4.13
   8   8   1    6.27    4.32
  -8   8  -1    5.52    3.28
   8   8   1    4.24    4.48
   8   8   1    3.02    4.92
   8  -9  -1    0.64    3.41
   8  -9  -1   -6.29    4.54
   8  -9  -1   -2.69    3.50
   8   9  -1    8.21    4.76
   8   9  -1    6.17    4.25
   8   9  -1    3.22    4.04
   7  -9  -1   -1.81    2.73
   7  -9  -1   -2.09    3.11
   7   9  -1   10.48    4.73
   7   9  -1   -3.36    3.40
   6  -9  -1    2.46    3.53
   6  -9  -1    0.85    3.39
  -6  -9   1    6.05    1.96
   6  -9  -1    4.42    3.90
  -6  -9   1    3.34    1.76
   6   9  -1   -5.88    3.12
   6   9  -1    1.49    3.66
  -6   9   1    1.52    1.38
  -6   9   1    3.08    1.17
  -5  -9   1    5.12    3.28
   5  -9  -1    6.65    3.36
  -5  -9   1    3.24    2.51
   5  -9  -1    2.57    3.28
   5  -9  -1   11.00    3.71
  -5   9   1   11.10    3.09
  -5   9   1   10.17    1.98
  -5   9   1    1.75    3.94
   5   9  -1    8.62    4.21
   5   9  -1    9.46    4.61
   4  -9  -1    7.39    3.65
   4  -9  -1    8.30    3.95
   4  -9  -1    7.92    4.26
  -4  -9   1   10.41    3.15
  -4  -9   1   11.74    3.61
  -4   9   1   11.45    2.31
  -4   9   1   12.83    3.87
   4   9  -1   10.92    4.47
  -4   9   1   11.19    3.80
   4   9  -1    7.80    3.64
   3  -9  -1   45.41    7.00
  -3  -9   1   36.17    5.72
  -3  -9   1   32.55    2.64
   3  -9  -1   42.15    6.81
  -3  -9   1   35.34    5.37
   3  -9  -1   35.79    6.33
   3   9  -1   40.43    6.77
   3   9  -1   45.42    6.96
  -3   9   1   36.71    3.86
  -3   9   1   44.08    6.19
  -3   9   1   40.76    5.92
  -2  -9   1   30.66    3.36
   2  -9  -1   37.07    5.98
  -2  -9   1   30.46    5.25
   2  -9  -1   29.24    5.46
  -2  -9   1   35.23    5.63
   2  -9  -1   28.06    5.22
  -2   9   1   42.19    6.26
  -2   9   1   37.90    6.16
   2   9  -1   33.76    5.85
   2   9  -1   32.89    6.19
  -2   9   1   32.72    4.89
   1  -9  -1    0.04    1.84
  -1  -9   1    2.02    2.03
   1  -9  -1    0.97    2.18
   1  -9  -1   -3.13    2.48
  -1  -9   1   -1.33    2.36
  -1  -9   1   -0.83    1.87
  -1   9   1    0.95    2.72
   1   9  -1    1.72    3.18
   1   9  -1    4.35    3.03
  -1   9   1    3.72    2.60
   0  -9   1   25.28    5.08
   0  -9  -1   19.67    4.66
   0  -9  -1   24.71    5.20
   0  -9   1   24.88    4.46
   0  -9   1   19.72    4.79
   0  -9  -1   17.33    3.86
   0   9  -1   23.11    5.70
   0   9  -1   22.93    5.33
   0   9   1   23.60    4.77
   0   9  -1   17.94    4.63
   0   9   1   19.88    5.22
   1  -9   1   23.73    5.16
  -1  -9  -1   29.20    5.55
  -1  -9  -1   26.02    5.40
   1  -9   1   23.87    5.06
   1  -9   1   32.64    5.45
  -1   9  -1   23.95    5.07
   1   9   1   22.84    5.11
  -1   9  -1   38.39    6.66
  -1   9  -1   32.03    6.60
   1   9   1   21.46    5.61
   2  -9   1   11.43    3.73
   2  -9   1    4.94    3.99
  -2  -9  -1   11.08    3.81
  -2  -9  -1   14.96    3.31
  -2  -9  -1   11.74    3.73
   2  -9   1   12.85    4.28
  -2   9  -1   14.36    4.36
  -2   9  -1    7.30    3.43
   2   9   1    9.85    4.11
  -2   9  -1   11.06    3.65
   2   9   1   12.93    4.68
  -3  -9  -1    0.09    1.81
   3  -9   1   -1.04    2.36
  -3  -9  -1    2.49    2.88
   3  -9   1    1.58    2.85
  -3  -9  -1    4.19    2.93
   3  -9   1    3.20    2.92
  -3   9  -1    2.52    2.50
   3   9   1    0.86    2.54
  -3   9  -1    1.43    2.64
   3   9   1   -3.67    2.61
  -3   9  -1    2.27    2.94
  -4  -9  -1    4.17    2.40
   4  -9   1    5.23    3.23
   4  -9   1    5.83    3.51
   4  -9   1    7.43    3.46
  -4  -9  -1    3.36    2.94
  -4   9  -1    6.21    2.73
   4   9   1   10.40    3.93
  -4   9  -1    6.28    3.15
  -4   9  -1    3.06    3.00
   4   9   1    2.21    3.65
   5  -9   1    4.77    3.86
  -5  -9  -1    6.47    2.91
  -5  -9  -1    8.61    3.12
   5  -9   1   12.69    3.84
   5   9   1    1.69    3.89
  -5   9  -1    6.94    2.91
  -5   9  -1    4.72    2.66
  -5   9  -1    8.61    2.94
   6  -9   1   17.72    6.34
  -6  -9  -1   19.76    2.85
   6  -9   1   12.20    4.11
  -6  -9  -1   18.51    2.82
   6  -9   1   21.77    6.15
   6   9   1   24.41    6.11
   6   9   1   17.94    5.58
  -6   9  -1   16.08    3.69
   6   9   1    6.90    4.52
   7  -9   1   16.91    5.43
   7  -9   1   18.00    5.78
   7  -9   1   20.01    5.53
  -7   9  -1   17.76    3.79
   7   9   1   36.47    7.71
   7 -10  -1   14.15    5.08
   7  10  -1   31.53    8.11
   6 -10  -1   49.94    7.89
   6 -10  -1   45.42    8.13
   6 -10  -1   59.00    8.19
  -6  10   1   44.38    2.88
   6  10  -1   40.51    6.57
   6  10  -1   42.69    7.36
  -6  10   1   46.62    3.50
  -6  10   1   46.66    3.60
   5 -10  -1   52.50    7.90
   5 -10  -1   61.24    6.99
   5 -10  -1   72.56    9.91
  -5 -10   1   51.91    4.99
  -5  10   1   50.03    4.99
   5  10  -1   60.54    8.79
   5  10  -1   60.57    6.95
  -5  10   1   44.92    3.23
   4 -10  -1   44.25    7.38
  -4 -10   1   44.05    6.34
   4 -10  -1   49.07    8.74
   4 -10  -1   43.71    7.16
  -4  10   1   49.44    5.66
   4  10  -1   39.54    7.41
  -4  10   1   42.70    3.73
  -4  10   1   49.18    6.34
   3 -10  -1   58.26    6.47
  -3 -10   1   62.47    7.94
   3 -10  -1   51.20    7.36
  -3 -10   1   50.88    3.55
   3 -10  -1   67.70    8.96
  -3  10   1   61.93    6.29
  -3  10   1   46.24    4.60
  -3  10   1   61.35    5.89
   3  10  -1   54.98    6.33
   3  10  -1   58.81    8.39
  -2 -10   1   11.84    2.88
   2 -10  -1   10.42    4.38
   2 -10  -1   14.00    4.10
  -2 -10   1   10.23    3.66
  -2 -10   1   14.89    4.67
   2 -10  -1    9.09    3.94
  -2  10   1   12.34    4.35
   2  10  -1    9.21    4.66
  -2  10   1    6.00    3.03
  -2  10   1   15.81    4.43
   2  10  -1   12.37    4.09
  -1 -10   1    6.83    2.71
  -1 -10   1    2.28    3.05
   1 -10  -1    1.00    2.31
   1 -10  -1   12.99    4.38
   1 -10  -1    8.42    4.41
  -1 -10   1    9.87    3.49
   1  10  -1    4.53    3.58
  -1  10   1    7.16    3.91
  -1  10   1   14.38    3.87
   1  10  -1    5.75    3.74
   0 -10  -1   77.75    6.12
   0 -10  -1   85.58    7.12
   0 -10   1   78.00    6.10
   0 -10   1   85.96    7.48
   0 -10  -1   80.40    7.09
   0 -10   1   81.74    6.87
   0  10   1   71.53    6.87
   0  10  -1   74.41    7.59
   0  10   1   94.52    7.24
   0  10  -1   74.91    6.57
   0  10  -1   86.36    7.70
  -1 -10  -1   78.80    6.90
   1 -10   1   90.44    7.77
  -1 -10  -1   96.63    6.31
  -1 -10  -1   95.11    7.14
   1 -10   1   93.15    7.11
  -1  10  -1   91.78    7.28
   1  10   1   85.99    7.87
  -1  10  -1  104.57    7.88
  -1  10  -1   77.78    7.04
  -2 -10  -1   77.07    6.85
  -2 -10  -1   81.78    5.47
   2 -10   1   77.62    6.97
  -2 -10  -1   76.75    6.72
   2 -10   1   67.40    7.03
   2 -10   1   82.64    7.26
  -2  10  -1   75.48    6.49
  -2  10  -1   78.09    6.79
   2  10   1   68.13    6.78
   2  10   1   94.22    8.34
  -2  10  -1   77.14    7.21
   3 -10   1  137.28   19.30
  -3 -10  -1   98.51    5.61
   3 -10   1  105.83    8.48
  -3 -10  -1  110.71    7.86
   3 -10   1  102.70    8.57
   3  10   1   99.93    8.28
  -3  10  -1  107.85    7.59
  -3  10  -1  101.75    6.76
  -3  10  -1   99.15    7.72
   4 -10   1   54.93    8.23
   4 -10   1   37.64    7.20
  -4 -10  -1   44.90    6.34
   4 -10   1   43.93    7.49
  -4  10  -1   39.24    4.49
  -4  10  -1   44.09    6.35
   4  10   1   44.35    8.13
   4  10   1   37.88    6.63
  -4  10  -1   36.47    5.98
   5 -10   1    9.76    4.51
  -5 -10  -1   12.38    3.73
   5 -10   1    2.03    3.55
   5 -10   1   14.14    4.73
   5  10   1    5.58    4.20
   5  10   1    9.40    3.97
  -5  10  -1    4.29    2.99
   5  10   1    9.31    3.99
  -5  10  -1   12.99    3.28
   6 -10   1   -1.49    4.68
   6 -10   1   -0.76    2.77
  -6 -10  -1    3.01    2.66
  -6  10  -1    1.52    1.87
   6  10   1    0.10    3.10
  -6  10  -1    0.91    2.36
   6  10   1    1.62    4.22
  -6  10  -1    3.77    1.92
   7 -10   1   -1.65    4.49
   7 -10   1    0.79    3.43
   7  10   1    1.01    4.36
  -7  10  -1    7.28    3.12
   7  10   1    3.78    4.30
   7 -11  -1   14.57    5.98
   7 -11  -1   12.21    5.65
   7  11  -1   17.36    6.13
  -6 -11   1    3.93    2.76
   6 -11  -1    0.11    3.45
   6 -11  -1    6.50    4.60
  -6  11   1    0.06    1.41
  -6  11   1   -3.68    2.27
   6  11  -1    6.30    4.45
  -5 -11   1    8.90    3.69
  -5 -11   1    1.38    1.96
   5 -11  -1    7.43    7.01
   5 -11  -1    3.49    3.80
   5  11  -1    7.15    4.74
  -5  11   1    8.81    2.18
  -5  11   1    8.61    3.35
  -5  11   1   10.32    4.15
   4 -11  -1   29.62    6.34
   4 -11  -1   31.40    6.75
  -4 -11   1   27.91    5.79
   4  11  -1   40.11   11.41
  -4  11   1   28.19    5.71
  -4  11   1   36.20    5.87
   4  11  -1   30.22    6.69
  -4  11   1   30.21    4.16
   3 -11  -1   26.13    6.05
  -3 -11   1   11.64    2.99
   3 -11  -1   10.52    4.48
   3 -11  -1   22.25    5.97
  -3 -11   1   23.92    3.27
  -3 -11   1   22.54    5.74
  -3  11   1   23.78    5.62
  -3  11   1   18.42    5.35
  -3  11   1   19.73    4.20
   3  11  -1   28.50    6.93
   3  11  -1   24.81    6.10
   2 -11  -1   57.85    8.60
  -2 -11   1   60.10    6.68
   2 -11  -1   55.18    6.49
  -2  11   1   66.20    7.20
  -2  11   1   67.99   12.44
   2  11  -1   66.76    9.38
  -2  11   1   69.83    6.68
   1 -11  -1   78.40    7.68
  -1 -11   1   96.67    6.44
  -1 -11   1   80.20    7.26
   1 -11  -1   84.13    7.07
  -1  11   1   75.17    7.34
  -1  11   1   76.22    7.69
   1  11  -1   89.94    8.21
   0 -11   1   50.98    5.57
   0 -11   1   47.08    7.78
   0 -11  -1   45.19    6.20
   0 -11  -1   53.03    7.92
   0  11   1   53.82    8.37
   0  11  -1   50.27    8.07
   0  11  -1   50.77    8.14
   1 -11   1    2.44    2.70
  -1 -11  -1   -0.52    2.81
  -1 -11  -1    0.90    2.90
  -1 -11  -1    1.49    2.32
   1 -11   1   -4.04    3.04
   1  11   1   -0.61    2.98
  -1  11  -1    6.38    3.77
  -1  11  -1    3.95    3.64
  -1  11  -1    3.79    3.04
   2 -11   1   -3.19    3.16
   2 -11   1    1.59    3.45
  -2 -11  -1    7.99    5.32
   2 -11   1    6.90    3.59
  -2 -11  -1    5.14    3.67
  -2 -11  -1    0.46    1.92
  -2  11  -1    3.67    3.12
  -2  11  -1   13.89    4.74
   2  11   1    4.98    4.27
  -2  11  -1   11.27    3.89
   3 -11   1    2.38    4.00
  -3 -11  -1    1.34    2.03
   3 -11   1    1.17    3.06
  -3 -11  -1    3.63    2.13
  -3 -11  -1   -1.06    2.67
   3 -11   1   -3.02    2.72
   3  11   1    7.50    7.22
  -3  11  -1    3.25    2.72
  -3  11  -1    3.47    3.66
  -3  11  -1    5.01    3.62
   3  11   1    2.49    3.89
  -4 -11  -1   36.91    6.26
   4 -11   1   23.89    6.88
   4 -11   1   30.03    6.96
  -4 -11  -1   32.40    5.94
  -4  11  -1   42.50    6.84
   4  11   1   38.91    7.37
  -4  11  -1   28.09    5.62
  -4  11  -1   28.74    4.99
   5 -11   1   39.08    7.38
  -5 -11  -1   30.57    5.48
   5 -11   1   29.42    7.36
  -5  11  -1   23.83    5.22
  -5  11  -1   12.96    3.85
   5  11   1   28.41    7.30
  -5  11  -1   32.68    5.88
   5  11   1   23.52    5.78
   6 -11   1    6.30    4.14
   6 -11   1   22.64    6.27
  -6 -11  -1   20.36    3.90
   6  11   1   14.34    4.95
  -6  11  -1    5.24    2.54
   6  11   1   10.48    4.98
  -6  11  -1    9.85    3.76
   6 -12  -1   -5.14    3.10
   6 -12  -1   -1.11    3.78
  -6 -12   1   -0.32    2.84
   6  12  -1   -2.22    4.01
  -6  12   1   -0.29    2.82
  -6  12   1   -1.08    1.45
  -5 -12   1   -2.78    2.98
   5 -12  -1    3.15    4.42
  -5 -12   1    5.14    3.50
   5 -12  -1   -1.94    3.33
  -5  12   1   -0.78    1.82
   5  12  -1   -1.94    4.07
  -5  12   1    2.17    3.31
  -5  12   1   -1.24    3.98
  -4 -12   1   -0.13    3.28
  -4 -12   1    0.69    3.96
   4 -12  -1    5.98    4.36
   4 -12  -1    9.83    4.72
  -4  12   1    7.96    2.76
  -4  12   1   13.93    4.94
  -4  12   1    6.46    4.07
   4  12  -1    7.22    4.80
   3 -12  -1    4.21    5.09
  -3 -12   1    3.38    4.03
  -3 -12   1    5.81    1.91
   3 -12  -1    3.72    3.91
   3  12  -1    8.96    4.51
  -3  12   1    9.77    4.10
  -3  12   1    8.09    5.67
   2 -12  -1    0.58    3.87
  -2 -12   1    3.76    2.50
  -2 -12   1    1.40    3.85
   2 -12  -1    2.51    2.99
   2  12  -1    0.88    3.66
  -2  12   1    3.38    3.98
  -2  12   1    7.44    3.47
  -1 -12   1    1.66    2.32
   1 -12  -1    1.34    2.65
  -1 -12   1    5.60    2.79
   1 -12  -1    3.05    4.41
   1  12  -1    3.27    4.66
  -1  12   1    1.41    3.46
  -1  12   1    0.99    3.22
   0 -12   1    6.03    4.24
   0 -12   1   -0.08    3.72
   0 -12   1   -0.30    2.37
   0 -12  -1    0.34    5.38
   0 -12  -1    0.75    5.01
   0 -12  -1    6.01    3.23
   0  12  -1    1.47    3.54
   0  12  -1    2.67    3.20
   0  12   1    1.45    3.59
   1 -12   1    2.93    2.91
   1 -12   1    0.26    3.79
  -1 -12  -1    2.53    2.38
  -1 -12  -1   -2.39    1.75
   1  12   1   -2.21    3.41
  -1  12  -1    1.37    3.82
  -1  12  -1   -2.11    3.24
  -2 -12  -1    1.66    2.30
  -2 -12  -1    8.24    4.33
   2 -12   1    3.85    4.18
   2 -12   1    7.53    3.66
  -2  12  -1    2.67    3.34
  -2  12  -1    1.33    3.73
   2  12   1   -2.31    3.78
   3 -12   1   -0.08    3.05
  -3 -12  -1   -1.83    3.32
   3 -12   1    1.63    4.26
  -3 -12  -1    0.82    2.20
   3  12   1    3.41    4.29
  -3  12  -1    9.53    6.44
  -3  12  -1    2.93    3.58
  -3  12  -1   -0.93    2.72
   4 -12   1    1.78    4.05
   4 -12   1    1.67    3.65
  -4 -12  -1    7.33    3.97
  -4  12  -1    8.85    3.85
   4  12   1    6.25    4.54
  -4  12  -1    2.18    4.12
  -4  12  -1   -3.73    2.86
   5 -12   1   -0.91    3.00
   5 -12   1   -1.91    3.81
  -5 -12  -1   -2.11    2.90
  -5 -12  -1    9.49    4.08
  -5  12  -1    1.42    3.99
  -5  12  -1   -5.32    3.04
   5  12   1    2.58    3.47
   5  12   1    3.33    4.39
  -5  12  -1    7.17    3.69
   5 -13  -1    6.50    4.81
  -5 -13   1    0.45    3.57
   5 -13  -1    5.03    4.78
  -5  13   1   -0.46    2.07
  -5  13   1    3.30    4.77
  -5  13   1    1.78    3.18
   5  13  -1    4.30    4.53
  -4 -13   1   -1.04    4.30
  -4 -13   1    2.37    4.29
   4 -13  -1    1.39    3.56
   4 -13  -1    1.05    3.42
   4  13  -1    8.12    5.05
  -4  13   1    0.61    3.86
  -4  13   1    5.67    5.02
   3 -13  -1    7.06    5.27
  -3 -13   1   15.70    5.66
  -3 -13   1    6.37    2.24
   3 -13  -1   11.30    4.72
  -3  13   1   -3.26    4.15
  -3  13   1    6.08    4.62
   3  13  -1   11.46    6.15
  -3  13   1   13.58    4.04
   2 -13  -1   17.67    5.77
  -2 -13   1   15.32    5.56
   2 -13  -1   18.56    5.79
  -2 -13   1   17.26    3.75
  -2  13   1    7.27    4.38
   2  13  -1   12.19    5.80
  -2  13   1    9.04    5.22
  -1 -13   1   40.19    6.00
  -1 -13   1   36.49    7.25
   1 -13  -1   27.35    5.63
   1 -13  -1   36.89    7.65
  -1  13   1   22.48    6.70
   1  13  -1   33.88    7.41
  -1  13   1   32.53    7.34
   0 -13  -1    5.12    4.05
   0 -13  -1    3.22    2.71
   0 -13   1    9.69    4.71
   0 -13   1    3.03    2.81
   0  13   1   13.87    5.58
   0  13  -1    5.12    4.79
  -1 -13  -1    0.22    3.78
   1 -13   1   -0.79    3.74
  -1 -13  -1   -0.89    2.16
   1 -13   1   -2.40    2.47
  -1  13  -1    2.56    3.83
  -1  13  -1    2.28    4.37
   1  13   1    4.19    4.68
  -2 -13  -1    2.10    2.44
   2 -13   1    1.26    2.83
  -2 -13  -1    6.92    4.21
   2 -13   1    5.11    4.92
   2  13   1    9.03    5.47
  -2  13  -1    7.77    3.96
  -2  13  -1    7.63    4.55
   3 -13   1    0.76    2.82
   3 -13   1    0.23    4.26
  -3 -13  -1    1.86    2.51
  -3 -13  -1   -2.46    3.38
   3  13   1   -1.42    4.52
  -3  13  -1   -1.23    5.75
  -3  13  -1    1.63    3.33
  -3  13  -1    0.78    3.99
  -4 -13  -1   12.32    4.48
   4 -13   1   15.18    5.82
   4 -13   1   11.83    5.75
  -4 -13  -1   15.83    5.76
  -4  13  -1   14.81    4.53
   4  13   1   10.29    4.68
   4  13   1   17.17    6.19
  -3 -14   1    2.45    3.64
   3 -14  -1    5.69    4.51
   3 -14  -1    4.28    3.30
  -3  14   1   -6.98    3.22
   3  14  -1    5.27    4.94
  -3  14   1    6.24    5.18
   2 -14  -1    5.27    3.83
   2 -14  -1    9.75    4.35
  -2 -14   1    5.46    4.86
  -2 -14   1    5.99    2.94
  -2  14   1   11.11    5.52
  -2  14   1    9.27    4.56
   2  14  -1   11.49    5.32
  -1 -14   1    3.96    4.02
   1 -14  -1   -0.91    4.54
   1 -14  -1   -0.67    2.60
  -1 -14   1    5.04    2.72
   1  14  -1   -4.54    3.90
  -1  14   1    6.02    4.88
  -1  14   1   -2.06    4.15
   0 -14  -1    9.78    5.37
   0 -14   1    9.55    3.49
   0 -14   1    3.46    3.80
   0 -14  -1    4.47    3.22
   0  14  -1   -4.99    4.19
   0  14  -1    1.94    4.85
   0  14   1    6.49    5.34
  -1 -14  -1    4.34    3.18
   1 -14   1    6.64    4.06
  -1 -14  -1    6.55    4.59
  -1  14  -1    1.98    4.73
   1  14   1    4.18    4.49
   2 -14   1    4.52    3.88
  -2 -14  -1    2.74    2.97
  -2 -14  -1    4.10    4.21
   2 -14   1   14.95    5.71
  -2  14  -1    3.34    4.87
  -2  14  -1   19.14    9.37
   2  14   1   11.29    5.22
  10   0  -2   24.09    5.01
  10   0  -2   28.56    6.73
   9   0  -2   19.09    4.38
   9   0  -2   17.35    4.19
   8   0  -2    7.81    2.98
   8   0  -2   13.50    3.55
   7   0  -2   11.73    2.81
   7   0  -2   15.16    3.20
   6   0  -2   42.36    3.92
   6   0  -2   35.25    4.02
   5   0  -2   81.55    4.59
   4   0  -2  264.79    7.22
   3   0  -2  946.77    7.05
   3   0  -2  936.90    6.89
  -3   0   2 1000.00   12.57
   3   0  -2  964.27   12.66
  -2   0   2  826.32    7.69
   2   0  -2  836.15    8.47
  -2   0   2  805.78   10.40
  -2   0   2  817.23    7.28
   2   0  -2  833.74   10.70
   2   0  -2  831.30    8.79
   1   0  -2   90.68    3.49
   1   0  -2   91.09    3.47
  -1   0   2   93.39    3.37
   1   0  -2   94.18    3.72
  -1   0   2   91.72    3.65
  -1   0   2   93.84    3.66
   1   0  -2   94.49    3.26
  -1   0   2   91.48    3.15
   0   0   2   26.55    3.19
   0   0  -2   31.30    3.02
   0   0  -2   22.92    2.26
   0   0  -2   25.35    3.02
   0   0  -2   25.36    2.84
   0   0   2   29.59    3.06
   0   0   2   26.40    2.36
   0   0   2   21.93    2.45
   1   0   2    3.08    1.68
   1   0   2    0.82    1.81
   1   0   2   -0.98    2.09
   1   0   2    0.58    1.96
  -1   0  -2    1.52    1.58
  -1   0  -2    0.87    1.71
  -1   0  -2    2.38    1.64
   2   0   2  179.27    6.37
   2   0   2  165.06    5.11
  -2   0  -2  177.76    4.89
   2   0   2  172.16    5.57
  -2   0  -2  168.42    4.82
  -2   0  -2  178.73    6.25
   3   0   2  312.08    7.74
  -3   0  -2  305.54    5.34
   3   0   2  306.65    7.18
   3   0   2  307.26    9.03
  -3   0  -2  308.24    8.91
  -3   0  -2  318.20    5.58
  -4   0  -2  164.15    7.20
   4   0   2  163.73    6.07
   4   0   2  160.64    5.60
   4   0   2  168.31    7.48
   5   0   2   54.37    4.04
  -5   0  -2   56.11    4.73
   5   0   2   59.05    3.76
   5   0   2   52.66    5.06
   6   0   2   67.93    6.17
   6   0   2   62.33    4.71
   6   0   2   73.06    4.53
   7   0   2   38.77    7.29
   7   0   2   46.04    4.27
   7   0   2   39.41    6.48
   8   0   2    8.57    2.70
   8   0   2    5.72    4.08
   8   0   2    3.84    2.83
   9   0   2    7.24    3.19
   9   0   2    5.64    3.36
   9   0   2    1.92    4.19
  10  -1  -2   -1.19    2.41
  10  -1  -2    1.74    2.48
  10   1  -2    1.39    2.58
  10   1  -2    2.60    1.66
  10   1  -2    0.69    2.87
  10   1  -2    3.63    1.68
   9  -1  -2   13.30    3.93
   9  -1  -2   26.37    5.08
   9   1  -2   19.63    2.25
   9   1  -2   16.14    1.80
   9   1  -2   17.94    4.59
   8  -1  -2   24.64    4.56
   8  -1  -2   21.46    3.86
   8   1  -2   22.11    4.03
   8   1  -2   20.79    4.54
   7  -1  -2   48.14    4.87
   7  -1  -2   42.45    4.02
   7   1  -2   51.43    4.87
   6  -1  -2   34.03    4.78
   6  -1  -2   26.17    2.98
   6   1  -2   24.01    3.45
   6   1  -2   35.34    4.51
   5  -1  -2   25.01    3.05
   5  -1  -2   26.99    3.96
   5   1  -2   20.63    2.99
   4  -1  -2   -0.71    1.26
   4   1  -2    0.70    1.22
   3  -1  -2    4.50    0.98
  -3  -1   2    4.12    1.28
   3  -1  -2    5.24    1.25
   3  -1  -2    4.85    1.73
   3   1  -2    4.26    1.16
  -3   1   2    7.88    2.13
   3   1  -2    5.97    1.16
   3   1  -2    6.32    1.47
   2  -1  -2   67.21    2.67
   2  -1  -2   70.61    3.61
  -2  -1   2   68.18    2.37
  -2  -1   2   65.75    2.40
   2  -1  -2   66.82    2.97
   2  -1  -2   65.60    3.11
  -2  -1   2   68.17    2.85
  -2   1   2   67.46    3.53
  -2   1   2   67.60    2.39
   2   1  -2   69.28    2.98
  -2   1   2   66.94    2.42
   2   1  -2   68.33    2.77
   2   1  -2   64.09    2.84
  -1  -1   2  149.98    5.69
   1  -1  -2  158.24    4.34
   1  -1  -2  159.77    3.57
  -1  -1   2  161.67    4.67
   1  -1  -2  154.78    4.60
  -1  -1   2  159.27    4.47
   1  -1  -2  162.63    5.00
  -1  -1   2  155.23    4.10
  -1   1   2  155.92    4.45
   1   1  -2  157.54    5.52
   1   1  -2  154.76    4.45
  -1   1   2  161.63    4.85
  -1   1   2  154.28    4.23
  -1   1   2  157.04    3.67
   1   1  -2  154.35    4.13
   1   1  -2  160.72    4.89
   0  -1   2   58.58    3.34
   0  -1   2   61.97    3.83
   0  -1  -2   61.02    3.01
   0  -1   2   65.07    4.50
   0  -1  -2   57.79    3.50
   0  -1   2   62.56    3.32
   0  -1  -2   62.85    3.72
   0  -1  -2   61.19    3.14
   0   1   2   59.79    3.54
   0   1   2   59.96    3.46
   0   1  -2   65.56    3.34
   0   1   2   59.71    3.01
   0   1  -2   63.55    3.53
   0   1   2   56.19    3.03
   0   1  -2   62.52    3.32
   1  -1   2  220.27    6.58
   1  -1   2  221.13    6.09
  -1  -1  -2  199.88    5.54
  -1  -1  -2  213.32    5.42
   1  -1   2  215.25    5.62
  -1  -1  -2  206.42    7.41
  -1  -1  -2  205.56    5.88
  -1   1  -2  212.73    5.76
  -1   1  -2  203.67    5.98
   1   1   2  209.56    6.79
  -1   1  -2  215.86    5.57
   1   1   2  212.63    6.04
   1   1   2  208.81    6.05
   1   1   2  212.64    5.65
  -2  -1  -2  174.77    4.75
  -2  -1  -2  170.25    5.03
   2  -1   2  163.79    5.19
  -2  -1  -2  169.02    6.12
   2  -1   2  176.69    6.44
   2  -1   2  171.76    5.74
  -2   1  -2  163.97    4.76
  -2   1  -2  167.74    4.96
   2   1   2  165.12    5.64
   2   1   2  177.20    7.50
  -2   1  -2  177.61    6.15
   2   1   2  176.38    6.36
   2   1   2  170.39    5.36
   3  -1   2  133.33    5.28
   3  -1   2  140.31    6.35
  -3  -1  -2  130.62    3.82
   3  -1   2  133.06    4.91
  -3  -1  -2  125.66    5.97
  -3  -1  -2  126.15    3.92
  -3   1  -2  130.37    3.79
   3   1   2  126.86    4.97
   3   1   2  126.21    5.27
  -3   1  -2  133.03    5.92
   3   1   2  138.28    6.41
  -3   1  -2  131.04    3.76
   4  -1   2    1.51    2.14
   4  -1   2   -0.45    1.68
   4  -1   2    1.14    1.53
   4   1   2    0.29    1.68
  -4   1  -2    4.18    1.90
   4   1   2    0.18    1.80
   4   1   2   -0.94    1.78
   5  -1   2    3.91    1.72
   5  -1   2    2.19    2.09
   5  -1   2    3.45    2.60
  -5   1  -2    6.99    2.33
   5   1   2    1.76    1.73
   5   1   2   -2.34    1.97
   5   1   2    5.26    2.53
   6  -1   2    1.01    2.81
   6  -1   2    0.12    1.81
   6  -1   2    0.09    2.17
   6   1   2    0.67    2.29
   6   1   2    0.46    2.30
   6   1   2    4.62    2.35
  -6   1  -2    1.89    2.14
   7  -1   2   27.62    3.99
   7  -1   2   16.89    3.95
   7  -1   2   28.74    6.05
   7   1   2   22.81    4.23
   7   1   2   24.61    3.87
   7   1   2   23.69    5.09
   8  -1   2   25.02    4.40
   8  -1   2   22.29    3.69
   8  -1   2   18.45    5.29
   8   1   2   24.20    4.06
   8   1   2   16.39    3.77
   8   1   2   26.08    9.21
   9  -1   2    0.00    2.83
   9  -1   2    0.55    2.79
   9  -1   2   -0.55    3.50
   9   1   2   -0.49    6.55
   9   1   2    7.98    4.43
   9   1   2    3.97    3.06
   9   1   2    1.91    3.26
  10  -2  -2    9.58    2.02
  10  -2  -2   13.94    4.02
  10  -2  -2   12.52    2.00
  10  -2  -2   12.50    4.81
  10   2  -2   10.68    2.45
  10   2  -2   11.33    2.45
  10   2  -2   12.24    4.45
  10   2  -2   12.09    3.57
   9  -2  -2   16.06    2.01
   9  -2  -2   14.72    4.35
   9  -2  -2   16.33    2.16
   9   2  -2   19.93    2.59
   9   2  -2   13.47    3.56
   9   2  -2   14.99    4.32
   9   2  -2   16.73    2.51
   8  -2  -2    8.58    3.16
   8  -2  -2   12.86    3.26
   8  -2  -2   15.73    1.89
   8  -2  -2   14.04    1.98
   8   2  -2   13.77    2.32
   8   2  -2   13.78    4.05
   8   2  -2   16.06    2.25
   8   2  -2   18.70    4.16
   7  -2  -2    6.97    1.35
   7  -2  -2    4.93    2.33
   7  -2  -2    7.63    1.50
   7  -2  -2    9.01    3.29
   7   2  -2    6.05    2.16
   7   2  -2    7.68    1.62
   7   2  -2    9.37    3.13
   7   2  -2    7.58    1.67
   6  -2  -2   10.77    1.25
   6  -2  -2   12.18    2.39
   6  -2  -2   12.26    1.46
   6  -2  -2    8.34    2.96
   6   2  -2   10.99    1.58
   6   2  -2    9.97    2.28
   6   2  -2   10.13    1.66
   5  -2  -2   10.10    1.94
   5  -2  -2    8.70    1.34
   5  -2  -2   10.36    2.86
   5  -2  -2   10.31    1.41
   5   2  -2    8.27    1.51
   5   2  -2    8.89    1.88
   4  -2  -2   12.35    2.87
   4  -2  -2   12.27    1.63
   4  -2  -2   10.99    1.67
   4  -2  -2   11.16    1.62
   4   2  -2   12.17    1.82
   4   2  -2   10.50    1.71
   3  -2  -2   17.60    1.84
   3  -2  -2   30.40    3.83
   3  -2  -2   17.65    1.12
  -3  -2   2   18.21    1.57
   3  -2  -2   25.58    2.66
   3   2  -2   17.06    1.99
  -3   2   2   23.85    3.39
   3   2  -2   17.97    1.71
  -2  -2   2   66.14    3.06
  -2  -2   2   63.81    2.85
   2  -2  -2   60.00    3.19
   2  -2  -2   60.21    3.09
  -2  -2   2   62.14    2.51
   2  -2  -2   64.25    3.87
   2  -2  -2   63.33    1.17
  -2   2   2   61.85    3.77
   2   2  -2   63.72    2.82
   2   2  -2   63.63    3.35
  -2   2   2   62.33    2.80
  -2   2   2   59.77    2.91
   2   2  -2   60.59    3.27
  -1  -2   2   23.16    2.77
   1  -2  -2   23.19    2.97
   1  -2  -2   15.25    1.45
   1  -2  -2   21.41    2.74
  -1  -2   2   21.37    2.85
   1  -2  -2   16.85    2.41
  -1  -2   2   16.81    2.54
  -1   2   2   14.41    1.46
   1   2  -2   20.74    2.98
  -1   2   2   24.95    3.17
   1   2  -2   20.76    2.95
  -1   2   2   23.37    2.88
   1   2  -2   15.82    3.29
  -1   2   2   21.54    2.82
   0  -2  -2   51.14    3.33
   0  -2  -2   50.58    3.38
   0  -2  -2   51.99    2.87
   0  -2   2   44.85    3.19
   0  -2  -2   46.48    3.25
   0  -2   2   54.10    3.74
   0  -2   2   49.88    4.12
   0   2   2   50.52    3.40
   0   2  -2   49.18    3.93
   0   2   2   46.20    3.33
   0   2   2   52.71    2.90
   0   2  -2   54.93    3.63
   0   2  -2   49.22    3.35
   0   2   2   46.55    3.25
  -1  -2  -2   55.63    3.52
   1  -2   2   55.07    3.66
  -1  -2  -2   49.37    3.40
   1  -2   2   53.91    3.92
  -1  -2  -2   53.11    3.34
   1  -2   2   49.84    3.41
  -1  -2  -2   52.69    3.90
   1   2   2   52.90    3.74
   1   2   2   52.78    3.62
   1   2   2   49.34    3.50
   1   2   2   51.89    3.44
  -1   2  -2   55.02    3.46
  -1   2  -2   59.11    3.51
  -1   2  -2   51.11    3.70
   2  -2   2    3.08    2.19
  -2  -2  -2    1.21    1.82
   2  -2   2    3.10    1.99
   2  -2   2    3.05    2.31
  -2  -2  -2    1.43    1.77
  -2  -2  -2    1.45    1.56
   2   2   2   -0.13    1.72
   2   2   2    1.32    2.00
  -2   2  -2    5.15    1.99
   2   2   2    0.57    1.76
  -2   2  -2    0.75    1.62
  -2   2  -2   -0.10    1.57
   2   2   2    3.15    2.16
   3  -2   2   29.52    3.33
  -3  -2  -2   28.49    2.30
  -3  -2  -2   27.34    2.54
   3  -2   2   25.69    2.94
   3  -2   2   32.26    4.37
   3   2   2   33.42    4.03
  -3   2  -2   30.00    3.28
   3   2   2   42.54    5.36
   3   2   2   25.35    4.48
  -3   2  -2   28.29    2.42
  -3   2  -2   26.79    2.38
   3   2   2   25.20    2.95
   4  -2   2    7.84    3.01
   4  -2   2    5.19    2.35
   4  -2   2   10.23    2.58
  -4   2  -2    8.21    2.39
   4   2   2    9.47    3.17
   4   2   2    7.73    2.62
   4   2   2    6.29    2.86
   4   2   2    8.24    2.50
   5  -2   2   -1.06    1.82
   5  -2   2    1.48    2.76
   5   2   2    3.74    1.89
  -5   2  -2    2.83    2.15
   5   2   2    5.64    2.99
   5   2   2    0.74    2.43
   5   2   2    0.26    1.98
   6  -2   2    4.75    2.71
   6  -2   2    4.80    2.48
   6  -2   2    1.35    3.00
   6   2   2    3.50    2.35
  -6   2  -2    3.61    2.22
   6   2   2    4.15    3.49
   6   2   2    1.98    4.30
   6   2   2    3.69    3.23
   7  -2   2    4.60    2.78
   7  -2   2    3.00    3.14
   7   2   2    8.83    3.31
   7   2   2    8.03    3.95
   7   2   2    7.54    3.69
   8  -2   2    1.08    3.13
   8  -2   2    2.26    2.92
   8  -2   2   -4.05    2.46
   8   2   2    2.08    2.77
   8   2   2    2.86    5.19
   8   2   2    1.21    3.22
   8   2   2    5.23    3.01
   9  -2   2   13.58    3.55
   9  -2   2    3.63    3.45
   9  -2   2    7.89    4.08
   9   2   2    4.25    3.12
   9   2   2    2.96    3.87
   9   2   2   -6.86    5.24
   9   2   2    1.91    2.88
  10  -3  -2    1.94    1.95
  10  -3  -2    2.72    3.12
  10  -3  -2   -0.19    2.54
  10  -3  -2   -1.09    1.92
  10   3  -2    1.29    2.42
  10   3  -2    5.74    3.68
  10   3  -2    2.85    2.27
  10   3  -2    4.48    2.24
   9  -3  -2    1.07    2.80
   9  -3  -2    4.27    1.88
   9  -3  -2    5.34    1.95
   9  -3  -2    0.07    2.35
   9   3  -2    2.14    2.95
   9   3  -2    4.66    2.08
   9   3  -2    3.63    2.02
   8  -3  -2   36.33    3.99
   8  -3  -2   39.59    2.88
   8  -3  -2   40.45    6.51
   8  -3  -2   37.90    3.18
   8   3  -2   42.04    5.73
   8   3  -2   42.17    3.32
   8   3  -2   35.00    5.97
   8   3  -2   37.71    3.23
   7  -3  -2   63.82    3.33
   7  -3  -2   72.09    6.48
   7  -3  -2   62.56    3.55
   7  -3  -2   65.41    4.32
   7   3  -2   62.16    3.89
   7   3  -2   63.95    3.75
   7   3  -2   65.34    3.74
   7   3  -2   66.72    5.60
   6  -3  -2   57.90    3.19
   6  -3  -2   50.07    2.90
   6  -3  -2   57.58    5.41
   6  -3  -2   50.64    3.36
   6   3  -2   52.17    3.16
   6   3  -2   55.52    3.40
   6   3  -2   53.76    3.33
   5  -3  -2   58.61    2.95
   5  -3  -2   58.46    3.09
   5  -3  -2   50.00    4.81
   5  -3  -2   57.05    3.09
   5   3  -2   54.65    3.13
   5   3  -2   53.75    3.20
   5   3  -2   61.56    2.69
   4  -3  -2   37.95    2.73
   4  -3  -2   39.50    1.87
   4  -3  -2   38.63    4.75
   4  -3  -2   43.53    2.95
   4   3  -2   41.96    3.04
   4   3  -2   42.11    2.97
   3  -3  -2   19.65    2.91
   3  -3  -2   19.26    3.27
  -3  -3   2   16.62    1.83
   3  -3  -2   21.23    2.84
  -3  -3   2   20.26    2.30
  -3   3   2   21.66    2.30
  -3   3   2   17.42    1.79
   3   3  -2   24.19    3.14
   3   3  -2   17.23    2.79
  -2  -3   2   17.53    2.61
   2  -3  -2   14.65    2.62
   2  -3  -2   11.32    2.23
  -2  -3   2   14.90    1.82
   2  -3  -2   11.74    2.64
   2   3  -2   13.67    2.76
  -2   3   2   13.67    2.61
  -2   3   2   15.95    2.76
  -2   3   2   16.79    2.62
   2   3  -2   14.25    2.79
  -1  -3   2   36.29    3.27
   1  -3  -2   41.27    3.16
   1  -3  -2   35.69    3.16
  -1  -3   2   38.17    3.41
   1  -3  -2   37.50    3.22
   1   3  -2   41.39    4.29
  -1   3   2   38.07    3.42
  -1   3   2   38.00    2.08
  -1   3   2   38.79    3.18
  -1   3   2   32.99    3.04
   1   3  -2   37.95    3.39
   1   3  -2   34.12    3.11
   0  -3   2    5.26    3.06
   0  -3   2    2.39    2.31
   0  -3  -2    5.57    2.30
   0  -3   2    4.08    2.29
   0  -3  -2    1.37    1.82
   0  -3  -2    2.48    1.70
   0   3  -2    5.47    2.31
   0   3   2    6.86    1.97
   0   3  -2    5.13    2.81
   0   3   2    9.73    2.76
   0   3   2    4.76    1.70
   0   3  -2    5.91    2.27
   0   3   2    4.47    2.18
   1  -3   2  121.03    5.50
  -1  -3  -2  129.81    5.46
  -1  -3  -2  122.01    5.03
   1  -3   2  130.38    6.00
  -1  -3  -2  126.53    5.41
   1  -3   2  121.13    5.36
   1   3   2  124.29    5.21
   1   3   2  123.81    5.06
  -1   3  -2  128.40    5.54
  -1   3  -2  123.52    5.27
  -1   3  -2  125.49    5.34
   1   3   2  124.76    5.21
   1   3   2  123.02    5.62
  -2  -3  -2  339.10    8.28
   2  -3   2  340.78    9.46
   2  -3   2  332.58    8.82
  -2  -3  -2  332.30    7.87
  -2  -3  -2  321.12    9.64
   2  -3   2  346.10    8.78
  -2   3  -2  319.20    7.92
  -2   3  -2  364.84    9.21
   2   3   2  333.69    9.27
   2   3   2  355.60    8.82
   2   3   2  352.46    8.80
  -2   3  -2  347.09    8.26
   2   3   2  332.61    9.00
   3  -3   2   39.44    4.93
  -3  -3  -2   25.90    2.61
  -3  -3  -2   30.90    2.84
   3  -3   2   25.75    3.02
   3  -3   2   34.59    4.35
   3   3   2   31.74    4.44
   3   3   2   34.95    4.52
   3   3   2   30.82    4.09
   3   3   2   29.75    3.19
  -3   3  -2   29.31    3.22
  -3   3  -2   29.55    2.72
  -3   3  -2   28.03    2.71
   4  -3   2    1.20    2.03
   4  -3   2    2.70    2.27
   4  -3   2    1.06    2.35
  -4  -3  -2    2.00    1.31
   4   3   2    1.99    2.12
  -4   3  -2    2.42    1.79
   4   3   2    3.56    2.10
   4   3   2    4.30    2.33
   4   3   2    2.42    2.14
  -4   3  -2    1.92    1.36
  -4   3  -2    1.22    1.08
   5  -3   2    1.21    1.82
   5  -3   2    0.87    2.14
   5  -3   2    3.28    2.75
   5   3   2   -0.03    2.38
   5   3   2    2.00    2.06
   5   3   2    1.63    2.55
  -5   3  -2    1.38    1.78
   5   3   2   -1.39    2.22
   6  -3   2    3.55    2.87
   6  -3   2    5.04    3.67
   6   3   2    7.89    3.14
   6   3   2    1.45    2.52
   6   3   2    2.68    2.57
  -6   3  -2    4.19    2.44
   6   3   2    6.59    3.39
   7  -3   2   61.93    4.90
   7  -3   2   44.63    6.96
   7  -3   2   50.21    5.12
  -7   3  -2   46.78    5.04
   7   3   2   54.42    4.90
   7   3   2   43.73    6.49
   7   3   2   42.35    6.99
   7   3   2   63.27    5.61
   8  -3   2   46.68    5.18
   8  -3   2   36.20    6.74
   8  -3   2   39.69    5.89
   8   3   2   48.81    5.39
   8   3   2   49.45    5.05
   8   3   2   33.32    6.62
   8   3   2   34.55    7.14
   9  -3   2   16.54    4.72
   9  -3   2    9.43    4.94
   9  -3   2    5.30    3.95
   9   3   2   22.27    4.90
   9   3   2   13.60    5.95
   9   3   2    9.75    4.38
   9   3   2   11.73    3.94
  10  -4  -2    0.25    2.78
  10  -4  -2    1.87    2.58
  10  -4  -2    1.60    2.90
  10  -4  -2   -2.82    2.56
  10   4  -2   -0.28    2.85
  10   4  -2    5.19    2.76
  10   4  -2    4.15    2.31
   9  -4  -2    4.81    2.18
   9  -4  -2    2.26    2.43
   9  -4  -2    0.79    2.16
   9   4  -2    0.97    1.59
   9   4  -2   -0.68    2.82
   9   4  -2    2.06    2.42
   9   4  -2    3.64    2.65
   9   4  -2    1.97    2.66
   8  -4  -2   10.29    4.08
   8  -4  -2   11.37    2.63
   8  -4  -2    9.12    2.89
   8  -4  -2    6.46    2.56
   8   4  -2   14.68    3.01
   8   4  -2    6.73    3.74
   8   4  -2   12.55    2.96
   7  -4  -2   17.67    3.15
   7  -4  -2   17.23    4.75
   7  -4  -2   16.25    3.02
   7  -4  -2   18.11    3.15
   7   4  -2   17.14    3.18
   7   4  -2   26.72    3.90
   6  -4  -2   -0.06    1.31
   6  -4  -2   -0.36    2.16
   6  -4  -2    0.19    1.65
   6  -4  -2    1.12    1.66
   6   4  -2    0.41    1.62
   6   4  -2    1.74    1.87
   5  -4  -2   13.42    1.78
   5  -4  -2   14.70    2.69
   5  -4  -2   11.87    3.13
   5  -4  -2   12.41    2.56
   5   4  -2   10.69    2.57
   5   4  -2   12.58    2.79
  -4  -4   2    2.38    1.15
   4  -4  -2    3.58    1.88
  -4  -4   2    2.31    1.13
   4  -4  -2    1.05    1.75
   4  -4  -2    0.77    1.77
   4   4  -2    3.03    2.01
  -4   4   2    2.25    0.80
   4   4  -2    5.52    2.00
   3  -4  -2   86.08    4.59
  -3  -4   2   90.60    4.06
   3  -4  -2   98.36    5.84
   3  -4  -2   98.55    4.66
   3   4  -2   95.11    4.76
   3   4  -2   91.06    4.80
  -3   4   2   90.91    4.12
  -3   4   2   92.01    4.07
   2  -4  -2   36.33    3.68
  -2  -4   2   32.62    3.18
   2  -4  -2   36.94    3.44
   2  -4  -2   39.55    3.55
  -2  -4   2   34.32    3.24
  -2   4   2   37.42    3.52
   2   4  -2   38.77    3.53
  -2   4   2   31.54    3.02
  -2   4   2   34.83    3.35
  -2   4   2   35.65    1.49
   2   4  -2   30.94    3.31
   1  -4  -2   14.11    3.00
  -1  -4   2   15.71    3.05
   1  -4  -2   16.10    3.19
  -1  -4   2   15.89    3.12
   1  -4  -2   11.58    2.36
   1   4  -2   17.31    3.30
  -1   4   2   15.94    2.01
  -1   4   2   15.10    3.09
  -1   4   2   10.64    2.54
   1   4  -2   12.41    3.10
  -1   4   2   18.73    3.05
   0  -4  -2   15.02    2.77
   0  -4   2   13.65    3.03
   0  -4   2   18.91    3.59
   0  -4  -2   14.89    3.13
   0  -4  -2   14.92    3.15
   0   4  -2   18.54    3.56
   0   4  -2   13.65    3.45
   0   4   2   12.89    3.42
   0   4   2   16.69    2.47
   0   4   2   12.45    2.35
   0   4  -2   20.20    3.65
   0   4   2   13.66    3.13
  -1  -4  -2   -1.04    1.50
  -1  -4  -2   -1.25    1.99
   1  -4   2    0.04    2.20
   1  -4   2   -3.38    1.75
  -1  -4  -2    0.73    1.57
   1  -4   2   -0.94    2.07
  -1   4  -2   -0.60    1.92
  -1   4  -2   -0.83    1.83
   1   4   2    2.30    2.06
   1   4   2    1.20    1.47
   1   4   2   -1.65    1.48
   1   4   2    2.55    2.41
  -1   4  -2   -0.33    1.80
  -2  -4  -2   68.01    4.46
   2  -4   2   73.27    4.95
   2  -4   2   66.27    4.58
  -2  -4  -2   67.62    4.20
   2  -4   2   65.06    5.08
  -2  -4  -2   70.70    4.75
  -2   4  -2   68.74    4.41
  -2   4  -2   74.48    4.77
   2   4   2   68.56    4.75
   2   4   2   70.06    4.58
   2   4   2   68.00    4.11
   2   4   2   65.26    4.69
  -2   4  -2   70.29    4.42
   3  -4   2   16.03    3.48
  -3  -4  -2    8.57    2.46
  -3  -4  -2   11.80    2.63
   3  -4   2    9.21    2.93
   3  -4   2   11.62    3.38
   3   4   2   12.84    2.69
  -3   4  -2   12.38    2.59
  -3   4  -2    9.99    2.62
  -3   4  -2    8.28    2.61
   3   4   2   10.32    2.88
   3   4   2   13.64    3.44
   3   4   2   19.19    3.86
   4  -4   2    6.73    2.60
  -4  -4  -2    3.39    1.71
   4  -4   2    4.83    2.81
   4  -4   2    4.49    2.90
  -4  -4  -2    4.92    1.90
   4   4   2    6.08    2.34
  -4   4  -2    7.49    2.48
  -4   4  -2    3.17    1.71
   4   4   2    5.32    3.06
   4   4   2    3.85    2.49
  -4   4  -2    4.73    1.79
   5  -4   2    0.05    2.29
   5  -4   2    0.64    2.64
   5  -4   2   -0.88    2.00
   5   4   2    3.50    2.28
   5   4   2    3.77    3.67
  -5   4  -2   -0.16    1.60
   5   4   2    4.22    2.60
   5   4   2    0.45    2.50
   6  -4   2    1.03    2.64
   6  -4   2    6.10    2.52
   6  -4   2    1.32    3.05
   6   4   2   -1.06    2.39
   6   4   2   -2.40    2.19
   6   4   2   -0.18    2.37
   6   4   2    1.20    2.98
  -6   4  -2    1.63    1.95
   7  -4   2    5.11    3.03
   7   4   2   -1.70    2.83
   7   4   2   -0.36    3.09
   7   4   2    4.74    3.24
  -7   4  -2   -0.72    2.27
   8  -4   2    0.92    2.85
   8  -4   2   -0.29    3.25
   8  -4   2   -1.99    3.00
   8   4   2    2.66    3.47
   8   4   2    3.77    3.40
   8   4   2   17.75    5.29
   8   4   2    1.18    2.78
   9  -5  -2    3.26    3.90
   9  -5  -2    1.35    2.43
   9  -5  -2   10.41    3.93
   9   5  -2    6.33    3.38
   9   5  -2    2.09    2.95
   9   5  -2    1.62    3.09
   8  -5  -2   28.36    3.96
   8  -5  -2   29.29    4.17
   8  -5  -2   20.84    5.12
   8   5  -2   30.03    5.97
   8   5  -2   38.00    4.98
   7  -5  -2   24.14    3.22
   7  -5  -2   22.97    5.17
   7  -5  -2   24.56    4.12
   7  -5  -2   22.21    5.19
   7   5  -2   20.06    3.89
   6  -5  -2   31.09    4.19
   6  -5  -2   35.60    4.62
   6  -5  -2   26.39    2.55
   6  -5  -2   22.00    4.51
   6   5  -2   33.75    4.67
   6   5  -2   32.59    4.41
   5  -5  -2   20.03    4.50
   5  -5  -2   21.69    3.57
   5  -5  -2   23.37    3.72
   5   5  -2   30.45    4.35
   5   5  -2   21.89    3.77
   4  -5  -2   63.67    4.45
   4  -5  -2   68.45    5.70
  -4  -5   2   58.99    3.22
   4  -5  -2   60.20    4.39
  -4  -5   2   61.50    3.41
  -4   5   2   60.14    3.26
  -4   5   2   58.62    3.30
   4   5  -2   60.75    4.55
   4   5  -2   54.30    4.24
   3  -5  -2    0.68    1.81
  -3  -5   2   -0.83    1.65
   3  -5  -2   -1.34    1.68
   3  -5  -2    0.39    1.92
  -3  -5   2   -1.85    1.67
  -3   5   2    0.46    1.89
   3   5  -2    0.16    2.13
  -3   5   2    0.99    1.64
   3   5  -2    3.68    2.13
  -3   5   2    1.13    0.52
   2  -5  -2   80.49    5.37
   2  -5  -2   73.72    4.68
  -2  -5   2   66.63    4.53
  -2  -5   2   73.86    4.63
   2  -5  -2   66.16    4.59
  -2   5   2   77.05    4.89
  -2   5   2   64.70    4.59
  -2   5   2   70.76    4.46
   2   5  -2   71.46    4.87
   2   5  -2   67.00    4.77
   1  -5  -2   73.28    4.73
   1  -5  -2   77.61    4.98
   1  -5  -2   79.32    4.95
  -1  -5   2   72.74    4.96
  -1  -5   2   86.47    5.36
   1   5  -2   73.50    5.23
   1   5  -2   76.62    4.90
  -1   5   2   75.42    4.79
  -1   5   2   73.80    4.63
  -1   5   2   75.03    5.25
   0  -5  -2  110.20    5.35
   0  -5  -2  105.11    5.67
   0  -5  -2  106.57    5.67
   0  -5   2  110.97    5.84
   0  -5   2  107.32    5.95
   0   5   2  102.29    5.92
   0   5   2  108.36    5.13
   0   5  -2  110.99    6.10
   0   5   2   95.09    5.33
   0   5  -2  100.31    5.65
   0   5  -2   98.54    6.41
   1  -5   2  208.68    9.15
   1  -5   2  204.82    8.04
  -1  -5  -2  191.84    7.60
   1  -5   2  180.45    7.20
  -1  -5  -2  193.89    6.89
  -1  -5  -2  192.43    7.32
   1   5   2  193.92    6.98
  -1   5  -2  203.36    8.09
   1   5   2  201.54    8.28
   1   5   2  196.91    6.60
   1   5   2  191.48    7.52
  -1   5  -2  187.85    7.34
  -1   5  -2  204.54    7.69
  -2  -5  -2  273.67    8.55
  -2  -5  -2  266.82    8.62
   2  -5   2  271.63    9.00
  -2  -5  -2  270.45    8.39
   2  -5   2  269.36   10.07
   2   5   2  279.88    7.75
  -2   5  -2  288.04    8.94
  -2   5  -2  286.96    9.24
   2   5   2  280.16    9.31
   2   5   2  260.82    8.97
  -2   5  -2  266.49    8.67
   2   5   2  264.60   10.99
  -3  -5  -2   -0.65    1.83
  -3  -5  -2    0.98    1.80
   3  -5   2    1.25    2.30
   3  -5   2    0.79    2.46
   3  -5   2   -2.53    1.94
  -3   5  -2    3.84    2.00
  -3   5  -2    0.54    1.81
   3   5   2    2.69    2.36
   3   5   2   -0.46    1.22
   3   5   2   -0.18    1.83
   3   5   2   -0.04    2.23
  -3   5  -2   -0.58    1.81
  -4  -5  -2    8.39    2.36
  -4  -5  -2    6.87    2.36
   4  -5   2   10.64    3.51
   4  -5   2    6.64    3.06
   4   5   2    2.85    2.84
   4   5   2    6.62    3.00
   4   5   2    5.88    2.26
   4   5   2    2.82    2.77
  -4   5  -2    5.03    2.07
  -4   5  -2    3.19    1.97
  -4   5  -2    7.22    2.43
   5  -5   2   -3.40    2.00
  -5  -5  -2    3.08    1.32
  -5  -5  -2    0.69    1.07
   5  -5   2   -0.84    2.69
   5  -5   2    5.29    2.81
   5   5   2    0.90    2.70
   5   5   2    1.49    1.67
   5   5   2    2.00    2.65
  -5   5  -2    0.88    1.93
   5   5   2    0.77    2.30
   6  -5   2    1.86    3.08
   6  -5   2    8.93    3.90
   6  -5   2    3.36    2.96
   6   5   2    4.73    3.27
   6   5   2    9.35    3.92
   6   5   2    6.44    2.48
   6   5   2    7.66    3.39
   7  -5   2    6.22    3.99
   7  -5   2   14.40    4.38
   7  -5   2    0.88    3.54
   7   5   2    8.25    3.87
   7   5   2   12.11    3.64
   7   5   2    7.30    3.44
   7   5   2    8.17    4.27
  -7   5  -2   11.10    3.30
   8  -5   2   14.40    4.16
   8  -5   2   11.00    4.38
   8   5   2    9.46    4.42
   8   5   2    9.52    4.53
   8   5   2   13.57    4.56
   8   5   2   15.13    4.29
   9  -6  -2   19.56    3.94
   9  -6  -2   18.39    3.36
   9  -6  -2   10.42    4.60
   9  -6  -2   17.01    4.43
   9   6  -2   18.50    4.23
   9   6  -2   20.82    4.54
   9   6  -2   17.72    5.48
   8  -6  -2   19.84    4.36
   8  -6  -2   16.84    3.86
   8  -6  -2   20.64    3.31
   8  -6  -2   21.43    5.40
   8   6  -2   26.41    4.32
   8   6  -2   14.07    4.37
   8   6  -2   24.46    4.93
   7  -6  -2    0.48    2.86
   7  -6  -2    5.25    1.95
   7  -6  -2    3.51    2.45
   7   6  -2   -1.70    2.43
   7   6  -2    3.53    3.80
   6  -6  -2    8.62    2.99
   6  -6  -2    3.63    2.64
   6  -6  -2    4.00    3.40
   6   6  -2    5.57    2.69
   6   6  -2    6.35    3.28
  -5  -6   2   55.94    2.79
  -5  -6   2   56.56    2.89
   5  -6  -2   62.35    5.01
   5  -6  -2   55.62    4.78
   5  -6  -2   52.48    5.82
   5   6  -2   74.79   10.51
   5   6  -2   49.27    4.75
  -5   6   2   54.03    2.04
   4  -6  -2  110.62    7.34
   4  -6  -2  112.64    6.23
   4  -6  -2  106.11    6.03
  -4  -6   2  110.65    5.11
   4   6  -2  114.98    6.56
   4   6  -2  109.92    6.19
  -4   6   2  109.63    5.19
  -4   6   2  109.07    5.01
   3  -6  -2  235.62    9.72
   3  -6  -2  244.50    8.80
  -3  -6   2  237.31    8.04
   3  -6  -2  247.99    8.94
  -3  -6   2  230.78    7.81
  -3   6   2  241.13    4.73
   3   6  -2  234.60    8.66
   3   6  -2  252.40    9.36
  -3   6   2  243.44    8.26
  -3   6   2  244.21    8.04
  -2  -6   2  313.61    9.64
   2  -6  -2  302.15    9.95
   2  -6  -2  325.13   10.62
   2  -6  -2  324.52   10.12
   2   6  -2  314.79   10.04
   2   6  -2  320.47   10.52
  -2   6   2  333.63   10.37
  -2   6   2  315.72    9.54
   1  -6  -2  136.01    6.95
   1  -6  -2  134.42    6.60
  -1  -6   2  136.66    6.99
   1  -6  -2  142.37    6.79
  -1  -6   2  139.74    6.71
  -1   6   2  142.27    7.25
  -1   6   2  126.00    6.30
   1   6  -2  133.36    6.73
  -1   6   2  139.53    6.43
   1   6  -2  139.17    7.20
   0  -6   2   -2.06    1.77
   0  -6   2   -1.32    2.09
   0  -6  -2    0.31    2.33
   0  -6  -2    0.29    1.45
   0  -6  -2   -0.02    2.08
   0   6  -2    1.16    2.33
   0   6   2    0.85    2.49
   0   6   2    1.10    1.92
   0   6  -2   -2.14    2.06
   0   6   2    0.90    1.44
   0   6  -2    1.38    2.05
   1  -6   2    4.45    2.69
  -1  -6  -2    8.35    3.06
   1  -6   2    3.32    2.64
  -1  -6  -2    5.42    2.65
  -1  -6  -2    5.68    2.07
   1   6   2    7.56    2.15
  -1   6  -2    7.61    3.12
   1   6   2   11.72    3.47
  -1   6  -2    5.78    2.89
  -1   6  -2    5.23    2.73
   1   6   2   11.24    3.57
  -2  -6  -2   68.58    4.72
   2  -6   2   48.05    5.51
   2  -6   2   65.01    5.39
  -2  -6  -2   62.06    4.86
  -2  -6  -2   64.08    4.87
   2  -6   2   84.25   11.60
  -2   6  -2   57.88    4.79
   2   6   2   59.68    5.48
   2   6   2   57.63    3.89
   2   6   2   64.17    4.97
  -2   6  -2   59.03    4.78
  -2   6  -2   66.80    5.01
   2   6   2   60.25    5.23
  -3  -6  -2  149.11    7.28
  -3  -6  -2  138.87    6.58
  -3  -6  -2  131.72    6.65
   3  -6   2  132.87    7.52
   3  -6   2  130.78    6.97
   3  -6   2  137.63    8.20
   3   6   2  145.46    7.90
   3   6   2  131.48    7.25
  -3   6  -2  130.54    6.39
   3   6   2  140.03    7.60
   3   6   2  135.12    5.65
  -3   6  -2  139.54    6.90
   4  -6   2   80.21    6.40
   4  -6   2   72.33    5.60
  -4  -6  -2   73.07    4.68
   4  -6   2   66.72    6.38
  -4  -6  -2   73.36    4.92
  -4   6  -2   57.70    4.95
   4   6   2   78.17    6.10
  -4   6  -2   79.01    4.91
  -4   6  -2   68.56    4.67
   4   6   2   71.14    6.17
   4   6   2   73.10    4.40
   4   6   2   77.14    6.54
   5  -6   2   48.17    6.62
  -5  -6  -2   43.40    3.20
   5  -6   2   45.58    6.21
   5  -6   2   45.51    5.01
  -5  -6  -2   47.51    3.31
   5   6   2   40.03    3.77
   5   6   2   51.08    7.27
  -5   6  -2   46.90    2.84
   5   6   2   46.05    5.41
  -5   6  -2   44.60    2.82
   5   6   2   56.00    5.56
  -5   6  -2   39.32    4.39
   6  -6   2   44.10    6.89
   6  -6   2   44.74    5.02
   6  -6   2   39.82    6.34
   6   6   2   39.37    6.36
   6   6   2   44.28    4.46
  -6   6  -2   51.57    4.96
   6   6   2   48.78    5.60
   6   6   2   37.42    6.84
   7  -6   2   25.72    5.83
   7  -6   2   25.49    5.18
   7  -6   2   32.95    5.92
   7   6   2   26.72    6.18
   7   6   2   24.85    5.38
  -7   6  -2   34.68    5.20
   7   6   2   30.69    4.55
   7   6   2   26.95    5.08
   8  -6   2   -1.64    3.06
   8  -6   2    2.81    4.30
   8  -6   2    5.46    4.42
   8   6   2    3.69    3.31
   8   6   2    1.98    3.23
   8   6   2   -0.87    2.77
   9  -7  -2    5.32    3.90
   9  -7  -2    1.13    3.12
   9  -7  -2    5.67    3.46
   9   7  -2    1.96    3.39
   9   7  -2   -2.44    3.66
   9   7  -2    4.56    3.84
   8  -7  -2   22.74    4.92
   8  -7  -2   10.63    3.76
   8  -7  -2   14.02    5.12
   8   7  -2    8.13    4.27
   8   7  -2   15.45    4.72
   8   7  -2   11.98    4.65
   7  -7  -2   38.38    5.71
   7  -7  -2   31.71    5.39
   7  -7  -2   19.69    5.29
   7   7  -2   19.28    4.60
   6  -7  -2   24.30    4.37
   6  -7  -2   19.24    5.20
   6  -7  -2   15.09    3.87
   6   7  -2   18.19    4.32
   6   7  -2   25.57    4.83
  -5  -7   2   -1.29    1.49
  -5  -7   2   -0.14    1.48
   5  -7  -2    2.33    2.53
   5  -7  -2    0.82    2.49
   5  -7  -2    2.74    2.52
   5   7  -2    0.87    2.83
  -5   7   2    0.77    1.51
   5   7  -2   -0.74    2.57
  -5   7   2   -0.47    1.58
   4  -7  -2    3.91    2.65
   4  -7  -2    3.28    2.78
  -4  -7   2    4.10    2.22
   4  -7  -2    2.75    2.43
  -4   7   2    5.14    2.82
  -4   7   2    5.37    0.99
  -4   7   2    5.46    2.31
   4   7  -2   -0.26    2.14
   4   7  -2    7.01    3.03
   3  -7  -2    7.54    3.29
   3  -7  -2   13.12    3.73
  -3  -7   2    4.90    2.49
  -3  -7   2    7.54    2.96
   3  -7  -2    9.18    3.16
  -3   7   2    8.62    1.86
   3   7  -2   14.90    3.60
   3   7  -2   12.35    3.89
  -3   7   2   10.98    3.24
  -3   7   2   11.13    3.31
  -2  -7   2    8.21    1.95
   2  -7  -2    3.47    2.20
  -2  -7   2    3.36    2.47
  -2  -7   2    6.76    3.02
   2  -7  -2    6.61    2.99
   2  -7  -2    6.51    3.26
  -2   7   2    2.92    2.39
  -2   7   2    5.66    3.06
   2   7  -2    8.86    3.18
   2   7  -2   10.74    3.58
   1  -7  -2   16.63    3.88
   1  -7  -2   20.97    4.26
   1  -7  -2   18.86    3.86
  -1  -7   2   15.07    3.73
  -1  -7   2   29.04    5.09
   1   7  -2   15.45    3.87
   1   7  -2   29.35    5.37
  -1   7   2   22.60    5.10
  -1   7   2   18.42    4.20
  -1   7   2   21.54    3.91
   0  -7   2    2.77    2.62
   0  -7   2    0.50    2.24
   0  -7  -2    0.65    2.01
   0  -7  -2    1.17    1.78
   0  -7  -2    3.18    2.71
   0   7  -2   -2.04    2.45
   0   7   2    0.45    2.72
   0   7   2   -0.81    2.16
   0   7   2    2.63    1.90
   0   7  -2    4.34    2.87
   0   7  -2    2.10    2.18
  -1  -7  -2   -0.55    1.50
   1  -7   2    1.05    2.22
  -1  -7  -2    1.96    2.43
   1  -7   2    0.97    2.02
  -1  -7  -2    1.99    2.28
   1   7   2    4.27    2.85
   1   7   2    2.65    2.19
  -1   7  -2    0.05    2.13
   1   7   2    3.31    1.85
  -1   7  -2    2.44    2.41
  -1   7  -2    0.43    2.06
  -2  -7  -2   30.81    3.73
  -2  -7  -2   38.66    5.61
  -2  -7  -2   33.56    4.98
   2  -7   2   37.33    5.86
   2  -7   2   35.38    5.80
   2   7   2   31.43    3.16
   2   7   2   39.80    6.01
  -2   7  -2   41.40    5.64
   2   7   2   37.14    4.24
  -2   7  -2   40.28    5.58
   2   7   2   38.69    4.52
  -3  -7  -2   16.02    3.83
   3  -7   2   17.66    4.31
   3  -7   2   22.97    5.23
  -3  -7  -2   11.44    4.83
   3  -7   2   18.33    4.62
  -3  -7  -2   18.88    3.79
  -3   7  -2   15.66    3.69
   3   7   2   12.96    3.75
   3   7   2   13.92    4.31
   3   7   2   14.58    2.66
   3   7   2   16.14    4.04
  -3   7  -2   19.37    4.03
  -3   7  -2   11.15    3.51
   4  -7   2    8.26    3.67
   4  -7   2    9.44    3.85
  -4  -7  -2   12.88    3.41
   4  -7   2   10.71    3.47
  -4  -7  -2   12.66    3.23
   4   7   2   12.87    4.37
  -4   7  -2   13.08    3.64
  -4   7  -2   17.33    3.68
  -4   7  -2   11.77    4.62
   4   7   2   16.31    4.88
   4   7   2    8.15    3.46
   4   7   2    8.11    2.21
   5  -7   2    0.79    2.98
  -5  -7  -2   -0.26    1.70
   5  -7   2   -2.27    3.10
   5  -7   2    0.23    2.63
  -5  -7  -2   -3.12    1.77
  -5   7  -2    0.13    1.55
   5   7   2   -1.14    1.26
   5   7   2    0.12    2.74
  -5   7  -2    0.71    2.00
   5   7   2    9.92    3.83
  -5   7  -2   -0.60    1.64
   5   7   2    3.10    3.25
   6  -7   2    1.43    3.62
   6  -7   2   -0.48    3.38
   6  -7   2   -2.57    3.31
   6   7   2    5.23    3.53
   6   7   2   -0.78    1.49
  -6   7  -2    1.44    2.42
   6   7   2    1.36    3.53
   6   7   2   -2.71    2.92
   7  -7   2    6.42    3.88
   7  -7   2    6.78    4.06
   7  -7   2   11.96    4.85
   7   7   2    7.35    3.86
  -7   7  -2    9.70    3.06
   7   7   2    4.07    3.69
   7   7   2    9.42    2.35
   8  -7   2    3.12    4.05
   8  -7   2    6.98    5.46
   8  -7   2    7.03    4.51
   8   7   2   20.29    5.31
   8   7   2   10.15    4.55
  -8   7  -2    1.66    3.77
   8   7   2    1.88    3.89
   8  -8  -2    6.14    3.90
   8  -8  -2   15.92    4.42
   8  -8  -2   11.12    4.31
   8   8  -2   14.43    4.51
   8   8  -2   24.82    5.73
   7  -8  -2   -3.75    3.10
   7  -8  -2    1.33    3.34
   7  -8  -2    5.18    4.13
   7   8  -2    7.53    3.58
   7   8  -2    4.98    3.78
  -6  -8   2    2.57    1.41
   6  -8  -2    6.22    3.35
   6  -8  -2    4.75    3.20
  -6  -8   2    3.15    1.25
   6  -8  -2    3.47    3.45
   6   8  -2    4.35    3.38
   6   8  -2    7.90    3.54
   5  -8  -2   26.13    5.12
   5  -8  -2   23.05    5.73
   5  -8  -2   27.93    5.39
   5   8  -2   21.30    5.01
   5   8  -2   25.85    5.23
  -5   8   2   20.81    3.46
  -5   8   2   22.57    3.53
   4  -8  -2   36.03    5.98
  -4  -8   2   35.35    5.12
  -4  -8   2   37.51    5.81
   4  -8  -2   36.61    5.60
   4  -8  -2   32.11    6.09
  -4   8   2   41.22    5.69
   4   8  -2   40.69    6.22
   4   8  -2   36.55    5.95
  -4   8   2   29.90    4.58
  -4   8   2   31.45    2.05
   3  -8  -2   30.57    5.08
   3  -8  -2   29.03    5.23
  -3  -8   2   24.94    4.44
  -3  -8   2   32.14    5.11
   3  -8  -2   35.70    6.17
  -3  -8   2   20.21    2.03
   3   8  -2   31.79    5.54
  -3   8   2   29.60    5.61
   3   8  -2   26.01    5.16
  -3   8   2   27.84    2.77
  -3   8   2   25.00    4.87
   2  -8  -2   46.43    6.40
  -2  -8   2   39.99    4.66
  -2  -8   2   43.42    3.41
  -2  -8   2   49.28    6.42
   2  -8  -2   52.41    5.33
   2  -8  -2   46.95    5.04
   2   8  -2   42.26    4.82
  -2   8   2   38.56    4.46
   2   8  -2   51.84    6.99
  -2   8   2   55.36    5.59
  -1  -8   2    6.06    3.13
   1  -8  -2    4.98    2.66
   1  -8  -2    3.52    2.58
   1  -8  -2    3.84    2.83
  -1  -8   2    6.56    3.04
  -1   8   2    7.48    3.13
  -1   8   2    2.73    3.16
   1   8  -2    6.62    3.02
   1   8  -2    8.69    3.68
   0  -8  -2    8.51    3.41
   0  -8   2    8.08    3.09
   0  -8  -2    8.02    3.38
   0  -8   2    8.89    3.90
   0  -8  -2    8.25    2.78
   0   8  -2    7.50    3.67
   0   8   2    8.89    3.27
   0   8   2    6.36    2.45
   0   8   2    8.58    3.68
   0   8  -2   10.27    4.03
   0   8  -2   14.61    4.13
   1  -8   2    4.76    2.81
  -1  -8  -2   -0.10    1.71
   1  -8   2   -0.29    2.77
  -1  -8  -2   -0.50    2.37
  -1  -8  -2   -2.87    1.77
   1   8   2   -2.27    1.61
  -1   8  -2    1.70    2.88
   1   8   2    2.22    1.62
   1   8   2    0.66    2.75
  -1   8  -2    3.23    2.36
   2  -8   2    3.07    3.16
  -2  -8  -2    3.78    2.21
  -2  -8  -2   -0.22    2.41
   2  -8   2    0.87    2.57
  -2  -8  -2    1.49    1.72
  -2   8  -2    1.04    2.38
   2   8   2   -0.58    2.13
   2   8   2    4.24    2.52
   2   8   2   -0.33    2.88
  -2   8  -2    0.97    2.50
   2   8   2    0.82    1.58
  -3  -8  -2   13.05    3.53
  -3  -8  -2   24.13    4.15
  -3  -8  -2   27.31    4.83
   3  -8   2   20.74    4.90
   3  -8   2   22.03    5.33
  -3   8  -2   25.24    4.90
  -3   8  -2   17.41    3.88
   3   8   2   25.81    5.12
   3   8   2   28.30    6.05
   3   8   2   18.44    3.06
  -3   8  -2   23.51    4.79
   3   8   2   22.77    5.26
   4  -8   2   25.64    5.79
   4  -8   2   24.54    5.96
  -4  -8  -2   26.42    4.58
   4  -8   2   28.66    5.39
  -4  -8  -2   23.43    4.24
   4   8   2   33.13    6.12
   4   8   2   23.08    2.83
  -4   8  -2   22.15    4.39
  -4   8  -2   24.25    4.37
   4   8   2   27.10    5.44
  -4   8  -2   31.50    6.18
   4   8   2   21.93    5.13
   5  -8   2   27.92    6.34
  -5  -8  -2   26.09    4.07
   5  -8   2   20.35    5.62
  -5  -8  -2   21.47    3.67
   5  -8   2   34.16    6.20
   5   8   2   24.10    5.74
  -5   8  -2   24.02    4.30
   5   8   2   20.89    5.82
  -5   8  -2   25.44    3.57
   5   8   2   23.70    2.75
   5   8   2   30.90    6.03
  -5   8  -2   26.90    4.37
  -6  -8  -2   21.35    1.94
  -6  -8  -2   20.32    3.46
   6  -8   2   17.50    5.37
   6   8   2   13.60    4.89
   6   8   2   15.86    5.40
  -6   8  -2   19.06    4.08
   6   8   2   16.87    2.50
   6   8   2   13.59    5.16
   7  -8   2   12.73    7.54
   7  -8   2    6.96    5.18
   7  -8   2    5.97    4.99
   7   8   2    9.15    4.46
   7   8   2    7.07    4.66
  -7   8  -2    9.97    3.69
   7   8   2   20.98    5.90
   8  -9  -2   18.79    5.62
   8  -9  -2   22.26    5.74
   8  -9  -2    7.27    5.14
   8   9  -2   18.45    5.53
   8   9  -2   13.31    5.37
   7  -9  -2   57.82    7.99
   7  -9  -2   66.32   13.33
   7  -9  -2   45.35    7.42
   7   9  -2   53.29    8.16
   7   9  -2   59.45    8.49
  -6  -9   2   42.44    3.37
  -6  -9   2   46.83    3.40
   6  -9  -2   36.39    6.83
   6  -9  -2   49.55    7.47
   6  -9  -2   46.79    7.21
   6   9  -2   59.05    6.67
  -6   9   2   52.49    2.89
  -6   9   2   43.76    2.66
   6   9  -2   65.76    8.82
   5  -9  -2   15.11    4.76
   5  -9  -2   20.49    5.15
   5  -9  -2    9.48    3.98
  -5  -9   2   11.13    3.49
  -5   9   2   13.22    3.42
   5   9  -2   10.98    4.00
   5   9  -2   16.07    5.15
  -5   9   2   14.63    3.62
   4  -9  -2   19.44    4.36
  -4  -9   2    8.74    2.77
   4  -9  -2   15.62    4.48
  -4  -9   2   16.35    4.21
   4  -9  -2   20.29    4.77
  -4   9   2   21.73    4.64
  -4   9   2   20.23    2.46
   4   9  -2   16.58    4.44
   4   9  -2   17.21    5.10
  -3  -9   2    5.67    1.63
  -3  -9   2    7.86    2.94
   3  -9  -2    2.34    2.77
  -3  -9   2    2.10    2.78
   3  -9  -2    4.76    3.08
   3  -9  -2    6.01    3.51
  -3   9   2    2.88    2.99
   3   9  -2    4.92    3.81
  -3   9   2    0.72    2.96
   3   9  -2   10.42    4.12
  -3   9   2    3.39    2.02
   2  -9  -2   21.77    5.16
   2  -9  -2   14.44    4.20
   2  -9  -2   20.86    4.95
  -2  -9   2   22.16    5.19
  -2  -9   2   21.79    4.50
  -2  -9   2   21.25    3.43
  -2   9   2   24.94    5.46
   2   9  -2   18.44    4.99
  -2   9   2   13.20    3.82
   2   9  -2   15.98    4.59
   1  -9  -2   30.30    5.53
  -1  -9   2   33.49    5.99
  -1  -9   2   33.02    5.64
   1  -9  -2   39.81    6.00
   1  -9  -2   30.75    5.60
  -1   9   2   35.11    5.93
  -1   9   2   30.75    6.15
   1   9  -2   29.49    5.41
   1   9  -2   42.51    6.84
   0  -9   2   54.17    7.50
   0  -9  -2   47.22    6.76
   0  -9   2   59.87    7.98
   0  -9  -2   52.25    5.08
   0  -9  -2   46.28    5.39
   0   9  -2   59.38    7.97
   0   9   2   50.45    5.50
   0   9  -2   61.92    8.22
   0   9  -2   46.24    6.95
   0   9   2   46.81    7.10
   1  -9   2   56.54    5.91
  -1  -9  -2   62.46    5.96
  -1  -9  -2   52.69    5.52
   1  -9   2   52.88    5.91
  -1  -9  -2   58.41    5.16
   1   9   2   57.59    6.21
  -1   9  -2   60.70    6.01
  -1   9  -2   59.57    6.00
   1   9   2   49.57    5.41
   1   9   2   52.86    4.46
  -1   9  -2   57.39    5.91
  -2  -9  -2   74.56    5.83
   2  -9   2   68.49    7.11
  -2  -9  -2   64.55    6.22
  -2  -9  -2   65.22    5.85
   2  -9   2   69.71    6.73
   2   9   2   68.21    6.32
   2   9   2   68.20    6.87
  -2   9  -2   67.80    6.21
   2   9   2   67.76    4.68
  -2   9  -2   67.06    6.48
  -2   9  -2   76.47    6.47
   3  -9   2   23.13    5.51
  -3  -9  -2   17.25    3.55
  -3  -9  -2   26.01    4.50
   3  -9   2   33.52    6.47
  -3  -9  -2   23.92    5.03
  -3   9  -2   26.21    4.90
   3   9   2   18.59    5.26
  -3   9  -2   29.35    5.51
  -3   9  -2   28.66    5.32
   3   9   2   24.82    5.19
   3   9   2   29.49    6.16
   4  -9   2    0.20    3.47
  -4  -9  -2    5.42    3.29
  -4  -9  -2   -0.01    2.37
   4  -9   2    6.51    3.73
  -4   9  -2    2.61    2.82
   4   9   2    1.43    3.54
   4   9   2    0.71    1.45
   4   9   2   -1.27    2.29
  -4   9  -2    6.68    3.50
  -4   9  -2    5.95    2.95
   5  -9   2    3.30    3.64
  -5  -9  -2    2.94    2.42
   5  -9   2    2.19    3.71
  -5  -9  -2    5.24    2.52
  -5   9  -2    4.32    2.49
   5   9   2    5.93    3.62
   5   9   2    0.09    4.04
  -5   9  -2    3.74    2.57
  -5   9  -2    3.13    2.89
   5   9   2    3.89    1.73
   5   9   2    1.20    3.49
   6  -9   2   10.68    5.99
   6  -9   2    4.16    4.11
  -6  -9  -2    8.35    2.51
  -6  -9  -2    2.42    2.12
   6  -9   2    8.62    5.31
  -6   9  -2    6.86    3.19
   6   9   2    0.12    3.49
   6   9   2    3.31    6.52
   7  -9   2   21.30    6.29
   7   9   2   21.94    6.66
   7   9   2   13.87    5.10
  -7   9  -2   14.14    4.32
   7 -10  -2   -4.28    3.06
   7 -10  -2    2.89    3.64
   7 -10  -2    5.27    4.41
   6 -10  -2    6.14    4.58
   6 -10  -2   -2.58    2.84
  -6 -10   2    4.29    2.41
   6 -10  -2   -0.71    3.30
  -6 -10   2    3.53    2.27
  -6  10   2    1.64    2.15
   6  10  -2   -0.09    3.79
  -6  10   2    3.30    2.12
   6  10  -2    3.16    3.75
   5 -10  -2   -0.95    5.27
  -5 -10   2    1.68    2.12
   5 -10  -2   -6.73    2.90
   5 -10  -2    0.20    2.95
  -5 -10   2    1.04    2.89
  -5  10   2    1.09    2.70
  -5  10   2   -0.20    4.04
  -5  10   2    0.13    1.17
   5  10  -2   -0.97    3.32
   5  10  -2    3.08    3.68
   4 -10  -2   -0.79    2.47
  -4 -10   2    2.33    3.15
   4 -10  -2   -0.30    3.52
  -4 -10   2    2.32    2.42
   4 -10  -2    1.05    3.01
   4  10  -2   10.89    4.18
  -4  10   2    5.13    1.55
  -4  10   2   -0.01    2.85
  -4  10   2    3.70    2.96
  -3 -10   2   13.15    4.31
   3 -10  -2   11.62    4.48
  -3 -10   2   12.09    2.38
   3 -10  -2   10.30    4.00
  -3 -10   2    6.40    3.21
   3 -10  -2   12.61    4.13
   3  10  -2   10.35    5.24
   3  10  -2    4.80    4.38
  -3  10   2   16.04    3.35
  -3  10   2   18.90    5.21
  -3  10   2   17.20    4.73
  -2 -10   2   29.62    4.21
  -2 -10   2   20.66    4.34
  -2 -10   2   33.62    6.35
   2 -10  -2   16.06    4.75
   2 -10  -2   22.95    5.19
   2 -10  -2   36.51    6.54
  -2  10   2   30.07    5.48
  -2  10   2   38.32    6.69
  -2  10   2   24.56    4.75
   2  10  -2   19.97    5.15
   2  10  -2   23.02    5.59
  -1 -10   2    6.99    2.91
   1 -10  -2    2.53    3.44
  -1 -10   2    9.56    3.21
  -1 -10   2    0.82    3.14
   1 -10  -2    9.38    3.52
   1  10  -2    1.86    3.55
   1  10  -2    6.76    4.03
  -1  10   2    4.74    4.38
  -1  10   2    2.48    3.03
   0 -10  -2   10.20    3.22
   0 -10   2    1.01    2.30
   0 -10  -2    1.70    2.47
   0 -10   2    5.06    3.43
   0 -10  -2    3.63    3.58
   0 -10   2    2.85    3.09
   0  10  -2   -3.88    2.29
   0  10   2    3.08    3.57
   0  10   2   -0.92    2.25
   0  10  -2    4.80    3.68
   0  10  -2    4.99    3.37
  -1 -10  -2    2.76    3.14
  -1 -10  -2    2.17    2.69
  -1 -10  -2    7.12    2.97
   1 -10   2    2.68    2.68
   1 -10   2    2.41    3.26
  -1  10  -2    4.37    3.54
   1  10   2    6.05    4.13
  -1  10  -2    6.76    3.88
  -1  10  -2    7.77    3.51
  -2 -10  -2    5.41    3.86
   2 -10   2    2.89    3.54
  -2 -10  -2    6.42    2.77
  -2 -10  -2   10.89    3.03
  -2  10  -2    4.47    3.17
   2  10   2   11.55    5.17
  -2  10  -2    5.97    3.30
  -2  10  -2    2.50    3.33
  -3 -10  -2   26.13    4.51
   3 -10   2   16.89    5.15
  -3 -10  -2   11.03    2.80
   3 -10   2   21.45    6.25
  -3 -10  -2   23.97    5.41
  -3  10  -2   15.81    4.41
   3  10   2   20.93    4.94
   3  10   2   23.32    5.72
  -3  10  -2   18.34    4.47
   3  10   2   20.46    5.98
  -3  10  -2   21.22    4.87
   4 -10   2   16.28    4.96
  -4 -10  -2    4.35    3.08
   4 -10   2   -1.44    3.33
  -4 -10  -2    6.13    2.82
   4  10   2    0.07    3.36
  -4  10  -2    1.90    3.40
   4  10   2    7.72    4.59
  -4  10  -2    6.51    3.06
  -4  10  -2    5.84    3.65
  -5 -10  -2    4.24    2.70
  -5 -10  -2   -5.45    1.90
  -5  10  -2   -0.38    2.99
  -5  10  -2    2.08    2.27
  -5  10  -2   -4.37    2.46
   5  10   2    6.13    3.77
   5  10   2    2.16    3.71
   6 -10   2    4.45    4.42
  -6 -10  -2   -1.94    2.56
   6  10   2    0.02    3.45
  -6  10  -2    0.77    3.09
   6  10   2    0.20    4.72
  -6  10  -2   -0.55    1.69
  -6  10  -2    4.35    2.05
   7 -11  -2   10.77    4.53
   7 -11  -2    8.04    4.45
   7  11  -2    9.79    5.17
  -6 -11   2   19.32    5.36
   6 -11  -2   14.30    5.48
  -6 -11   2   19.91    3.92
   6 -11  -2   10.90    4.54
   6  11  -2   22.57    6.10
  -6  11   2   17.91    3.65
  -6  11   2   17.48    5.20
  -5 -11   2   10.58    2.65
  -5 -11   2   16.01    4.42
   5 -11  -2   23.88    6.10
  -5  11   2   14.99    4.16
   5  11  -2   15.39    6.60
  -5  11   2   22.50    4.97
  -5  11   2   16.27    1.54
   4 -11  -2    9.66    4.61
  -4 -11   2    3.48    2.43
  -4 -11   2    8.87    3.80
   4 -11  -2   19.77    5.64
  -4  11   2    7.89    2.41
   4  11  -2    6.79    7.28
   4  11  -2   10.60    4.08
  -4  11   2   10.18    4.38
  -4  11   2   11.26    4.41
  -3 -11   2   10.11    2.31
  -3 -11   2    2.33    2.30
   3 -11  -2    8.45    4.01
  -3 -11   2    9.34    4.23
   3 -11  -2    8.23    4.53
   3 -11  -2   15.94    4.97
   3  11  -2   13.20    5.32
  -3  11   2   12.74    3.02
  -3  11   2    2.97    3.78
  -3  11   2   18.04    4.70
   3  11  -2    2.45    4.25
   2 -11  -2    0.10    3.36
  -2 -11   2    5.95    4.80
   2 -11  -2    3.22    3.13
  -2 -11   2    1.99    2.19
  -2 -11   2   -2.33    2.83
  -2  11   2    1.46    2.94
   2  11  -2    7.18    5.03
  -2  11   2    6.34    3.34
  -2  11   2   -1.14    2.79
  -1 -11   2   16.16    5.26
   1 -11  -2   20.12    5.33
  -1 -11   2   22.31    4.59
   1 -11  -2   14.44    4.03
  -1  11   2   15.36    5.45
   1  11  -2   17.73    5.73
   1  11  -2   23.84    6.37
   0 -11   2   44.81    7.42
   0 -11  -2   46.71    5.55
   0 -11   2   39.43    5.97
   0 -11  -2   38.35    6.98
   0  11  -2   61.48    9.13
   0  11  -2   58.47    8.90
   0  11   2   66.08    9.61
   1 -11   2   30.72    6.01
  -1 -11  -2   34.21    5.79
   1 -11   2   38.53    7.37
  -1 -11  -2   32.39    5.98
  -1  11  -2   40.31    7.00
   1  11   2   34.81    7.50
  -1  11  -2   42.35    7.56
   2 -11   2   15.06    6.10
   2 -11   2    6.86    4.02
  -2 -11  -2   19.28    3.83
   2 -11   2   10.80    4.20
  -2 -11  -2   13.96    4.78
  -2  11  -2   19.95    5.19
  -2  11  -2   15.19    4.29
  -2  11  -2   10.96    4.94
   2  11   2   14.06    8.51
   3 -11   2   16.41    5.77
   3 -11   2   13.00    5.01
  -3 -11  -2    7.60    3.93
  -3 -11  -2   15.64    3.88
  -3 -11  -2   15.90    4.89
   3  11   2   12.52    4.29
   3  11   2    9.79    4.68
  -3  11  -2    7.10    3.35
  -3  11  -2   11.12    4.49
  -3  11  -2   11.56    3.91
  -4 -11  -2   -0.93    2.89
   4 -11   2    1.93    4.21
  -4 -11  -2   -2.15    3.66
   4 -11   2    2.46    3.44
   4  11   2    0.39    4.31
  -4  11  -2    2.90    2.87
  -4  11  -2    3.26    3.42
  -4  11  -2   -1.85    3.49
   4  11   2    2.87    3.37
  -5 -11  -2    3.07    3.12
   5 -11   2    1.50    4.03
   5 -11   2   -0.61    3.55
  -5 -11  -2   -0.96    1.86
  -5  11  -2   -0.32    3.15
   5  11   2    1.28    4.23
  -5  11  -2    4.60    3.68
   5  11   2    5.14    4.10
  -5  11  -2    6.21    3.47
   6 -12  -2    5.62    4.28
  -6 -12   2    2.20    2.83
   6 -12  -2   -1.02    3.38
  -6  12   2    3.30    2.85
   6  12  -2    2.55    4.63
  -5 -12   2    6.31    3.81
   5 -12  -2    7.23    4.51
  -5 -12   2    1.91    3.94
   5 -12  -2   15.39    5.50
   5  12  -2    3.23    4.97
  -5  12   2    7.31    3.85
  -5  12   2    3.91    4.34
  -5  12   2    0.75    1.18
  -4 -12   2   11.79    4.58
   4 -12  -2   19.13    6.29
   4 -12  -2   17.22    5.79
   4  12  -2   11.86    5.27
  -4  12   2   13.19    2.71
  -4  12   2   21.23    5.34
  -4  12   2   11.45    4.43
  -3 -12   2   50.44    7.57
  -3 -12   2   49.58    3.82
   3 -12  -2   43.24   10.67
   3 -12  -2   58.64    9.17
   3  12  -2   59.88    9.99
  -3  12   2   56.07    8.46
  -3  12   2   56.23    8.97
  -3  12   2   48.12    6.14
   2 -12  -2   36.23    6.64
   2 -12  -2   30.22    6.51
  -2 -12   2   48.50    8.81
  -2 -12   2   33.91    4.10
   2  12  -2   52.97    9.21
  -2  12   2   45.89    6.80
  -2  12   2   45.71    7.95
  -1 -12   2    3.15    2.66
  -1 -12   2    9.66    7.79
   1 -12  -2    6.18    3.49
   1 -12  -2    2.17    3.74
  -1 -12   2   10.23    3.23
   1  12  -2    5.99    5.06
  -1  12   2    3.32    3.61
   0 -12   2   10.09    4.86
   0 -12  -2    1.99    3.58
   0 -12   2    9.30    3.48
   0 -12  -2   10.67    3.76
   0  12  -2   17.46    6.39
   0  12  -2    3.27    4.09
   0  12  -2   16.12    5.89
   0  12   2   12.61    5.47
   1 -12   2    2.16    3.93
  -1 -12  -2    1.57    1.89
  -1 -12  -2    4.34    3.74
   1 -12   2    2.65    3.00
  -1 -12  -2    6.55    5.13
  -1  12  -2   -1.15    2.93
   1  12   2    5.73    4.68
  -1  12  -2    0.76    3.64
  -2 -12  -2    7.29    2.94
  -2 -12  -2    2.41    3.72
   2 -12   2   11.03    5.08
  -2 -12  -2    3.02    6.44
   2 -12   2    1.43    3.10
   2  12   2    4.18    3.23
  -2  12  -2    1.82    4.30
   2  12   2    3.44    4.85
  -2  12  -2    5.00    3.68
   3 -12   2   17.14    6.02
   3 -12   2   15.94    5.85
  -3 -12  -2   25.03    4.76
   3  12   2   13.15    5.24
   3  12   2   22.54    5.37
  -3  12  -2   21.00    5.18
  -3  12  -2   15.42    4.99
   4 -12   2   21.38    6.67
  -4 -12  -2   21.79    5.41
   4 -12   2   12.17    4.70
  -4  12  -2   14.82    6.24
   4  12   2   11.91    5.17
  -4  12  -2   24.18    5.39
   4  12   2   10.46    5.20
  -4  12  -2   22.97    5.04
  -5 -12  -2   19.97    4.83
   5 -12   2    5.92    3.96
  -5 -12  -2   11.57    4.03
   5 -12   2   22.41    6.43
   5  12   2   18.74    6.25
  -5  12  -2   14.73    5.18
  -5  12  -2   -0.71    3.87
   5  12   2   17.40    5.46
  -5  12  -2   13.92    4.67
   5 -13  -2    4.01    4.67
  -5 -13   2    2.87    4.12
   5 -13  -2   -0.72    3.25
  -5  13   2    6.42    4.88
  -5  13   2    2.73    3.43
  -5  13   2    0.92    1.06
   5  13  -2    5.19    4.95
  -5  13   2    0.34    1.34
   4 -13  -2    4.61    3.81
  -4 -13   2   -0.78    3.65
  -4 -13   2    4.61    4.42
   4 -13  -2    4.58    3.82
  -4  13   2    2.62    4.34
   4  13  -2   -3.05    3.90
  -4  13   2    1.50    2.37
  -3 -13   2    3.85    4.11
   3 -13  -2    1.64    3.31
   3 -13  -2    1.81    4.41
  -3 -13   2    2.27    1.88
  -3  13   2    2.89    3.65
  -3  13   2    8.81    4.11
   3  13  -2   -1.28    4.52
  -3  13   2   -6.00    4.57
   2 -13  -2    3.08    3.89
  -2 -13   2    0.41    4.01
  -2 -13   2   -0.52    1.88
   2 -13  -2   -0.66    5.17
   2  13  -2    3.68    4.10
  -2  13   2    1.26    3.76
  -2  13   2    0.10    4.39
  -1 -13   2    0.56    2.26
   1 -13  -2    4.02    4.22
   1 -13  -2    1.72    3.02
  -1 -13   2   -0.04    3.35
   1  13  -2   -3.08    3.74
  -1  13   2    5.62    4.71
   1  13  -2    1.60    4.28
   0 -13  -2    7.64    3.58
   0 -13   2    4.17    2.93
   0 -13  -2    1.10    3.35
   0 -13   2    5.17    3.68
   0  13   2    1.27    4.08
   0  13  -2    1.40    4.54
   1 -13   2    0.72    2.67
   1 -13   2   -3.55    3.28
  -1 -13  -2   -0.07    3.50
  -1 -13  -2    0.74    2.53
  -1  13  -2   -0.79    3.39
   1  13   2   -1.40    3.86
  -1  13  -2   -0.08    3.90
  -2 -13  -2   -3.27    3.43
  -2 -13  -2   -1.54    2.04
   2 -13   2   -2.64    3.26
   2 -13   2   -0.27    2.85
   2  13   2   -5.03    3.79
  -2  13  -2    5.58    4.77
  -2  13  -2    5.33    4.22
   2  13   2   -2.22    2.63
  -3 -13  -2   -0.18    3.85
   3 -13   2   -0.19    3.02
   3 -13   2   -0.49    4.24
  -3 -13  -2    0.57    2.42
   3  13   2    1.46    3.30
  -3  13  -2   -1.85    3.35
   3  13   2   -5.77    4.00
  -3  13  -2   -2.42    3.98
   3 -14  -2   33.68    8.25
   3 -14  -2   43.91    8.39
  -3 -14   2   43.20    8.38
  -3  14   2   30.09    5.61
  -3  14   2   24.63    7.10
   3  14  -2   24.24    7.33
   2 -14  -2   14.24    5.70
  -2 -14   2   11.97    5.69
  -2 -14   2   13.30    3.45
   2 -14  -2   13.55    4.59
  -2  14   2   22.12    5.51
   2  14  -2    6.96    5.46
  -2  14   2    6.19    4.89
   1 -14  -2   15.14    5.61
  -1 -14   2   15.64    3.76
  -1 -14   2   19.54    6.25
   1  14  -2    6.67    5.66
  -1  14   2   12.20    6.17
  -1  14   2   22.10    6.76
   0 -14   2    2.77    4.14
   0 -14  -2    2.98    3.19
   0 -14   2   -0.64    2.73
   0 -14  -2    5.57    4.38
   0  14   2    0.20    4.19
   0  14  -2    1.81    4.53
  -1 -14  -2    0.56    2.57
  -1 -14  -2    6.97    4.94
   1 -14   2    0.89    2.96
   1 -14   2    3.65    4.00
  -1  14  -2   -7.36    4.51
   1  14   2    0.23    4.42
   1  14   2    1.98    3.34
  -1  14  -2   13.18    6.17
  -2 -14  -2    6.82    3.28
   2 -14   2    5.70    4.08
   2 -14   2    2.10    4.54
  -2 -14  -2    4.47    4.36
   2  14   2    6.85    5.62
   2  14   2    5.51    4.05
  -2  14  -2    1.10    4.46
  10   0  -3    3.92    2.72
  10   0  -3   -0.70    2.53
   9   0  -3    0.00    1.96
   9   0  -3    8.44    3.28
   8   0  -3    1.19    1.89
   8   0  -3    0.91    2.02
   7   0  -3   -0.96    1.51
   7   0  -3   -0.39    1.64
   6   0  -3    0.48    1.44
   5   0  -3   -0.45    1.16
   5   0  -3   -0.14    0.64
   5   0  -3   -1.52    0.67
   4   0  -3    0.20    1.09
   4   0  -3    0.32    0.89
   4   0  -3   -0.11    1.22
  -4   0   3   -0.69    1.19
  -3   0   3   -0.30    0.80
   3   0  -3    0.86    1.26
   3   0  -3   -0.09    1.22
   3   0  -3    0.59    1.40
  -3   0   3   -1.18    1.22
   2   0  -3   -0.20    1.60
  -2   0   3   -0.41    1.32
   2   0  -3    1.17    1.52
  -2   0   3   -0.24    1.21
   2   0  -3   -0.22    1.61
  -2   0   3    0.05    1.33
   2   0  -3   -1.80    1.44
  -1   0   3    1.10    1.99
  -1   0   3   -1.90    1.67
  -1   0   3   -0.55    1.73
   1   0  -3    1.45    1.79
  -1   0   3   -1.11    1.50
   1   0  -3    0.69    2.02
   1   0  -3    1.48    1.90
   1   0  -3    1.46    2.05
   0   0  -3   -4.00    1.52
   0   0  -3    1.57    2.34
   0   0  -3   -2.14    1.75
   0   0   3   -0.63    1.81
   0   0  -3   -0.49    1.67
   0   0   3   -2.38    1.79
   0   0   3   -1.97    1.65
   0   0   3   -0.57    1.86
   1   0   3    0.85    2.01
  -1   0  -3    1.67    1.78
   1   0   3    0.62    2.20
  -1   0  -3   -1.75    1.68
  -1   0  -3    1.07    1.70
   1   0   3    0.26    1.89
   1   0   3   -1.65    1.68
   2   0   3    0.32    2.03
   2   0   3   -0.38    1.96
  -2   0  -3   -0.72    1.66
   2   0   3    0.22    1.84
  -2   0  -3   -0.64    1.53
   2   0   3   -1.14    2.23
  -3   0  -3    2.89    1.65
  -3   0  -3    0.28    1.69
  -3   0  -3    1.13    1.59
   3   0   3   -0.54    1.65
   3   0   3    0.42    2.12
   3   0   3    1.65    2.23
   4   0   3   -2.28    1.38
  -4   0  -3    0.59    1.05
   4   0   3    2.24    2.47
  -4   0  -3    2.39    2.19
  -4   0  -3   -0.30    1.16
   4   0   3   -0.58    1.80
   5   0   3    0.64    2.00
   5   0   3   -2.63    2.23
   5   0   3    2.16    2.62
  -5   0  -3    0.08    1.84
   6   0   3   -1.18    2.25
   6   0   3    5.09    2.74
  -6   0  -3   -1.20    1.68
   6   0   3   -3.53    2.19
   7   0   3    0.82    3.17
   7   0   3    3.50    2.70
   7   0   3   -0.35    2.30
   8   0   3   -3.55    3.05
   8   0   3   -0.11    2.65
   8   0   3   -3.18    2.85
  10  -1  -3   24.14    4.53
  10  -1  -3   16.19    6.65
  10   1  -3   15.16    4.15
  10   1  -3   21.60    4.86
   9  -1  -3   23.33    4.23
   9  -1  -3   31.55    5.40
   9   1  -3   20.19    4.80
   9   1  -3   24.74    6.64
   8  -1  -3    4.16    2.02
   8  -1  -3   -0.61    1.69
   8   1  -3    1.87    2.31
   8   1  -3   -0.10    1.87
   7  -1  -3    6.38    2.55
   7  -1  -3   10.38    2.61
   7   1  -3    9.79    1.26
   7   1  -3   11.15    3.05
   7   1  -3    9.76    1.00
   7   1  -3    6.65    2.54
   6  -1  -3    5.35    1.82
   6  -1  -3    4.91    0.91
   6  -1  -3    3.78    2.16
   6   1  -3    3.24    1.85
   6   1  -3    6.04    1.16
   6   1  -3    6.02    1.09
   5  -1  -3   30.95    1.74
   5  -1  -3   33.53    3.60
   5  -1  -3   33.65    1.88
   5   1  -3   40.69    3.29
   5   1  -3   33.59    1.87
   5   1  -3   30.78    1.90
   4  -1  -3  543.71   11.73
  -4  -1   3  550.28    9.82
   4  -1  -3  537.29    7.59
   4  -1  -3  554.88    8.04
  -4   1   3  529.24   11.23
   4   1  -3  535.17    7.96
   4   1  -3  547.18    7.74
   4   1  -3  554.34   10.12
  -3  -1   3  267.27    6.48
   3  -1  -3  266.04    6.41
  -3  -1   3  274.37    4.65
   3  -1  -3  263.24    7.70
   3  -1  -3  273.98    5.92
   3  -1  -3  271.12    6.15
  -3  -1   3  270.79    4.47
   3   1  -3  273.10    6.84
   3   1  -3  276.27    6.26
  -3   1   3  276.49    7.66
   3   1  -3  285.05    5.99
  -3   1   3  274.86    6.34
  -3   1   3  270.59    4.40
   2  -1  -3   28.09    3.07
   2  -1  -3   22.01    2.19
  -2  -1   3   27.33    2.55
   2  -1  -3   26.54    2.67
   2  -1  -3   27.71    2.94
  -2  -1   3   30.06    2.75
  -2  -1   3   27.36    2.47
   2   1  -3   41.87    4.87
  -2   1   3   30.78    3.03
  -2   1   3   28.51    2.47
  -2   1   3   29.27    2.76
   2   1  -3   24.52    2.60
   2   1  -3   28.75    2.90
  -2   1   3   26.91    2.64
   2   1  -3   29.73    2.94
  -1  -1   3   42.29    4.04
  -1  -1   3   30.27    3.24
   1  -1  -3   26.16    2.45
   1  -1  -3   24.57    2.71
   1  -1  -3   32.54    3.75
  -1  -1   3   34.91    3.88
  -1  -1   3   42.11    4.76
   1  -1  -3   32.53    4.05
   1   1  -3   26.40    2.95
  -1   1   3   29.79    2.85
   1   1  -3   24.72    2.82
   1   1  -3   29.96    3.60
  -1   1   3   27.14    3.12
  -1   1   3   27.79    2.65
   1   1  -3   28.48    3.80
  -1   1   3   27.88    3.03
   0  -1  -3    0.65    2.00
   0  -1   3    1.52    1.88
   0  -1   3    0.75    2.21
   0  -1   3    1.27    1.94
   0  -1  -3    0.58    1.66
   0  -1  -3    1.11    2.02
   0  -1   3    1.91    2.09
   0  -1  -3   -0.13    2.10
   0   1   3    1.44    2.24
   0   1   3   -2.03    1.56
   0   1  -3    1.35    1.77
   0   1  -3   -1.13    1.80
   0   1   3   -1.35    1.15
   0   1   3   -0.74    1.67
   0   1  -3    0.33    2.10
  -1  -1  -3  169.50    8.07
  -1  -1  -3  188.42    6.40
   1  -1   3  185.93    6.20
  -1  -1  -3  193.31    6.55
   1  -1   3  193.21    6.82
   1  -1   3  176.60    6.88
  -1  -1  -3  196.54    6.13
  -1   1  -3  192.57    6.31
   1   1   3  188.26    7.55
   1   1   3  189.85    6.74
   1   1   3  197.21    6.30
  -1   1  -3  192.83    6.78
   1   1   3  195.19    6.85
  -1   1  -3  192.11    6.39
   2  -1   3  311.26    9.53
  -2  -1  -3  283.67    8.67
   2  -1   3  277.28    7.67
   2  -1   3  301.30    8.71
  -2  -1  -3  283.12    7.11
  -2  -1  -3  286.25    7.73
   2   1   3  285.41    8.46
  -2   1  -3  293.17    8.79
   2   1   3  290.62   10.32
  -2   1  -3  284.88    7.59
   2   1   3  297.77    8.01
  -2   1  -3  296.27    7.61
   2   1   3  294.67    9.00
   3  -1   3  105.43    5.69
  -3  -1  -3  107.72    4.72
   3  -1   3  112.64    5.24
   3  -1   3  111.44    6.43
  -3  -1  -3  114.02    6.15
   3   1   3  120.78    6.45
   3   1   3  112.62    5.38
  -3   1  -3  111.44    4.53
  -3   1  -3  106.05    4.64
   3   1   3   95.80    7.07
   3   1   3   99.41    5.49
  -3   1  -3  111.34    6.05
  -4  -1  -3   12.29    3.14
  -4  -1  -3   17.27    2.32
   4  -1   3   13.01    3.20
   4  -1   3   10.82    3.36
  -4  -1  -3   16.07    2.07
   4  -1   3   15.26    3.24
  -4   1  -3   15.21    2.06
   4   1   3   16.23    3.95
  -4   1  -3   12.87    3.30
  -4   1  -3   13.12    1.85
   4   1   3   12.56    3.17
   4   1   3   14.71    4.06
   4   1   3   19.73    3.53
   5  -1   3   13.31    4.06
   5  -1   3   17.72    3.38
   5  -1   3   11.96    3.49
  -5  -1  -3    6.54    2.45
   5   1   3    9.41    3.29
   5   1   3   11.32    2.84
   5   1   3   12.50    3.91
   5   1   3    7.92    3.77
  -5   1  -3    7.01    2.84
   6  -1   3    6.97    3.69
   6  -1   3   14.32    3.31
   6  -1   3   11.66    3.66
   6   1   3    4.07    2.79
  -6   1  -3    4.36    2.37
   6   1   3    8.74    4.25
   6   1   3    3.00    3.15
   6   1   3    7.96    2.87
   7  -1   3    0.30    2.31
   7  -1   3    1.16    2.93
   7  -1   3    4.04    2.84
   7   1   3    0.99    2.51
   7   1   3    2.28    3.29
   7   1   3   -0.53    2.56
   7   1   3    3.31    4.29
   8  -1   3    2.53    4.50
   8  -1   3    4.71    3.35
   8  -1   3   -0.74    2.62
   8   1   3    6.63    3.05
   8   1   3    5.03    3.32
   8   1   3    3.70    4.15
   8   1   3    3.80    5.56
  10  -2  -3    5.14    1.50
  10  -2  -3    4.46    3.31
  10  -2  -3    9.71    1.76
  10  -2  -3    3.59    2.69
  10   2  -3    9.96    3.14
  10   2  -3    7.09    2.26
  10   2  -3    9.55    2.04
  10   2  -3    8.46    3.93
   9  -2  -3   34.94    4.01
   9  -2  -3   36.29    5.94
   9  -2  -3   34.15    2.33
   9  -2  -3   35.40    2.33
   9   2  -3   44.16    4.71
   9   2  -3   35.88    2.78
   9   2  -3   38.77    2.83
   9   2  -3   40.08    6.05
   8  -2  -3   53.79    5.80
   8  -2  -3   52.91    2.52
   8  -2  -3   43.76    2.35
   8  -2  -3   51.99    4.22
   8   2  -3   44.34    2.74
   8   2  -3   48.19    2.93
   8   2  -3   50.04    4.56
   8   2  -3   57.01    5.42
   7  -2  -3   49.18    5.31
   7  -2  -3   52.07    3.86
   7  -2  -3   50.10    2.48
   7  -2  -3   53.22    2.49
   7   2  -3   58.54    4.28
   7   2  -3   52.25    2.84
   6  -2  -3   12.68    2.33
   6  -2  -3    7.50    2.95
   6  -2  -3   13.60    1.94
   6  -2  -3   14.99    1.92
   6   2  -3   13.75    2.11
   6   2  -3   12.63    2.50
   6   2  -3   12.54    1.91
   5  -2  -3   11.47    2.95
   5  -2  -3   12.13    1.76
   5  -2  -3   13.04    2.07
   5  -2  -3   14.22    1.89
   5   2  -3   13.91    2.04
   5   2  -3   10.44    2.12
   5   2  -3   14.27    2.11
   4  -2  -3    0.88    1.23
   4  -2  -3    1.30    1.57
   4  -2  -3   -0.79    1.51
  -4  -2   3    0.56    1.04
   4   2  -3    0.33    1.25
  -4   2   3    1.99    1.83
   4   2  -3    0.21    1.34
   4   2  -3   -1.62    0.93
   3  -2  -3   81.28    4.83
  -3  -2   3   83.37    3.26
   3  -2  -3   77.82    3.93
  -3  -2   3   80.47    3.11
   3  -2  -3   81.69    2.58
  -3  -2   3   82.49    3.52
   3  -2  -3   83.97    3.79
   3   2  -3   83.43    4.03
  -3   2   3  103.01    3.44
   3   2  -3   83.49    3.79
   3   2  -3   87.30    3.92
  -3   2   3   84.23    3.10
  -3   2   3   83.01    4.75
   2  -2  -3  201.65    5.96
  -2  -2   3  209.41    5.92
   2  -2  -3  225.73    7.29
  -2  -2   3  198.73    5.58
   2  -2  -3  208.52    6.40
   2  -2  -3  204.57    4.23
  -2  -2   3  212.38    6.04
  -2   2   3  211.20    6.92
   2   2  -3  216.10    6.66
   2   2  -3  208.30    5.99
  -2   2   3  212.25    6.08
  -2   2   3  205.89    4.77
   2   2  -3  208.29    8.12
  -2   2   3  212.96    5.80
   2   2  -3  208.64    6.36
  -1  -2   3   10.72    2.57
   1  -2  -3   15.54    3.15
  -1  -2   3    6.69    3.48
  -1  -2   3   12.91    2.95
  -1  -2   3   10.98    2.39
   1  -2  -3   10.21    2.50
   1  -2  -3    6.96    2.16
   1  -2  -3    9.17    1.84
  -1   2   3   11.67    2.65
  -1   2   3   11.92    2.14
  -1   2   3    8.62    1.97
   1   2  -3    8.54    2.88
  -1   2   3    6.71    2.43
   1   2  -3   11.02    2.69
   0  -2   3   32.64    4.34
   0  -2  -3   21.37    3.38
   0  -2   3   23.82    3.32
   0  -2  -3   25.35    3.02
   0  -2  -3   21.94    3.35
   0  -2   3   28.98    4.13
   0  -2  -3   24.27    3.59
   0   2   3   21.07    3.32
   0   2   3   24.98    3.54
   0   2   3   20.21    2.75
   0   2  -3   27.13    3.89
   0   2   3   23.68    3.85
   0   2  -3   25.81    3.76
   0   2  -3   22.04    3.45
   1  -2   3  255.81    8.51
  -1  -2  -3  245.96    7.44
  -1  -2  -3  259.60    7.32
   1  -2   3  267.31    8.23
  -1  -2  -3  260.37    7.62
  -1  -2  -3  253.67    9.07
   1  -2   3  254.89    7.36
  -1   2  -3  253.34    7.95
   1   2   3  242.06    8.25
   1   2   3  260.43    7.86
  -1   2  -3  249.98    7.61
   1   2   3  260.07    7.54
   1   2   3  244.90    7.95
  -1   2  -3  245.99    7.41
  -2  -2  -3   45.13    3.64
  -2  -2  -3   39.89    3.71
   2  -2   3   45.71    3.72
   2  -2   3   42.50    4.13
   2  -2   3   46.84    4.59
  -2  -2  -3   47.38    3.51
   2   2   3   43.86    3.90
   2   2   3   42.99    4.25
   2   2   3   43.03    4.23
  -2   2  -3   39.40    3.70
  -2   2  -3   48.45    3.67
  -2   2  -3   45.81    3.74
   2   2   3   47.40    3.99
  -3  -2  -3    1.68    1.94
   3  -2   3   -1.77    1.85
  -3  -2  -3    0.10    1.46
   3  -2   3    1.38    2.16
  -3  -2  -3    0.37    1.72
   3  -2   3   -0.08    1.64
  -3   2  -3    1.81    1.71
  -3   2  -3   -0.79    1.50
   3   2   3    0.99    1.88
   3   2   3   -0.91    1.92
   3   2   3    2.19    1.98
   3   2   3   -0.81    1.89
  -3   2  -3   -0.82    1.58
  -4  -2  -3   -0.20    1.43
  -4  -2  -3    0.02    1.45
   4  -2   3    4.91    2.00
   4  -2   3    1.39    2.52
   4  -2   3   -1.19    2.25
  -4  -2  -3   -0.58    1.82
   4   2   3    3.58    2.82
  -4   2  -3    3.71    1.49
  -4   2  -3    0.58    1.34
   4   2   3   -0.95    2.11
   4   2   3    0.29    2.04
  -4   2  -3    0.68    1.77
   5  -2   3    3.14    3.00
   5  -2   3    1.71    2.29
   5  -2   3    3.98    2.51
   5   2   3    0.89    3.20
   5   2   3    4.13    3.22
   5   2   3    3.27    2.65
   5   2   3    2.05    2.94
  -5   2  -3    4.24    2.32
   6  -2   3   54.06    7.55
   6  -2   3   57.65    5.33
   6  -2   3   65.57    5.11
   6   2   3   55.16    5.00
   6   2   3   62.99    6.64
  -6   2  -3   54.48    5.29
   6   2   3   57.02    8.16
   6   2   3   54.77    5.26
   7  -2   3   45.52    7.16
   7  -2   3   50.60    5.68
   7  -2   3   64.00    5.43
   7   2   3   52.53    8.78
   7   2   3   45.24    5.15
  -7   2  -3   41.89    9.00
   8  -2   3   11.00    4.96
   8  -2   3    7.19    3.15
   8  -2   3    4.42    3.87
   8   2   3   12.54    3.49
   8   2   3   14.80    4.17
   8   2   3    8.48    4.44
   8   2   3    5.67    5.58
  10  -3  -3    2.83    1.85
  10  -3  -3    0.94    2.55
  10  -3  -3   -1.68    2.23
  10  -3  -3    2.16    1.75
  10   3  -3    1.08    2.24
  10   3  -3    2.04    2.24
  10   3  -3    0.79    3.48
  10   3  -3    0.19    2.78
   9  -3  -3    0.69    2.05
   9  -3  -3   -1.08    1.59
   9  -3  -3    2.73    1.71
   9  -3  -3   -0.02    2.50
   9   3  -3    2.05    2.74
   9   3  -3   -1.17    1.67
   9   3  -3   -0.29    1.69
   9   3  -3    0.92    1.89
   8  -3  -3    0.34    1.27
   8  -3  -3    2.23    1.80
   8  -3  -3   -1.37    2.09
   8  -3  -3    0.91    1.43
   8   3  -3    1.20    1.59
   8   3  -3    3.13    3.09
   8   3  -3    0.78    1.72
   7  -3  -3   14.90    2.50
   7  -3  -3   16.97    2.62
   7  -3  -3   13.92    3.67
   7  -3  -3   16.80    2.63
   7   3  -3   18.61    2.92
   7   3  -3   17.87    2.74
   7   3  -3   20.40    2.94
   6  -3  -3    2.21    1.61
   6  -3  -3    1.69    2.01
   6  -3  -3    4.36    1.66
   6  -3  -3    2.12    1.16
   6   3  -3    1.18    1.29
   6   3  -3    3.56    1.70
   6   3  -3    1.69    1.61
   5  -3  -3   17.36    1.42
   5  -3  -3   20.51    3.81
   5  -3  -3   24.47    3.17
   5  -3  -3   18.17    2.65
   5   3  -3   19.50    2.89
   5   3  -3   21.74    3.02
   5   3  -3   16.47    2.01
  -4  -3   3    1.90    0.98
   4  -3  -3    1.58    1.63
   4  -3  -3    1.96    2.07
   4  -3  -3    1.03    1.77
  -4  -3   3    2.95    0.91
   4   3  -3    2.33    1.76
  -4   3   3    1.97    1.59
   4   3  -3    0.51    1.65
   4   3  -3    0.51    1.16
   3  -3  -3   26.29    2.93
  -3  -3   3   24.40    2.50
  -3  -3   3   23.71    2.41
   3  -3  -3   26.19    3.64
  -3  -3   3   24.48    2.14
   3  -3  -3   37.46    4.19
   3   3  -3   26.41    3.65
  -3   3   3   22.70    2.34
   3   3  -3   24.76    2.59
  -3   3   3   23.97    2.58
  -3   3   3   29.05    3.36
   3   3  -3   34.67    4.03
   2  -3  -3    4.26    1.99
  -2  -3   3    3.04    1.85
   2  -3  -3    0.44    1.57
  -2  -3   3    2.48    2.01
   2  -3  -3    3.71    2.29
   2  -3  -3    2.02    0.87
  -2  -3   3    0.55    1.34
   2   3  -3    0.26    1.77
   2   3  -3    6.49    3.09
  -2   3   3    0.33    1.60
  -2   3   3    3.97    1.21
  -2   3   3    3.92    1.99
  -2   3   3    1.95    2.11
   2   3  -3    3.06    2.31
   1  -3  -3   13.23    1.94
   1  -3  -3   20.94    3.59
  -1  -3   3   17.40    3.46
   1  -3  -3   16.60    3.25
  -1  -3   3   14.55    3.15
  -1  -3   3   16.73    3.04
   1  -3  -3   12.20    3.02
   1   3  -3   19.00    3.54
   1   3  -3   11.39    3.28
  -1   3   3   19.43    2.53
   1   3  -3   11.41    2.81
  -1   3   3   13.83    2.84
  -1   3   3   11.38    2.59
  -1   3   3   17.65    3.47
   0  -3   3   15.41    3.42
   0  -3   3   18.70    3.91
   0  -3  -3   17.16    3.33
   0  -3  -3   13.67    2.94
   0  -3  -3   14.90    3.12
   0  -3  -3   11.00    2.24
   0   3   3   14.12    2.74
   0   3  -3   10.88    2.88
   0   3   3   17.88    3.41
   0   3  -3   14.36    3.06
   0   3   3   11.25    2.93
   0   3   3   11.11    2.65
   0   3  -3   12.81    3.27
   1  -3   3    6.86    2.96
  -1  -3  -3   -1.27    1.92
   1  -3   3   -0.77    2.17
  -1  -3  -3    2.47    2.16
   1  -3   3   -0.05    2.05
  -1  -3  -3    0.30    2.01
  -1  -3  -3    1.19    1.70
  -1   3  -3   -1.02    1.88
  -1   3  -3    1.03    2.07
   1   3   3   -0.64    2.28
   1   3   3   -0.22    1.95
   1   3   3    2.03    1.94
   1   3   3    0.02    1.52
  -1   3  -3   -0.28    1.71
  -2  -3  -3    1.93    1.93
  -2  -3  -3    6.66    2.45
  -2  -3  -3    6.41    3.10
   2  -3   3    1.61    2.12
   2  -3   3    3.90    2.48
  -2  -3  -3    4.43    2.23
   2  -3   3    4.07    2.73
   2   3   3    5.18    2.52
   2   3   3    3.37    2.29
   2   3   3    5.74    2.86
  -2   3  -3    5.99    2.57
   2   3   3    5.37    2.44
  -2   3  -3    5.58    2.42
  -2   3  -3    5.36    2.17
   3  -3   3    4.90    2.83
  -3  -3  -3    6.78    2.32
   3  -3   3    2.33    2.57
  -3  -3  -3    9.17    2.49
  -3   3  -3    4.12    1.96
  -3   3  -3    7.31    2.32
  -3   3  -3    8.22    2.47
   3   3   3    5.04    2.33
   3   3   3    4.21    2.38
   3   3   3    5.83    2.72
  -4  -3  -3    2.94    1.63
   4  -3   3    2.79    2.62
   4  -3   3    4.65    2.53
  -4  -3  -3    4.72    1.93
  -4   3  -3    3.44    1.65
  -4   3  -3    4.73    1.77
   4   3   3   -0.56    2.29
  -4   3  -3    2.90    2.06
   4   3   3    4.36    2.41
   4   3   3    5.94    2.62
   4   3   3    2.94    2.47
   5  -3   3   12.79    4.18
   5  -3   3    9.63    3.46
   5  -3   3    6.75    2.80
   5   3   3   10.76    3.97
  -5   3  -3    6.55    2.97
   5   3   3    9.32    4.86
   5   3   3    9.98    2.98
   5   3   3    8.47    3.29
   6  -3   3    0.58    2.76
   6  -3   3    1.66    2.74
   6  -3   3    3.98    3.88
  -6   3  -3    1.75    1.88
   6   3   3    1.77    2.86
   6   3   3    1.79    2.74
   6   3   3    0.08    2.75
   6   3   3    6.55    3.51
   7  -3   3   -0.81    3.31
   7  -3   3   -1.20    3.48
   7  -3   3    1.48    2.99
   7   3   3   -1.96    2.55
   7   3   3   -0.93    2.54
   7   3   3   -4.28    3.26
   7   3   3   -0.43    3.25
   8  -3   3    1.75    3.23
   8  -3   3   -0.46    3.77
   8  -3   3    1.45    3.99
   8   3   3    1.78    2.99
   8   3   3   10.16    5.56
   8   3   3    5.77    3.91
   8   3   3   -1.98    2.63
  10  -4  -3    7.83    3.08
  10  -4  -3    9.49    4.29
  10  -4  -3   17.97    3.10
  10  -4  -3   14.81    2.96
  10   4  -3   24.25    3.98
  10   4  -3    8.14    4.64
   9  -4  -3   31.10    3.37
   9  -4  -3   34.77    3.43
   9  -4  -3   31.35    4.27
   9  -4  -3   26.81    5.81
   9   4  -3   35.64    4.14
   9   4  -3   39.67    4.02
   9   4  -3   27.63    5.93
   8  -4  -3   84.49    4.60
   8  -4  -3   90.91    4.93
   8  -4  -3   89.11    7.73
   8  -4  -3   86.60    4.74
   8   4  -3   93.34    5.25
   8   4  -3   89.46    5.07
   7  -4  -3   27.56    3.48
   7  -4  -3   28.37    3.63
   7  -4  -3   28.19    5.27
   7  -4  -3   23.27    2.43
   7   4  -3   26.77    3.86
   7   4  -3   27.51    3.97
   6  -4  -3   12.96    2.57
   6  -4  -3   15.86    2.98
   6  -4  -3   21.91    4.98
   6  -4  -3   13.15    1.75
   6   4  -3   15.86    3.08
   6   4  -3   10.80    2.93
   5  -4  -3   17.40    3.04
   5  -4  -3   19.29    3.01
   5  -4  -3   13.17    3.63
   5   4  -3   17.70    3.15
   5   4  -3   15.49    3.01
   4  -4  -3   12.31    2.85
  -4  -4   3   17.28    2.22
   4  -4  -3   15.11    2.98
  -4  -4   3   13.62    2.19
   4  -4  -3   12.79    3.27
  -4   4   3   17.27    2.26
   4   4  -3   14.82    3.11
  -4   4   3   13.63    2.03
   4   4  -3   16.79    3.34
  -3  -4   3  123.72    4.83
  -3  -4   3  124.95    5.19
   3  -4  -3  136.31    5.76
   3  -4  -3  107.58    5.38
  -3  -4   3  125.64    3.87
   3   4  -3  121.81    5.83
  -3   4   3  122.67    5.18
  -3   4   3  123.40    5.02
   3   4  -3  121.55    5.68
  -3   4   3  127.29    6.45
  -2  -4   3  133.12    5.89
  -2  -4   3  135.29    5.40
   2  -4  -3  124.54    5.98
   2  -4  -3  129.26    5.76
  -2  -4   3  134.97    5.48
   2  -4  -3  133.98    6.43
   2   4  -3  124.83    5.95
  -2   4   3  126.45    5.81
  -2   4   3  123.88    5.37
   2   4  -3  125.68    5.92
  -2   4   3  122.52    6.08
  -2   4   3  131.21    3.40
  -1  -4   3  163.22    6.61
   1  -4  -3  151.09    6.44
  -1  -4   3  147.07    6.47
   1  -4  -3  157.97    6.83
   1  -4  -3  141.25    6.32
   1   4  -3  149.76    6.45
  -1   4   3  156.04    6.26
   1   4  -3  161.56    8.06
   1   4  -3  158.97    6.73
  -1   4   3  150.87    6.41
  -1   4   3  152.70    6.71
  -1   4   3  157.20    4.88
   0  -4  -3  132.28    6.14
   0  -4  -3  141.70    6.56
   0  -4  -3  133.80    6.28
   0  -4   3  145.35    6.64
   0  -4   3  137.92    6.48
   0  -4   3  139.68    7.93
   0   4   3  147.11    5.58
   0   4  -3  146.34    6.64
   0   4   3  146.38    6.85
   0   4   3  140.20    6.37
   0   4  -3  135.28    6.90
   0   4   3  147.13    6.27
   0   4  -3  149.17    6.73
   1  -4   3  121.77    6.49
   1  -4   3  125.06    7.24
  -1  -4  -3  118.17    6.09
   1  -4   3  121.40    6.14
  -1  -4  -3  123.27    5.89
  -1  -4  -3  119.47    6.29
   1   4   3  121.38    6.56
  -1   4  -3  114.80    6.15
   1   4   3  122.46    5.90
  -1   4  -3  117.55    5.93
   1   4   3  109.18    5.64
   1   4   3  126.74    6.08
  -1   4  -3  125.37    6.20
  -2  -4  -3  148.76    6.33
   2  -4   3  143.33    8.00
   2  -4   3  149.67    6.92
  -2  -4  -3  133.98    6.36
  -2  -4  -3  140.82    7.50
  -2   4  -3  140.04    6.75
  -2   4  -3  145.18    6.45
   2   4   3  142.52    6.92
   2   4   3  134.96    6.48
   2   4   3  147.04    7.18
  -2   4  -3  151.48    6.62
   2   4   3  137.31    6.68
   3  -4   3   -0.39    2.22
  -3  -4  -3   -1.43    1.68
   3  -4   3    0.39    2.44
  -3  -4  -3    1.01    2.09
   3  -4   3   -1.07    1.85
   3   4   3    1.59    1.75
   3   4   3    0.75    2.07
  -3   4  -3    2.35    2.01
  -3   4  -3    0.14    1.71
   3   4   3    0.45    1.97
  -3   4  -3    0.93    2.00
  -4  -4  -3    2.15    2.10
   4  -4   3    5.42    2.64
   4  -4   3    2.70    2.90
  -4  -4  -3    4.97    2.12
   4  -4   3   10.27    3.81
   4   4   3    4.06    2.90
   4   4   3    3.33    2.85
   4   4   3    6.79    2.68
  -4   4  -3    3.57    2.30
  -4   4  -3    2.53    1.95
  -4   4  -3    6.75    2.25
   4   4   3    6.79    2.64
   5  -4   3   20.03    4.73
   5  -4   3   17.16    3.97
  -5  -4  -3   19.67    2.90
  -5  -4  -3   16.34    1.72
   5   4   3   17.17    3.74
   5   4   3   21.38    4.53
  -5   4  -3   12.58    3.33
   5   4   3   19.10    4.75
   5   4   3   19.01    4.17
   6  -4   3   50.62    7.52
   6  -4   3   63.42    6.18
   6  -4   3   47.08    4.88
   6   4   3   55.43    8.05
   6   4   3   54.13    5.08
  -6   4  -3   44.54    5.01
   6   4   3   54.74    6.42
   6   4   3   50.72    5.72
   7  -4   3   70.09   11.23
   7  -4   3   61.26    5.70
   7  -4   3   54.69    8.20
   7   4   3   61.36    6.32
   7   4   3   61.17    8.73
   7   4   3   65.13    6.25
  -7   4  -3   45.39    7.06
   7   4   3   60.82    6.78
   8  -4   3   39.07    6.46
   8  -4   3   18.63    6.85
   8  -4   3   25.86    5.50
  -8   4  -3    5.60    4.74
   8   4   3   19.05    4.60
   8   4   3   13.72    4.72
   8   4   3   26.00    5.35
   8   4   3   17.46    5.48
  10  -5  -3    2.85    2.52
  10  -5  -3    1.35    3.62
  10  -5  -3    5.98    3.13
  10  -5  -3    8.40    3.03
  10   5  -3    6.61    3.44
  10   5  -3   14.10    4.12
  10   5  -3    6.50    4.09
   9  -5  -3    3.82    2.95
   9  -5  -3   -0.86    2.99
   9  -5  -3    4.40    2.05
   9  -5  -3    5.65    2.78
   9   5  -3    4.37    3.15
   9   5  -3    2.58    3.02
   9   5  -3    7.54    2.97
   8  -5  -3    2.56    3.02
   8  -5  -3    5.68    2.28
   8  -5  -3    2.45    4.43
   8  -5  -3    7.70    1.99
   8   5  -3    1.72    2.59
   7  -5  -3   20.52    3.84
   7  -5  -3   12.26    3.75
   7  -5  -3   21.04    3.79
   7  -5  -3   18.82    1.90
   7   5  -3   18.90    3.64
   6  -5  -3   12.10    2.95
   6  -5  -3   14.41    3.32
   6  -5  -3   17.23    4.93
   6   5  -3   11.59    3.11
   6   5  -3   14.67    3.92
  -5  -5   3   65.17    2.23
   5  -5  -3   62.48    4.48
   5  -5  -3   63.83    4.48
   5  -5  -3   66.37    6.01
   5   5  -3   69.05    4.90
   5   5  -3   65.66    4.96
   4  -5  -3  217.57    7.88
   4  -5  -3  197.23    9.13
   4  -5  -3  200.30    7.53
  -4  -5   3  197.86    5.83
  -4  -5   3  207.20    6.35
   4   5  -3  195.91    7.56
  -4   5   3  206.26    6.19
  -4   5   3  205.52    6.14
   4   5  -3  202.56    7.92
  -3  -5   3  171.82    6.65
  -3  -5   3  159.95    6.08
   3  -5  -3  180.79    8.23
   3  -5  -3  156.90    6.93
  -3  -5   3  175.63    4.75
   3  -5  -3  170.75    7.05
  -3   5   3  175.20    7.77
   3   5  -3  178.17    7.60
  -3   5   3  174.29    6.74
   3   5  -3  164.99    7.07
  -3   5   3  170.36    6.44
  -2  -5   3   22.61    4.12
   2  -5  -3   22.79    4.43
  -2  -5   3   24.30    4.06
   2  -5  -3   21.56    3.91
   2  -5  -3   22.85    3.94
  -2   5   3   22.81    3.87
   2   5  -3   21.22    4.47
  -2   5   3   27.06    4.65
   2   5  -3   36.57    4.87
  -2   5   3   16.56    3.05
  -2   5   3   18.33    1.75
   1  -5  -3   11.44    3.30
  -1  -5   3   18.77    4.01
   1  -5  -3   11.96    2.83
  -1  -5   3   11.88    3.54
  -1   5   3   15.75    3.32
   1   5  -3   19.47    3.87
  -1   5   3   15.48    2.45
  -1   5   3   19.59    4.74
   1   5  -3   11.28    4.08
  -1   5   3   13.24    2.72
   0  -5  -3    1.34    2.31
   0  -5   3    0.53    2.30
   0  -5  -3    0.53    2.20
   0  -5  -3    0.74    1.64
   0  -5   3   -1.03    2.18
   0   5  -3    6.73    3.16
   0   5  -3    5.41    2.78
   0   5   3    1.80    1.65
   0   5  -3    1.87    2.35
   0   5   3    1.04    2.35
   0   5   3    2.75    2.56
   0   5   3    4.34    1.97
  -1  -5  -3   81.01    5.51
  -1  -5  -3   76.04    5.33
  -1  -5  -3   76.89    5.18
   1  -5   3   86.08    5.87
   1  -5   3   73.95    5.41
  -1   5  -3   83.42    5.66
   1   5   3   81.58    4.97
   1   5   3   85.80    6.43
  -1   5  -3   90.61    5.71
  -1   5  -3   71.92    5.47
   1   5   3   91.37    6.13
   1   5   3   83.78    5.58
  -2  -5  -3  380.42   10.48
   2  -5   3  364.49   11.48
  -2  -5  -3  352.12   11.28
   2  -5   3  375.88   12.83
  -2  -5  -3  368.06   10.85
   2   5   3  360.60   10.31
   2   5   3  376.79   11.49
  -2   5  -3  362.27   12.26
  -2   5  -3  361.96   10.62
   2   5   3  361.85   11.70
  -2   5  -3  383.14   11.63
   3  -5   3  103.44    6.33
  -3  -5  -3   97.41    5.70
   3  -5   3   84.75    6.31
   3  -5   3  100.31    7.22
   3   5   3  100.58    6.68
   3   5   3  103.84    6.36
  -3   5  -3  115.34    6.98
  -3   5  -3  108.21    7.95
   3   5   3  101.06    6.75
   3   5   3   96.85    5.66
  -3   5  -3   92.10    5.50
   4  -5   3   11.13    3.52
  -4  -5  -3   12.19    2.95
  -4  -5  -3   14.08    3.05
   4  -5   3   11.34    4.00
   4  -5   3   11.52    4.03
  -4   5  -3   13.28    2.95
   4   5   3    7.65    2.59
   4   5   3   15.64    4.15
  -4   5  -3   10.69    2.88
   4   5   3   10.30    3.65
  -4   5  -3   16.92    3.38
   4   5   3   14.58    4.10
   5  -5   3   27.39    5.64
  -5  -5  -3   28.90    2.58
  -5  -5  -3   26.60    2.75
   5  -5   3   30.88    5.32
   5  -5   3   24.40    5.05
  -5   5  -3   30.41    2.37
   5   5   3   24.55    4.35
   5   5   3   25.80    5.10
   5   5   3   35.48    5.48
   5   5   3   20.72    4.98
  -5   5  -3   21.96    4.29
  -5   5  -3   29.14    2.31
   6  -5   3   11.10    4.58
   6  -5   3   11.02    4.61
   6   5   3   12.74    4.27
   6   5   3   11.41    4.23
   6   5   3   14.57    3.71
  -6   5  -3   18.14    4.28
   7  -5   3   -1.30    3.40
   7  -5   3    0.31    3.15
   7   5   3    3.25    3.39
  -7   5  -3    2.41    3.15
   7   5   3    2.40    3.43
   7   5   3    1.32    3.56
   7   5   3    0.62    2.82
   8  -5   3    6.52    6.29
   8  -5   3    6.02    3.76
   8  -5   3    8.61    6.68
   8   5   3   -1.42    3.63
  -8   5  -3   -5.04    4.23
   8   5   3    8.78    4.44
   8   5   3    8.67    3.82
   8   5   3   -4.94    3.23
   9  -6  -3   -2.86    3.02
   9  -6  -3    2.59    2.62
   9  -6  -3   -3.20    2.73
   9   6  -3    0.24    3.11
   9   6  -3   -0.20    2.76
   9   6  -3    1.99    3.46
   8  -6  -3    0.39    3.18
   8  -6  -3    0.18    2.29
   8  -6  -3    1.25    2.14
   8   6  -3    3.91    3.02
   8   6  -3    2.39    2.92
   7  -6  -3    0.27    2.72
   7  -6  -3    1.12    2.44
   7   6  -3    7.40    3.50
   7   6  -3    1.00    2.61
   6  -6  -3   -3.15    1.92
   6  -6  -3    1.08    2.26
   6   6  -3    2.23    2.56
   6   6  -3    2.32    2.82
  -5  -6   3    7.14    1.96
   5  -6  -3   10.51    3.31
   5  -6  -3    5.45    3.96
  -5  -6   3    5.58    1.74
   5  -6  -3    4.30    2.98
  -5   6   3    5.14    1.75
   5   6  -3   11.27    3.54
  -5   6   3    4.76    1.53
   5   6  -3    5.05    3.28
   4  -6  -3   23.28    5.06
  -4  -6   3   20.79    3.21
   4  -6  -3   26.45    4.40
   4  -6  -3   25.40    4.46
  -4  -6   3   17.41    3.21
   4   6  -3   20.90    4.50
  -4   6   3   26.02    3.94
  -4   6   3   27.55    3.83
  -3  -6   3   29.13    2.56
   3  -6  -3   40.95    5.39
   3  -6  -3   27.58    4.22
  -3  -6   3   38.72    4.99
   3  -6  -3   42.18    5.72
  -3   6   3   33.49    3.97
   3   6  -3   47.93    6.25
  -3   6   3   28.44    1.32
  -3   6   3   44.18    5.46
  -3   6   3   31.81    4.44
  -2  -6   3   16.12    3.59
   2  -6  -3   14.49    3.96
   2  -6  -3   14.69    3.46
   2  -6  -3   15.68    4.03
  -2  -6   3   12.48    3.37
  -2   6   3   13.54    3.49
   2   6  -3   18.67    4.18
  -2   6   3   13.46    3.26
  -2   6   3   20.74    4.28
  -2   6   3   14.57    2.05
   1  -6  -3   25.89    4.47
   1  -6  -3   17.34    3.35
   1  -6  -3   33.03    8.12
  -1  -6   3   19.89    4.21
  -1  -6   3   23.34    4.23
  -1   6   3   25.73    3.30
   1   6  -3   34.53    5.42
  -1   6   3   22.81    4.44
  -1   6   3   23.09    4.17
  -1   6   3   24.02    3.79
   1   6  -3   18.83    4.63
   0  -6  -3    2.44    1.94
   0  -6   3   -0.40    2.41
   0  -6   3   -1.68    2.06
   0  -6  -3    1.26    2.10
   0   6   3    2.64    2.47
   0   6   3   -0.26    1.44
   0   6   3    1.58    1.59
   0   6  -3    4.52    2.83
   0   6  -3    3.92    2.84
   0   6   3   -0.49    2.15
   1  -6   3   13.05    4.30
  -1  -6  -3   12.94    3.28
   1  -6   3   14.52    4.64
   1  -6   3   21.94    4.53
  -1  -6  -3    8.68    3.14
  -1   6  -3   14.77    3.81
   1   6   3   11.15    3.78
   1   6   3   15.17    3.68
   1   6   3   15.41    3.39
  -1   6  -3   19.12    4.23
   1   6   3   12.41    2.74
  -1   6  -3   14.30    4.12
  -2  -6  -3    2.50    2.07
   2  -6   3    5.51    3.86
  -2  -6  -3    7.36    4.33
   2  -6   3    8.93    3.25
   2  -6   3    4.05    3.07
  -2  -6  -3    6.28    2.74
  -2   6  -3    8.21    3.33
   2   6   3    4.58    2.71
  -2   6  -3    7.23    2.67
   2   6   3    3.98    1.87
   2   6   3    4.17    3.04
   2   6   3    2.45    2.53
  -2   6  -3   10.58    5.34
   3  -6   3   11.58    3.86
  -3  -6  -3   17.38    4.45
  -3  -6  -3   14.13    3.50
  -3  -6  -3    9.96    3.12
   3  -6   3    9.78    4.35
   3  -6   3   10.13    3.44
  -3   6  -3    6.29    2.58
   3   6   3   11.15    2.73
   3   6   3   15.76    4.12
  -3   6  -3   15.81    3.40
   3   6   3   12.57    4.35
   3   6   3   10.77    3.65
  -3   6  -3   13.60    3.58
  -4  -6  -3   10.70    3.16
   4  -6   3   10.35    4.32
   4  -6   3    6.00    3.56
  -4  -6  -3    7.36    2.71
   4  -6   3   10.65    3.72
  -4   6  -3    7.71    3.08
   4   6   3   11.56    3.89
   4   6   3   18.52    4.80
   4   6   3   11.87    3.00
   4   6   3   13.97    4.35
  -4   6  -3    8.78    3.03
  -5  -6  -3    2.57    2.04
   5  -6   3    2.86    3.48
   5  -6   3    0.31    2.87
   5  -6   3    2.33    3.15
  -5  -6  -3    0.81    1.72
  -5   6  -3    2.44    1.74
   5   6   3    1.60    1.99
   5   6   3    4.22    3.58
   5   6   3    1.73    2.47
  -5   6  -3    2.12    1.57
   5   6   3    2.90    3.51
  -5   6  -3    0.59    2.00
   6  -6   3    1.00    3.24
   6  -6   3    2.15    3.73
   6  -6   3    2.26    4.74
   6   6   3    0.99    2.93
   6   6   3    2.85    3.47
  -6   6  -3   -1.16    2.14
   6   6   3    1.10    3.10
   7  -6   3    6.11    4.11
   7   6   3    2.15    4.05
   7   6   3    0.33    3.77
   7   6   3    3.88    3.34
  -7   6  -3    5.35    5.65
   7   6   3   11.24    4.60
   9  -7  -3   16.58    4.47
   9  -7  -3    7.82    4.82
   9  -7  -3   10.49    3.93
   9   7  -3   12.29    4.75
   9   7  -3   18.72    5.12
   9   7  -3    4.09    4.78
   8  -7  -3    6.60    3.41
   8  -7  -3    6.30    3.45
   8  -7  -3    1.40    3.47
   8   7  -3    0.88    3.47
   8   7  -3    5.72    3.36
   7  -7  -3    3.15    2.82
   7  -7  -3    1.14    3.14
   7  -7  -3    5.33    3.31
   7   7  -3    3.86    4.65
   7   7  -3    8.03    3.35
   6  -7  -3   11.17    3.65
   6  -7  -3   11.19    4.31
   6  -7  -3   14.29    4.13
   6   7  -3   11.02    4.18
   6   7  -3   14.82    3.89
   5  -7  -3   47.91    6.35
   5  -7  -3   56.02    8.20
  -5  -7   3   33.99    3.37
   5  -7  -3   37.77    5.83
  -5  -7   3   30.40    3.10
   5   7  -3   47.79    6.64
  -5   7   3   31.57    3.28
  -5   7   3   35.28    3.21
   5   7  -3   38.90    5.84
   4  -7  -3   92.40    6.23
  -4  -7   3   90.70    5.58
   4  -7  -3   86.74    6.16
   4  -7  -3   91.66    7.27
   4   7  -3   84.43    6.31
  -4   7   3   89.69    5.46
   4   7  -3   96.82    6.86
   3  -7  -3  131.84    8.02
  -3  -7   3  106.77    4.83
  -3  -7   3  100.77    6.21
   3  -7  -3  101.06    6.48
   3  -7  -3   94.69    6.44
  -3  -7   3   97.66    6.33
   3   7  -3   97.22    6.92
  -3   7   3   99.66    3.05
  -3   7   3  105.27    6.07
  -3   7   3  108.44    6.68
   3   7  -3   93.23    6.56
  -3   7   3  104.95    3.88
   2  -7  -3   17.32    3.94
  -2  -7   3   24.80    4.77
   2  -7  -3   24.66    4.70
  -2  -7   3   12.98    3.61
   2  -7  -3   17.12    3.70
   2   7  -3   22.75    4.72
  -2   7   3   16.92    4.57
  -2   7   3   24.56    4.96
   2   7  -3   27.37    5.12
  -2   7   3   30.32    4.83
  -2   7   3   23.61    2.84
   1  -7  -3    2.35    2.15
   1  -7  -3    4.84    2.78
  -1  -7   3   -2.09    2.48
  -1  -7   3    2.08    2.57
   1  -7  -3    3.92    2.66
  -1   7   3    1.17    2.81
  -1   7   3    4.67    1.97
   1   7  -3    8.33    3.65
  -1   7   3    1.35    2.19
   1   7  -3    4.44    2.83
   1   7  -3    0.09    1.66
  -1   7   3    2.29    1.81
   0  -7   3   23.52    5.01
   0  -7  -3   19.47    4.62
   0  -7   3   17.98    4.39
   0  -7  -3   15.48    3.59
   0  -7  -3   18.28    4.14
   0   7  -3   15.28    4.19
   0   7   3   16.47    4.26
   0   7   3   11.22    2.96
   0   7  -3   14.88    3.88
   0   7   3   13.95    4.48
   0   7  -3   10.66    3.95
  -1  -7  -3   25.99    4.95
   1  -7   3   31.09    5.59
  -1  -7  -3   36.42    5.91
   1  -7   3   32.61    5.86
  -1   7  -3   32.40    5.29
  -1   7  -3   31.70    5.27
   1   7   3   28.49    4.92
   1   7   3   35.23    5.09
   1   7   3   28.75    5.51
   1   7   3   29.03    3.39
  -1   7  -3   30.12    5.53
  -2  -7  -3   79.13    5.93
  -2  -7  -3   79.92    5.96
  -2  -7  -3   78.31    5.99
   2  -7   3   91.12    7.86
   2  -7   3   71.49    6.36
   2  -7   3   81.22    6.37
  -2   7  -3   88.71    6.38
   2   7   3   77.85    5.07
   2   7   3   86.60    7.00
   2   7   3   76.05    6.40
   2   7   3   80.62    6.19
  -2   7  -3   69.65    5.84
  -2   7  -3   81.23    6.22
   3  -7   3   42.18    4.88
  -3  -7  -3   49.13    4.95
  -3  -7  -3   45.01    4.86
   3  -7   3   51.81    7.42
  -3  -7  -3   47.33    5.71
   3  -7   3   58.53    8.24
  -3   7  -3   48.47    5.04
   3   7   3   41.89    3.95
  -3   7  -3   48.31    4.88
   3   7   3   45.64    5.33
   3   7   3   54.40    5.81
   3   7   3   57.82    7.77
  -3   7  -3   46.38    4.64
  -4  -7  -3    7.60    3.22
   4  -7   3    9.69    4.34
   4  -7   3    0.57    3.60
   4  -7   3    5.40    3.52
   4   7   3    2.68    3.54
  -4   7  -3    9.27    3.32
   4   7   3    4.79    2.21
   4   7   3    3.53    3.04
  -4   7  -3    8.70    3.06
   4   7   3    8.30    3.99
  -4   7  -3    3.65    2.88
   5  -7   3   21.13    5.82
   5  -7   3   28.37    5.74
   5  -7   3   25.28    5.92
  -5  -7  -3   25.66    3.75
   5   7   3   22.04    3.65
   5   7   3   20.81    5.33
   5   7   3   19.27    5.04
   5   7   3   18.80    5.75
  -5   7  -3   23.24    3.59
  -5   7  -3   23.53    4.63
  -5   7  -3   21.43    3.36
   6  -7   3   11.51    5.02
   6  -7   3    4.82    4.12
  -6   7  -3    1.30    2.47
   6   7   3    6.51    4.42
   6   7   3   -1.08    5.12
   6   7   3    4.59    2.30
   6   7   3    4.43    3.49
   7  -7   3   11.22    4.79
   7  -7   3    1.44    4.02
  -7   7  -3    1.19    4.62
   7   7   3   -0.54    4.30
   7   7   3    7.64    4.39
   7   7   3    7.36    4.40
   9  -8  -3    8.99    5.53
   9  -8  -3   16.63    4.40
   9  -8  -3    9.87    4.56
   9   8  -3   15.38    5.16
   9   8  -3   13.18    4.68
   8  -8  -3   32.51    5.62
   8  -8  -3   30.21    7.01
   8  -8  -3   50.39    7.08
   8   8  -3   35.22    5.78
   8   8  -3   27.86    6.10
   7  -8  -3   10.41    4.10
   7  -8  -3    8.33    4.67
   7  -8  -3    9.20    3.67
   7   8  -3   18.11    4.70
   6  -8  -3   19.20    4.64
  -6  -8   3   19.37    2.54
   6  -8  -3   22.39    4.76
  -6  -8   3   21.77    2.60
   6  -8  -3   11.01    4.21
   6   8  -3   14.54    4.55
   6   8  -3   22.68    5.43
  -5  -8   3   32.78    3.82
  -5  -8   3   32.88    3.63
   5  -8  -3   40.41    6.93
   5  -8  -3   44.79    6.59
   5  -8  -3   48.76    6.71
   5   8  -3   40.94    6.51
   5   8  -3   28.80    5.71
  -5   8   3   37.08    3.78
  -5   8   3   37.42    4.73
   4  -8  -3    0.72    2.38
   4  -8  -3    1.51    2.28
  -4  -8   3    2.79    2.53
   4  -8  -3    1.92    2.86
   4   8  -3    2.18    3.13
   4   8  -3    0.99    2.80
  -4   8   3    3.65    2.76
  -4   8   3   -1.32    2.39
  -3  -8   3   42.51    4.67
   3  -8  -3   35.47    5.84
  -3  -8   3   41.95    5.76
  -3  -8   3   36.98    2.84
   3  -8  -3   56.90    7.44
   3  -8  -3   44.58    6.72
   3   8  -3   42.08    6.98
   3   8  -3   38.73    6.20
  -3   8   3   36.73    3.05
  -3   8   3   60.68    7.34
  -3   8   3   41.31    2.50
  -3   8   3   44.49    4.61
  -2  -8   3    2.82    2.88
   2  -8  -3    6.23    2.83
   2  -8  -3    6.66    3.65
   2  -8  -3    5.40    3.34
  -2  -8   3    4.82    2.65
  -2   8   3    6.71    3.58
   2   8  -3    5.07    3.39
  -2   8   3    8.55    2.89
   2   8  -3    5.00    3.00
  -2   8   3    4.36    2.89
  -2   8   3    3.66    1.63
   1  -8  -3    1.15    2.82
  -1  -8   3    1.28    2.47
   1  -8  -3   -2.40    1.55
   1  -8  -3   -0.10    2.22
  -1  -8   3   -0.94    2.28
  -1   8   3   -2.83    1.08
  -1   8   3    1.73    1.87
   1   8  -3    1.55    3.41
  -1   8   3    2.76    2.18
   1   8  -3   -1.66    1.74
  -1   8   3    0.19    2.73
   1   8  -3   -0.65    2.14
   0  -8  -3   13.64    4.04
   0  -8   3   18.69    4.84
   0  -8  -3   12.07    3.27
   0  -8   3   13.51    4.15
   0  -8  -3   20.66    4.62
   0   8   3   20.09    4.63
   0   8   3   12.90    4.36
   0   8  -3    9.44    4.03
   0   8  -3    9.98    3.93
   0   8   3   11.47    3.04
   0   8  -3   21.52    4.81
  -1  -8  -3   43.46    6.30
   1  -8   3   29.60    5.52
   1  -8   3   43.87    6.49
  -1  -8  -3   36.66    4.43
  -1  -8  -3   43.03    6.12
  -1   8  -3   28.74    5.59
  -1   8  -3   41.78    6.29
  -1   8  -3   50.64    7.33
   1   8   3   27.74    5.78
   1   8   3   40.58    5.49
   1   8   3   34.89    4.86
   1   8   3   39.51    6.15
   2  -8   3    6.06    3.57
  -2  -8  -3    2.30    2.49
  -2  -8  -3    3.34    2.77
  -2  -8  -3    2.57    2.55
   2  -8   3    5.66    3.50
  -2   8  -3    8.98    3.48
   2   8   3    3.12    2.80
  -2   8  -3    3.68    3.02
   2   8   3    5.61    2.24
   2   8   3    2.05    3.29
  -2   8  -3   11.32    3.80
   2   8   3    5.37    3.65
   3  -8   3   19.50    5.47
  -3  -8  -3   11.68    4.66
  -3  -8  -3   10.45    3.24
  -3  -8  -3   10.76    3.84
   3  -8   3    7.90    4.06
   3  -8   3   13.42    4.66
   3   8   3   11.75    4.09
  -3   8  -3   13.32    4.14
  -3   8  -3   12.71    4.25
   3   8   3   12.83    2.87
   3   8   3    3.78    3.51
   3   8   3    9.42    4.40
  -3   8  -3   21.26    4.97
  -4  -8  -3    3.10    2.28
  -4  -8  -3    5.16    3.19
   4  -8   3    4.85    3.76
   4  -8   3    3.92    3.49
   4  -8   3    1.08    3.40
   4   8   3    4.95    3.89
   4   8   3    4.85    3.52
  -4   8  -3    3.29    2.90
  -4   8  -3    1.21    2.62
  -4   8  -3    3.83    2.91
   4   8   3    1.96    3.79
   4   8   3    4.42    1.90
  -5  -8  -3    1.75    2.32
   5  -8   3   -1.21    3.70
   5  -8   3    6.55    4.10
   5  -8   3    6.51    5.77
  -5  -8  -3    4.00    2.46
  -5   8  -3    2.08    3.00
   5   8   3   -0.52    1.70
   5   8   3    1.45    3.81
   5   8   3    7.17    3.61
  -5   8  -3    4.93    2.59
  -5   8  -3   -2.86    2.29
   5   8   3    1.66    3.23
  -6  -8  -3   13.13    2.19
   6  -8   3   30.81    6.06
   6  -8   3   33.21   11.12
  -6  -8  -3   20.05    2.65
   6  -8   3   15.60    5.34
   6   8   3    9.41    2.79
   6   8   3    4.76    4.09
   6   8   3   29.45    6.84
  -6   8  -3   13.30    3.88
   7  -8   3    6.46    5.32
   7  -8   3   15.85    5.30
   7   8   3   13.17    5.12
   7   8   3   21.77    6.18
   7   8   3    9.95    2.74
   8  -9  -3   -0.44    2.97
   8  -9  -3  -10.87    3.78
   8  -9  -3    3.88    3.99
   8   9  -3    8.43    4.14
   8   9  -3    8.84    4.87
   7  -9  -3    4.83    3.76
   7  -9  -3   34.11    9.15
   7  -9  -3    7.67    4.29
   7   9  -3    8.53    3.99
   7   9  -3   14.18    4.90
   6  -9  -3   22.67    5.53
  -6  -9   3   30.35    3.31
   6  -9  -3   26.20    5.45
  -6  -9   3   26.95    3.15
   6  -9  -3   44.06    7.00
  -6   9   3   29.91    2.79
  -6   9   3   29.52    2.86
   6   9  -3   34.68    6.28
   6   9  -3   28.40    5.89
   5  -9  -3   27.21    6.05
   5  -9  -3   22.68    5.28
  -5  -9   3   24.18    4.46
  -5  -9   3   20.47    6.29
   5  -9  -3   23.66    5.61
   5   9  -3   25.39    5.31
  -5   9   3   29.43    4.83
   5   9  -3   25.51    6.01
  -5   9   3   23.40    4.23
   4  -9  -3   12.92    4.51
  -4  -9   3   14.54    3.36
   4  -9  -3   10.34    3.66
  -4  -9   3   15.33    4.10
   4  -9  -3   22.77    4.87
  -4   9   3   15.89    4.27
   4   9  -3   15.24    4.78
   4   9  -3   18.98    4.93
  -4   9   3   16.81    4.15
   3  -9  -3    4.39    3.12
  -3  -9   3   -0.41    2.24
  -3  -9   3    0.03    1.30
  -3  -9   3    2.51    3.10
   3  -9  -3    3.38    3.43
   3  -9  -3    6.55    3.54
   3   9  -3    5.24    3.24
  -3   9   3    5.34    1.91
  -3   9   3    0.84    2.89
  -3   9   3    1.50    2.56
  -3   9   3    2.13    1.37
   3   9  -3    3.37    3.75
  -2  -9   3    3.24    3.12
   2  -9  -3    0.22    2.78
  -2  -9   3    3.17    2.73
   2  -9  -3    7.43    3.80
   2  -9  -3    1.08    2.24
   2   9  -3    5.22    3.01
   2   9  -3    4.57    3.82
  -2   9   3   10.24    3.59
  -2   9   3    5.20    3.40
  -2   9   3    1.99    1.82
   1  -9  -3    2.89    2.58
  -1  -9   3    3.70    3.32
   1  -9  -3    3.84    2.95
  -1  -9   3    1.66    2.90
   1  -9  -3    3.38    3.03
  -1   9   3    2.43    3.31
   1   9  -3   -0.89    3.08
  -1   9   3    0.22    1.85
   1   9  -3    0.57    2.43
  -1   9   3    1.79    2.00
  -1   9   3    1.10    2.21
   1   9  -3    0.69    2.79
   0  -9  -3    3.38    2.83
   0  -9   3    7.85    3.90
   0  -9  -3    2.29    3.06
   0  -9  -3    4.40    2.82
   0  -9   3    7.51    3.51
   0   9   3    1.94    1.99
   0   9   3    5.08    2.49
   0   9   3    7.13    3.49
   0   9  -3    5.35    3.22
   0   9  -3    8.47    4.21
   0   9  -3    8.24    3.86
   0   9   3   10.13    4.42
   1  -9   3   13.38    4.52
   1  -9   3   19.52    4.60
  -1  -9  -3   26.43    4.73
  -1  -9  -3   12.76    3.53
  -1  -9  -3   13.36    4.16
  -1   9  -3   16.50    4.62
   1   9   3   15.61    4.28
   1   9   3   13.91    3.25
   1   9   3   14.08    5.21
   1   9   3   16.75    4.09
  -1   9  -3   13.17    4.63
   2  -9   3    7.47    3.95
  -2  -9  -3   -2.12    2.07
  -2  -9  -3    1.85    2.66
  -2  -9  -3    3.07    3.23
   2  -9   3   -0.85    3.10
  -2   9  -3   -0.18    2.91
   2   9   3   -0.03    2.25
  -2   9  -3    3.12    3.04
   2   9   3    2.18    3.45
   2   9   3   -2.32    3.54
  -2   9  -3    1.27    2.16
   2   9   3    1.30    1.54
  -3  -9  -3   21.67    4.88
  -3  -9  -3    7.48    2.78
   3  -9   3   28.01    8.32
   3  -9   3    8.09    4.28
  -3  -9  -3   19.78    4.42
   3   9   3   12.20    3.11
  -3   9  -3   13.45    4.61
   3   9   3   19.15    4.88
  -3   9  -3   22.82    5.10
   3   9   3   21.07    6.17
  -3   9  -3   20.08    4.79
   4  -9   3   20.55    5.86
   4  -9   3   25.04    6.06
  -4  -9  -3   21.01    4.67
  -4   9  -3   25.74    5.03
   4   9   3   25.00    3.93
   4   9   3   24.40    5.71
  -4   9  -3   25.73    5.03
   4   9   3   22.41    6.34
  -4   9  -3   27.92    5.25
   4   9   3   29.35    6.32
  -5  -9  -3    6.91    2.52
   5  -9   3    4.33    5.13
   5  -9   3   -0.03    4.36
  -5  -9  -3    3.63    2.90
   5  -9   3    3.17    4.91
   5   9   3    4.73    2.09
   5   9   3    6.84    8.63
  -5   9  -3    8.46    3.57
  -5   9  -3    8.23    2.67
   5   9   3    5.87    3.91
   6  -9   3   11.70    5.80
   6  -9   3    1.26    4.16
  -6  -9  -3    1.06    2.45
   6   9   3   10.51    4.93
  -6   9  -3    0.33    3.17
   6   9   3    0.94    2.16
   6   9   3   10.16    4.34
   8 -10  -3   12.70    5.29
   8 -10  -3   17.19    5.73
   8  10  -3   18.02    5.70
   7 -10  -3   26.43    6.50
   7 -10  -3   34.23    6.62
   7 -10  -3   17.29    5.78
   6 -10  -3   13.49    5.14
  -6 -10   3   12.34    3.02
  -6 -10   3    9.66    2.53
   6 -10  -3   25.99    5.55
   6 -10  -3    9.15    4.34
   6  10  -3   17.19    5.03
  -6  10   3   13.47    2.98
   6  10  -3   10.34    4.40
  -6  10   3   17.73    4.86
   5 -10  -3    6.60    4.07
   5 -10  -3   16.80    5.38
   5 -10  -3   17.83    5.18
  -5 -10   3   12.61    3.76
  -5  10   3    8.50    3.42
   5  10  -3    7.69    4.58
   5  10  -3   10.80    4.86
  -5  10   3   12.03    3.96
   4 -10  -3    4.33    3.09
  -4 -10   3    1.50    2.05
   4 -10  -3    0.70    3.10
  -4 -10   3    2.64    2.72
   4  10  -3    1.13    3.37
   4  10  -3    5.57    4.43
  -4  10   3    4.71    1.16
  -4  10   3    7.87    3.52
  -4  10   3    3.11    1.03
  -4  10   3    3.02    3.60
  -3 -10   3   49.27    7.32
   3 -10  -3   52.60    8.42
   3 -10  -3   38.33    6.46
  -3 -10   3   49.35    3.60
   3 -10  -3   48.42    7.74
   3  10  -3   56.43    8.49
  -3  10   3   45.32    4.26
  -3  10   3   51.36    3.32
  -3  10   3   56.23    5.80
  -3  10   3   50.81    7.59
   2 -10  -3   94.47    7.68
  -2 -10   3   88.31    7.43
   2 -10  -3  106.12    8.30
  -2  10   3   87.02    7.03
   2  10  -3   83.70   11.05
  -2  10   3   94.16    5.05
  -2  10   3   90.54    7.57
   2  10  -3  100.45    8.34
  -1 -10   3   83.50    7.69
  -1 -10   3   79.28    7.08
   1 -10  -3   78.45    6.82
   1 -10  -3   79.90    7.44
  -1  10   3   83.76    7.89
  -1  10   3   79.17    5.44
   1  10  -3   80.02    7.78
  -1  10   3   71.77    6.57
   1  10  -3   70.99    7.61
   0 -10  -3  103.44    7.79
   0 -10   3  104.04    8.24
   0 -10  -3   92.92    7.26
   0 -10  -3   95.04    7.67
   0  10   3  100.67    7.84
   0  10  -3   88.11    7.95
   0  10  -3   97.21    8.16
   0  10  -3   94.07    7.69
   0  10   3   97.85    8.68
   0  10   3   91.93    6.27
   0  10   3   91.73    6.50
  -1 -10  -3   90.31    7.72
  -1 -10  -3   91.76    7.04
   1 -10   3   89.80    8.20
   1  10   3   75.74    6.41
  -1  10  -3   88.21    7.49
   1  10   3   76.02    5.71
  -1  10  -3   70.18    6.88
   1  10   3   89.26    8.42
  -1  10  -3   82.63    7.10
  -2 -10  -3    1.04    2.58
  -2 -10  -3    6.43    3.44
   2 -10   3   10.91    4.80
  -2 -10  -3    5.27    3.05
   2 -10   3    3.83    4.02
  -2  10  -3    7.06    4.33
  -2  10  -3    6.67    3.65
   2  10   3    9.64    2.86
   2  10   3    4.58    3.28
  -2  10  -3    5.89    3.09
   2  10   3    4.67    2.99
   2  10   3    8.13    5.09
   3 -10   3   11.86    3.98
  -3 -10  -3    7.81    3.43
   3 -10   3    1.24    3.25
  -3 -10  -3    0.04    2.40
  -3 -10  -3    0.01    1.97
  -3  10  -3    0.17    2.76
  -3  10  -3   -0.02    3.41
   3  10   3   -2.22    3.80
   3  10   3    0.23    1.85
   3  10   3    3.60    4.94
  -3  10  -3   -0.87    3.00
   3  10   3    4.29    3.60
  -4 -10  -3    2.75    2.12
  -4 -10  -3    7.20    3.80
   4 -10   3   -0.58    4.14
  -4  10  -3    6.61    3.85
   4  10   3    6.70    3.77
  -4  10  -3    5.78    3.90
   4  10   3    2.78    2.24
   4  10   3    3.86    3.96
  -4  10  -3   13.33    4.40
  -5 -10  -3    3.09    2.47
   5 -10   3   13.18    5.07
  -5 -10  -3   11.60    3.67
   5  10   3    6.93    4.94
  -5  10  -3    5.19    3.41
  -5  10  -3   10.77    3.68
   5  10   3   11.36    5.07
  -5  10  -3   14.33    3.78
   5  10   3    5.31    2.20
   6 -10   3   20.06    6.22
   6  10   3   18.59    5.60
   6  10   3   13.18    6.08
   7 -11  -3    6.98    3.39
   7 -11  -3    9.98    5.55
  -7 -11   3    1.36    1.68
  -7 -11   3    0.09    2.52
   7  11  -3   15.66    5.87
  -6 -11   3   31.42    4.72
   6 -11  -3   15.38    5.41
  -6 -11   3   13.80    3.50
  -6  11   3   17.62    3.89
   6  11  -3   17.95    5.49
  -6  11   3   15.61    3.88
   5 -11  -3   19.39    8.10
   5 -11  -3    8.88    4.29
  -5 -11   3   23.17    5.00
  -5  11   3   21.68    5.07
  -5  11   3   14.00    4.14
   5  11  -3   24.91    6.77
  -4 -11   3   37.46    6.51
   4 -11  -3   58.43    9.04
   4 -11  -3   21.77    7.75
   4 -11  -3   23.30    9.36
   4  11  -3   35.75    7.09
  -4  11   3   52.07    7.21
  -4  11   3   46.57    7.76
  -4  11   3   33.95    2.28
  -4  11   3   34.01    2.62
   3 -11  -3   22.83    5.66
   3 -11  -3   31.69    6.87
  -3 -11   3   37.57    7.05
  -3 -11   3   29.60    3.86
   3 -11  -3   46.87    7.38
  -3  11   3   35.32    6.59
  -3  11   3   39.26    7.41
  -3  11   3   35.37    4.72
   3  11  -3   30.60    6.21
   3  11  -3   31.94    6.75
  -3  11   3   27.91    3.60
  -2 -11   3    8.62    4.25
  -2 -11   3    5.92    2.55
   2 -11  -3    4.01    4.19
   2 -11  -3    6.01    3.22
   2  11  -3    7.84    3.91
  -2  11   3    9.65    2.58
   2  11  -3   17.35    7.24
  -2  11   3   10.59    4.59
  -2  11   3   14.18    4.72
  -1 -11   3    1.89    3.39
   1 -11  -3    2.38    3.31
   1 -11  -3    0.37    2.39
  -1 -11   3    3.87    2.48
  -1  11   3    1.80    1.93
  -1  11   3   -0.28    3.29
   1  11  -3   -0.97    2.97
   1  11  -3    6.49    3.96
   0 -11   3    2.46    2.47
   0 -11  -3    6.34    3.49
   0 -11  -3    6.51    3.89
   0 -11   3    4.71    4.30
   0  11  -3    0.65    3.47
   0  11  -3    7.47    4.45
   0  11   3    0.95    3.43
   0  11   3    5.55    2.97
  -1 -11  -3   28.41    6.15
  -1 -11  -3   28.02    5.56
  -1  11  -3   36.38    6.48
  -1  11  -3   34.08    7.18
   1  11   3   38.50    6.25
   2 -11   3   55.93    8.82
  -2 -11  -3   66.27    6.32
  -2 -11  -3   59.66    8.38
  -2  11  -3   57.93    8.41
   2  11   3   58.18    7.75
  -2  11  -3   52.67    7.46
  -2  11  -3   82.22   13.81
   2  11   3   63.61    9.38
   3 -11   3   34.88    7.58
  -3 -11  -3   42.45    5.04
  -3 -11  -3   35.65    6.26
  -3  11  -3   31.21    6.38
  -3  11  -3   41.12    6.61
  -3  11  -3   39.49    6.94
   3  11   3   40.49    6.85
   3  11   3   39.74    4.02
   3  11   3   35.70    7.96
  -4 -11  -3   10.13    4.58
   4 -11   3   11.02    5.49
  -4 -11  -3   10.88    4.22
   4  11   3   11.10    5.02
  -4  11  -3   10.82    4.86
  -4  11  -3   21.35    5.20
   4  11   3   14.71    5.02
  -4  11  -3   11.79    3.90
   4  11   3    8.69    2.69
   5 -11   3   11.29    5.32
  -5 -11  -3   19.42    4.45
  -5 -11  -3   23.09    4.69
   5  11   3   14.60    5.95
  -5  11  -3   20.15    4.51
  -5  11  -3   12.07    4.82
   5  11   3   10.57    5.36
  -5  11  -3    8.13    4.92
  -6 -12   3   12.20    3.99
   6 -12  -3    8.97    4.41
  -6 -12   3    2.32    3.73
   6 -12  -3    7.69    4.33
  -6  12   3   -3.09    3.65
   6  12  -3    6.82    4.67
  -6  12   3    5.57    3.29
   5 -12  -3    5.10    4.11
  -5 -12   3    2.70    3.52
   5 -12  -3    4.77    3.67
   5  12  -3   -0.10    4.23
  -5  12   3    3.14    3.86
  -5  12   3    5.34    3.99
   4 -12  -3    1.36    3.89
  -4 -12   3    5.72    3.97
   4 -12  -3   -2.57    3.54
  -4 -12   3    1.14    5.00
  -4  12   3    4.67    1.61
  -4  12   3    3.58    1.72
  -4  12   3    3.14    3.68
  -4  12   3    4.14    4.18
   4  12  -3   -0.76    3.69
   3 -12  -3    6.93    4.66
  -3 -12   3    7.13    2.36
   3 -12  -3    9.83    5.31
  -3 -12   3   10.59    4.13
  -3  12   3    6.16    2.39
  -3  12   3   10.73    4.46
   3  12  -3    6.24    5.62
  -3  12   3    6.23    3.11
  -2 -12   3    0.62    2.40
   2 -12  -3    0.66    4.10
   2 -12  -3    0.90    2.46
  -2 -12   3    0.27    3.55
  -2 -12   3    1.39    3.87
   2  12  -3   -1.08    3.80
  -2  12   3    2.42    2.32
   2  12  -3    5.23    4.84
  -2  12   3    1.81    5.43
   1 -12  -3    4.68    3.31
   1 -12  -3    7.65    4.76
  -1 -12   3    1.79    4.37
  -1 -12   3    6.01    2.73
  -1  12   3    6.32    2.66
   1  12  -3    2.59    4.50
  -1  12   3   10.53    4.87
   0 -12  -3    5.37    4.50
   0 -12   3    2.38    2.87
   0 -12  -3    2.72    3.31
   0 -12   3    3.67    3.90
   0  12   3    2.44    4.27
   0  12  -3    5.29    5.00
   0  12   3    2.94    2.86
   0  12  -3    8.31    3.99
  -1 -12  -3   -6.64    2.26
   1 -12   3   -0.48    3.56
   1 -12   3    1.85    2.76
  -1 -12  -3    0.70    2.17
   1  12   3    2.47    4.72
   1  12   3    2.74    3.21
  -1  12  -3   -6.65    3.55
  -2 -12  -3    5.63    2.97
  -2 -12  -3    4.01    4.31
   2 -12   3    2.82    3.90
   2 -12   3   -1.78    2.69
  -2  12  -3   11.62    4.83
  -2  12  -3    2.97    4.36
  -2  12  -3   -0.75    3.98
   2  12   3    5.34    4.77
   2  12   3    2.27    3.37
  -3 -12  -3    4.27    2.96
   3 -12   3    1.46    4.37
  -3 -12  -3    2.95    4.52
   3 -12   3    0.65    3.07
  -3 -12  -3    3.74    3.95
   3  12   3    5.34    3.57
  -3  12  -3    9.11    7.14
   3  12   3    2.62    4.88
   4 -12   3    4.07    4.21
   4 -12   3    7.74    4.06
  -4  12  -3    0.15    3.66
   4  12   3    6.88    4.87
   4  12   3   -0.53    3.54
   5 -13  -3   19.27    6.27
   5 -13  -3   20.47    5.98
  -5 -13   3   12.41    7.16
  -5  13   3   18.62    5.24
  -5  13   3   34.38   10.64
   5  13  -3   14.64    6.41
  -4 -13   3   23.92    6.27
   4 -13  -3   13.04    4.96
   4 -13  -3   22.80    6.51
   4  13  -3   14.69    5.98
  -4  13   3   16.74    8.14
  -4  13   3    1.80    7.31
   3 -13  -3   13.70    5.73
   3 -13  -3   13.20    4.78
  -3 -13   3   12.34    4.77
  -3  13   3   14.23    3.86
  -3  13   3   14.27    3.00
   3  13  -3    4.73    5.24
  -3  13   3   13.08    4.95
   2 -13  -3    9.97    4.25
   2 -13  -3    2.63    4.56
  -2 -13   3   11.41    3.42
  -2 -13   3    5.52    4.16
   2  13  -3    7.48    5.09
  -2  13   3    7.47    4.95
  -2  13   3   11.60    4.54
  -2  13   3    9.19    2.97
  -1 -13   3    6.58    3.48
   1 -13  -3    5.00    4.50
  -1 -13   3    9.75    4.56
   1 -13  -3    2.44    3.36
   1  13  -3    6.86    5.07
  -1  13   3   13.34    3.77
  -1  13   3   11.38    5.74
   0 -13  -3    0.96    3.89
   0 -13   3    4.59    4.38
   0 -13   3    0.53    2.39
   0 -13  -3   -0.54    2.76
   0  13  -3   10.34    5.83
   0  13   3   -0.83    2.59
   0  13   3   -2.30    4.15
   0  13  -3    6.29    4.40
   1 -13   3   -4.27    4.72
   1 -13   3    3.11    4.56
  -1 -13  -3   -2.61    3.46
  -1 -13  -3    3.23    3.17
   1  13   3   -1.32    2.56
  -1  13  -3    4.21    4.68
  -1  13  -3    2.98    4.18
   1  13   3   -4.04    4.06
   2 -13   3    7.90    4.03
  -2 -13  -3   18.44    5.69
  -2 -13  -3   19.83    4.55
   2 -13   3   11.54    5.77
   2  13   3   14.91    6.27
   2  13   3   13.00    4.22
  -2  13  -3   13.78    5.82
  -3 -13  -3   21.35    5.93
  -3 -13  -3   14.05    3.61
   3 -13   3   21.05    6.19
   3 -13   3   16.00    5.66
   3  13   3   10.67    5.70
  -3  13  -3   17.11    5.59
   3  13   3   15.00    4.98
  -3 -14   3    0.03    3.85
   3 -14  -3    2.74    3.44
  -3 -14   3   15.60    3.38
   3 -14  -3   -1.48    3.94
   3  14  -3    3.20    4.42
  -3  14   3    5.45    4.90
  -3  14   3    9.60    3.58
  -3  14   3    2.08    2.30
   2 -14  -3    0.87    3.64
   2 -14  -3    1.73    3.45
  -2 -14   3   15.86    5.98
  -2 -14   3    6.70    3.07
  -2  14   3    0.71    4.35
   2  14  -3    3.54    4.47
  -2  14   3    4.57    2.72
  -2  14   3    7.52    5.34
  -1 -14   3   -2.54    2.25
   1 -14  -3    3.50    4.31
  -1 -14   3    5.67    4.46
   1 -14  -3    4.28    3.51
   1  14  -3    1.57    4.10
  -1  14   3   -0.57    4.14
  -1  14   3    4.51    2.71
   0 -14   3    2.26    3.30
   0 -14  -3    5.75    3.31
   0 -14   3   -0.37    4.44
   0 -14  -3    4.90    4.22
   0  14   3   -3.06    2.21
   0  14   3    1.46    4.72
   0  14  -3   -2.33    4.36
  -1 -14  -3    5.72    3.55
  -1 -14  -3    3.72    4.21
   1 -14   3    6.60    4.43
   1 -14   3    9.31    3.94
   1  14   3   12.21    4.28
   1  14   3    8.19    5.88
  -1  14  -3   11.91    5.43
  10   0  -4   -0.84    1.97
  10   0  -4    3.66    3.11
   9   0  -4    7.63    3.05
   9   0  -4    9.47    1.66
   9   0  -4    7.22    3.24
   9   0  -4    8.91    1.51
   8   0  -4   21.78    3.84
   8   0  -4   23.28    2.00
   8   0  -4   22.81    1.85
   8   0  -4   19.32    3.86
   7   0  -4   31.66    2.36
   7   0  -4   30.43    2.08
   7   0  -4   38.64    4.14
   6   0  -4  182.02    5.07
   6   0  -4  191.09    8.99
   6   0  -4  190.31    4.84
   5   0  -4  145.44    4.89
   5   0  -4  139.11    4.53
  -5   0   4  139.88    6.16
   5   0  -4  138.75    6.31
   4   0  -4  279.25    7.15
  -4   0   4  250.60    7.84
   4   0  -4  275.23    8.55
   4   0  -4  275.15    8.93
   4   0  -4  271.20    6.67
   3   0  -4   40.80    3.76
   3   0  -4   42.27    3.82
  -3   0   4   36.85    2.86
  -3   0   4   36.65    3.46
  -3   0   4   42.30    2.74
   3   0  -4   41.09    3.29
   3   0  -4   37.87    3.29
  -2   0   4    1.80    1.84
  -2   0   4    3.67    2.22
   2   0  -4    1.03    1.80
   2   0  -4    3.98    2.33
   2   0  -4    1.20    2.02
  -2   0   4   -0.88    2.22
  -2   0   4    2.72    2.01
   2   0  -4    3.12    2.02
   1   0  -4  148.62    5.77
   1   0  -4  154.23    6.07
  -1   0   4  153.55    6.65
  -1   0   4  153.31    6.08
  -1   0   4  158.50    6.52
   1   0  -4  147.43    6.12
   1   0  -4  161.50    7.39
  -1   0   4  155.18    5.87
   0   0  -4  262.67    7.78
   0   0   4  273.67    8.61
   0   0  -4  277.90   10.62
   0   0   4  257.15    8.38
   0   0  -4  270.82    8.30
   0   0   4  280.36    9.63
   0   0  -4  260.54    8.02
   0   0   4  271.25    7.93
  -1   0  -4  549.91   12.16
   1   0   4  582.31   12.19
   1   0   4  604.91   13.78
   1   0   4  599.33   13.08
  -1   0  -4  593.96   11.63
   1   0   4  594.21   15.16
  -1   0  -4  562.22   12.04
   2   0   4  266.20    9.37
  -2   0  -4  252.80    8.13
   2   0   4  248.35   11.13
   2   0   4  251.11    8.43
   2   0   4  265.68    9.78
  -2   0  -4  261.62    9.16
   3   0   4   61.35    4.69
  -3   0  -4   61.45    4.15
   3   0   4   70.49    5.75
   3   0   4   58.03    6.42
   3   0   4   56.66    4.97
  -3   0  -4   64.98    4.23
  -3   0  -4   63.26    5.12
   4   0   4   46.62    5.04
  -4   0  -4   52.54    3.62
  -4   0  -4   46.86    4.86
   4   0   4   58.63    5.95
  -4   0  -4   47.14    3.33
   4   0   4   55.50    8.81
   4   0   4   42.64    4.33
   5   0   4    4.28    3.00
   5   0   4    2.76    3.44
   5   0   4    7.31    3.78
   5   0   4    1.93    2.81
  -5   0  -4   -2.07    1.81
   6   0   4    4.91    3.28
   6   0   4    6.12    3.74
   6   0   4    7.66    4.71
   6   0   4    6.96    3.11
   7   0   4   28.01    8.21
   7   0   4   15.06    5.74
   7   0   4   12.92    3.25
   8   0   4   10.24    3.77
   8   0   4    9.41    5.11
   8   0   4   14.38    4.99
  10  -1  -4   12.04    3.43
  10   1  -4   13.78    3.93
  10   1  -4   11.21    1.97
  10   1  -4   10.45    1.64
   9  -1  -4   21.33    1.85
   9  -1  -4   17.08    1.84
   9  -1  -4   21.89    4.72
   9  -1  -4   28.81    6.41
   9   1  -4   16.75    1.81
   9   1  -4   19.82    2.10
   9   1  -4   24.02    4.49
   9   1  -4   26.41    5.36
   8  -1  -4    5.91    2.27
   8  -1  -4    5.10    1.25
   8  -1  -4    6.53    2.87
   8  -1  -4    5.34    1.58
   8   1  -4    3.62    2.31
   8   1  -4    4.22    1.53
   8   1  -4    5.81    1.49
   7  -1  -4    2.43    1.30
   7  -1  -4    3.33    2.15
   7  -1  -4    0.60    1.37
   7  -1  -4    1.24    1.37
   7   1  -4    2.51    1.33
   7   1  -4    0.32    1.74
   7   1  -4    1.94    1.50
   6  -1  -4    1.87    1.96
   6  -1  -4    3.09    1.40
   6  -1  -4    1.87    1.47
   6   1  -4    3.52    1.82
   6   1  -4    2.27    1.35
   6   1  -4    1.96    1.45
  -5  -1   4   23.71    2.81
   5  -1  -4   22.56    2.45
   5  -1  -4   30.67    4.60
   5  -1  -4   26.37    2.36
   5   1  -4   23.28    2.37
   5   1  -4   27.41    3.21
   5   1  -4   26.98    3.02
  -5   1   4   30.18    4.00
   4  -1  -4   91.37    5.33
  -4  -1   4   96.43    4.66
  -4  -1   4   87.67    2.03
   4  -1  -4   92.84    4.41
   4  -1  -4  101.27    4.86
   4  -1  -4   94.97    4.18
  -4   1   4  103.14    5.46
   4   1  -4   97.92    5.00
   4   1  -4   92.32    4.41
   4   1  -4   93.32    4.14
   3  -1  -4  178.20    7.13
  -3  -1   4  176.27    5.10
   3  -1  -4  174.86    6.25
   3  -1  -4  178.14    5.89
  -3  -1   4  169.92    5.42
   3  -1  -4  180.10    5.71
  -3  -1   4  180.28    6.28
   3   1  -4  169.03    5.72
   3   1  -4  178.22    7.56
   3   1  -4  180.40    6.34
  -3   1   4  177.63    6.81
  -3   1   4  177.28    5.19
  -3   1   4  176.43    5.45
   3   1  -4  183.22    6.75
   2  -1  -4    7.47    2.58
  -2  -1   4   10.33    2.59
   2  -1  -4   11.01    2.35
  -2  -1   4   11.64    3.62
  -2  -1   4    8.49    2.45
   2  -1  -4   17.17    3.41
  -2  -1   4    9.24    2.30
   2  -1  -4    8.47    2.44
   2   1  -4   10.75    3.15
   2   1  -4   14.17    3.07
   2   1  -4    8.14    2.84
  -2   1   4    9.25    2.41
  -2   1   4   10.27    2.82
   2   1  -4   14.50    3.01
  -2   1   4    7.89    2.45
  -2   1   4   11.10    2.93
   1  -1  -4   53.02    3.60
  -1  -1   4   40.49    4.32
   1  -1  -4   50.57    3.82
  -1  -1   4   53.10    4.25
   1  -1  -4   48.17    4.22
  -1  -1   4   61.26    4.16
  -1  -1   4   52.58    4.33
   1  -1  -4   50.10    4.51
  -1   1   4   48.57    3.93
  -1   1   4   55.55    3.91
  -1   1   4   56.64    4.43
   1   1  -4   50.54    5.04
   1   1  -4   47.50    3.89
  -1   1   4   57.36    3.98
   1   1  -4   55.68    3.88
   1   1  -4   48.32    3.97
   0  -1  -4  121.74    5.78
   0  -1  -4  126.39    7.07
   0  -1   4  124.02    6.30
   0  -1  -4  133.81    5.64
   0  -1   4  130.44    6.13
   0  -1  -4  123.53    5.73
   0  -1   4  129.61    5.77
   0  -1   4  134.37    7.14
   0   1  -4  126.28    5.95
   0   1   4  125.64    6.55
   0   1   4  121.32    5.85
   0   1  -4  123.47    5.97
   0   1  -4  130.79    5.64
   0   1   4  129.87    5.83
   0   1   4  131.21    6.31
   1  -1   4    1.17    2.33
  -1  -1  -4    0.49    1.88
  -1  -1  -4    0.03    2.03
   1  -1   4   -0.41    2.58
  -1  -1  -4    1.49    2.28
   1  -1   4    2.62    2.66
   1  -1   4    3.94    2.57
   1   1   4    3.03    2.54
   1   1   4    4.72    2.90
   1   1   4    1.98    2.39
  -1   1  -4    1.19    1.87
  -1   1  -4    1.26    2.18
   1   1   4    3.41    2.24
   2  -1   4   16.66    3.90
  -2  -1  -4   14.70    3.34
   2  -1   4   11.27    4.37
  -2  -1  -4   11.96    2.89
  -2  -1  -4   15.16    3.14
   2  -1   4   10.04    3.44
   2  -1   4   15.97    3.46
   2   1   4   15.77    3.65
  -2   1  -4    8.53    2.89
  -2   1  -4   10.06    2.86
   2   1   4   10.16    3.48
  -2   1  -4   12.98    3.11
   2   1   4   13.87    3.43
   3  -1   4   -0.14    1.76
  -3  -1  -4    0.65    1.59
  -3  -1  -4    2.36    2.01
   3  -1   4    0.40    2.43
   3  -1   4    1.38    2.37
  -3   1  -4    1.05    1.97
  -3   1  -4    1.01    1.91
   3   1   4    0.53    2.14
  -3   1  -4    0.34    1.63
   3   1   4    0.22    1.83
   3   1   4    1.01    2.13
   4  -1   4   23.63    4.73
   4  -1   4   24.74    4.07
   4  -1   4   37.91    6.34
  -4  -1  -4   28.15    3.02
  -4  -1  -4   20.40    4.06
  -4  -1  -4   25.47    2.99
  -4   1  -4   27.50    2.94
  -4   1  -4   28.24    3.41
   4   1   4   24.84    4.91
   4   1   4   18.51    4.50
  -4   1  -4   22.62    4.10
   4   1   4   23.04    4.55
   4   1   4   30.26    4.62
  -5  -1  -4   38.18    5.71
   5  -1   4   26.03    5.02
   5  -1   4   26.42    5.49
   5  -1   4   36.16    5.15
   5   1   4   24.11    5.58
   5   1   4   33.65    5.15
   5   1   4   31.81    5.33
   5   1   4   28.64    5.81
  -5   1  -4   31.79    5.09
   6  -1   4   25.88    4.68
   6  -1   4   24.69    4.97
   6  -1   4   29.00    5.72
   6   1   4   25.41    5.56
  -6   1  -4   18.09    4.64
   6   1   4   15.21    5.07
   6   1   4   17.72    3.96
   6   1   4   23.03    4.96
   7  -1   4    7.23    4.23
   7  -1   4    8.61    2.97
   7   1   4    4.56    3.13
   7   1   4    5.51    3.89
   8  -1   4    4.82    3.61
   8  -1   4    7.36    4.73
   8   1   4    4.45    5.31
   8   1   4    4.10    3.44
  10  -2  -4    1.43    1.50
  10  -2  -4    2.67    2.19
  10  -2  -4    2.51    1.64
  10  -2  -4    1.20    2.69
  10   2  -4    1.68    2.07
  10   2  -4    1.84    2.01
  10   2  -4    4.53    2.00
  10   2  -4    3.77    3.23
   9  -2  -4    6.18    1.75
   9  -2  -4    1.94    2.19
   9  -2  -4    6.51    2.75
   9  -2  -4    9.35    1.69
   9   2  -4    4.04    2.63
   9   2  -4    8.58    3.45
   9   2  -4    3.82    1.84
   9   2  -4    3.93    2.13
   8  -2  -4    1.13    1.47
   8  -2  -4   -0.65    2.02
   8  -2  -4   -0.43    1.19
   8  -2  -4    0.53    1.53
   8   2  -4    0.35    1.58
   8   2  -4   -0.46    1.56
   7  -2  -4    9.96    2.23
   7  -2  -4    7.75    3.19
   7  -2  -4   14.89    2.33
   7  -2  -4   11.58    2.30
   7   2  -4    8.97    2.64
   7   2  -4   13.80    2.32
   7   2  -4   12.19    2.37
   6  -2  -4    6.57    1.88
   6  -2  -4   13.21    2.38
   6  -2  -4   11.61    3.26
   6  -2  -4   10.38    1.88
   6   2  -4    8.31    2.27
   6   2  -4    8.30    1.98
   6   2  -4   10.19    2.49
   5  -2  -4   46.64    4.47
   5  -2  -4   43.91    3.30
   5  -2  -4   39.54    3.12
   5  -2  -4   44.27    3.10
  -5  -2   4   42.85    3.21
   5   2  -4   52.79    3.56
   5   2  -4   46.92    3.16
  -5   2   4   46.71    4.21
   5   2  -4   45.87    3.55
   4  -2  -4   51.87    5.20
  -4  -2   4   50.22    2.35
  -4  -2   4   53.46    3.41
  -4  -2   4   52.75    2.47
   4  -2  -4   47.20    2.81
   4  -2  -4   49.70    3.43
   4  -2  -4   47.16    3.61
  -4   2   4   50.09    2.28
   4   2  -4   55.14    3.51
   4   2  -4   46.67    3.58
  -4   2   4   43.61    4.07
  -4   2   4   49.52    2.23
   4   2  -4   52.71    3.74
   3  -2  -4   59.59    3.89
   3  -2  -4   59.11    4.10
  -3  -2   4   57.67    3.79
  -3  -2   4   60.29    3.69
   3  -2  -4   55.70    2.88
  -3  -2   4   53.40    3.32
   3  -2  -4   57.53    4.58
   3   2  -4   63.10    5.49
   3   2  -4   60.08    3.85
  -3   2   4   59.70    4.43
  -3   2   4   55.39    3.35
   3   2  -4   58.82    4.13
  -3   2   4   49.78    3.42
   3   2  -4   51.86    3.85
  -2  -2   4   20.53    3.32
  -2  -2   4   22.60    3.56
   2  -2  -4   20.24    3.56
   2  -2  -4   19.22    3.43
  -2  -2   4   25.71    3.90
   2  -2  -4   19.98    2.26
   2  -2  -4   23.26    3.66
  -2   2   4   22.13    3.57
  -2   2   4   24.19    3.03
   2   2  -4   17.41    3.53
   2   2  -4   19.39    3.75
  -2   2   4   20.41    3.45
  -2   2   4   20.54    3.31
   2   2  -4   19.99    3.40
   2   2  -4   25.10    4.43
  -1  -2   4    6.03    2.40
   1  -2  -4    5.99    2.66
  -1  -2   4    8.93    2.69
   1  -2  -4    8.36    2.13
   1  -2  -4    5.72    2.91
  -1  -2   4    8.80    2.95
  -1  -2   4    5.83    3.26
   1  -2  -4    8.79    2.67
  -1   2   4    7.66    2.36
  -1   2   4    4.91    2.29
   1   2  -4    8.85    3.08
  -1   2   4    4.37    2.18
   1   2  -4   12.05    2.79
  -1   2   4    9.09    2.84
   1   2  -4    8.79    3.04
   0  -2  -4   31.22    3.64
   0  -2   4   38.11    5.19
   0  -2  -4   29.11    3.08
   0  -2  -4   23.62    3.86
   0  -2   4   40.23    6.12
   0  -2  -4   27.54    4.17
   0  -2   4   27.27    4.28
   0  -2   4   36.12    4.63
   0   2   4   27.74    3.25
   0   2  -4   27.89    4.13
   0   2   4   35.92    4.21
   0   2   4   23.06    3.25
   0   2   4   41.07    5.14
   0   2  -4   32.77    4.48
   0   2  -4   37.38    5.15
  -1  -2  -4   30.95    4.20
   1  -2   4   30.89    4.67
  -1  -2  -4   24.88    4.74
  -1  -2  -4   27.82    4.17
  -1  -2  -4   27.86    3.79
   1  -2   4   28.12    4.00
   1   2   4   34.87    4.72
  -1   2  -4   30.01    4.46
  -1   2  -4   30.79    4.37
   1   2   4   32.44    4.46
   1   2   4   19.33    3.20
  -1   2  -4   31.08    4.38
   1   2   4   43.21    5.55
  -2  -2  -4   19.04    3.72
   2  -2   4   23.50    4.45
   2  -2   4   26.17    4.57
  -2  -2  -4   21.37    3.73
   2  -2   4   14.97    3.35
   2   2   4   16.11    3.43
   2   2   4   17.38    3.58
   2   2   4   15.95    3.71
  -2   2  -4   19.79    3.66
  -2   2  -4   16.16    3.56
   2   2   4   18.46    4.01
  -2   2  -4   13.87    3.33
   3  -2   4    7.64    3.22
  -3  -2  -4   10.75    2.71
   3  -2   4    8.41    3.48
  -3  -2  -4    9.99    3.01
  -3  -2  -4   13.11    3.00
   3  -2   4    8.98    3.11
  -3   2  -4    8.40    2.40
   3   2   4    8.70    3.18
   3   2   4    8.05    3.24
  -3   2  -4   10.43    2.80
  -3   2  -4    9.22    2.75
   3   2   4   10.98    3.70
   4  -2   4    7.14    2.90
   4  -2   4    3.29    2.85
   4  -2   4    5.14    3.23
  -4  -2  -4    0.32    2.00
  -4  -2  -4    8.04    2.41
  -4  -2  -4    8.67    2.53
   4   2   4    7.85    3.67
   4   2   4    7.39    3.18
  -4   2  -4    8.42    2.29
  -4   2  -4    9.23    2.97
   4   2   4    5.28    3.03
   4   2   4    7.20    3.54
  -4   2  -4    9.59    2.41
   5  -2   4    2.30    3.31
  -5  -2  -4    1.27    0.96
   5  -2   4    4.65    2.82
   5  -2   4   -0.92    2.77
   5   2   4   -0.53    2.60
   5   2   4    2.20    2.46
   5   2   4    0.39    2.93
   5   2   4   -1.08    2.64
  -5   2  -4   -0.59    2.21
   6  -2   4    5.13    3.31
   6  -2   4    3.48    3.70
   6  -2   4    6.47    3.90
   6   2   4    6.95    4.32
   6   2   4   -2.22    2.49
   6   2   4    6.14    3.33
   6   2   4    1.22    3.56
   7  -2   4   -0.79    2.67
   7  -2   4    8.44    4.57
   7   2   4    3.60    3.39
   7   2   4    4.26    2.97
  -7   2  -4   -6.53    4.37
   7   2   4   -2.54    3.96
   8  -2   4    7.54    5.01
   8  -2   4    0.28    3.42
   8  -2   4    3.77    4.05
   8   2   4    3.18    3.43
   8   2   4    1.19    3.01
   8   2   4    0.34    4.02
   8   2   4   -0.28    5.37
  10  -3  -4   49.75    3.73
  10  -3  -4   41.45    3.40
  10  -3  -4   46.60    4.51
  10  -3  -4   60.63    9.87
  10   3  -4   45.51    4.31
  10   3  -4   53.07   11.13
  10   3  -4   52.47    4.01
   9  -3  -4   67.59    4.45
   9  -3  -4   62.98    3.86
   9  -3  -4   67.22    3.92
   9  -3  -4   70.76    7.07
   9   3  -4   57.99    4.40
   9   3  -4   62.89    6.11
   9   3  -4   61.36    4.67
   9   3  -4   61.48    4.07
   8  -3  -4   65.94    6.58
   8  -3  -4   57.40    3.72
   8  -3  -4   45.81    3.32
   8   3  -4   48.81    3.87
   8   3  -4   64.07    5.37
   7  -3  -4    2.21    1.71
   7  -3  -4    6.83    1.68
   7  -3  -4    7.61    2.16
   7  -3  -4   10.76    3.86
   7   3  -4    8.72    2.66
   7   3  -4    5.77    2.31
   7   3  -4    6.89    2.25
   6  -3  -4   24.43    3.42
   6  -3  -4   21.47    1.77
   6  -3  -4   28.92    4.95
   6  -3  -4   25.96    3.36
   6   3  -4   27.19    3.76
   6   3  -4   26.18    3.61
   6   3  -4   24.76    3.19
   5  -3  -4   -0.52    0.81
   5  -3  -4    0.71    1.69
  -5  -3   4    2.00    1.34
   5  -3  -4    1.55    1.71
   5  -3  -4    0.92    0.66
   5  -3  -4   -0.25    1.92
  -5   3   4    0.77    1.70
   5   3  -4    3.23    1.92
   5   3  -4    0.29    1.25
  -4  -3   4   75.65    3.67
  -4  -3   4   79.08    3.42
   4  -3  -4   82.68    5.73
   4  -3  -4   76.24    4.37
   4  -3  -4   71.43    4.52
  -4  -3   4   77.38    3.54
  -4   3   4   70.59    3.24
   4   3  -4   77.69    4.34
   4   3  -4   70.47    4.42
  -4   3   4   71.98    3.27
  -4   3   4   75.40    5.30
  -3  -3   4  109.36    5.02
   3  -3  -4  103.20    3.04
  -3  -3   4  107.39    4.80
   3  -3  -4  103.00    5.35
  -3  -3   4  105.73    4.63
   3  -3  -4  100.95    5.20
   3   3  -4  104.85    7.34
   3   3  -4  111.18    5.73
  -3   3   4  101.22    3.85
  -3   3   4  101.96    4.88
  -3   3   4   97.59    4.55
   3   3  -4  101.67    5.35
  -3   3   4  105.19    5.90
   2  -3  -4    0.81    2.02
   2  -3  -4    2.92    1.29
  -2  -3   4    3.56    2.10
  -2  -3   4    3.09    1.82
  -2  -3   4    1.97    2.04
   2  -3  -4    2.95    2.23
   2  -3  -4    5.24    2.55
  -2   3   4    2.39    1.96
   2   3  -4    2.94    2.81
   2   3  -4    2.51    2.40
   2   3  -4   -0.53    2.03
  -2   3   4    0.97    2.29
  -2   3   4   -0.15    1.65
  -2   3   4    3.08    1.53
   1  -3  -4   65.08    4.81
   1  -3  -4   67.05    3.73
  -1  -3   4   58.89    4.09
   1  -3  -4   59.24    4.84
   1  -3  -4   63.22    4.41
  -1  -3   4   66.91    4.75
  -1  -3   4   62.91    5.89
  -1  -3   4   72.82    5.50
  -1   3   4   58.22    4.57
  -1   3   4   63.69    4.54
   1   3  -4   62.67    4.78
   1   3  -4   71.21    5.51
  -1   3   4   63.85    3.83
   1   3  -4   63.19    4.69
  -1   3   4   64.15    4.65
   0  -3  -4  193.14    7.42
   0  -3   4  199.32    9.10
   0  -3  -4  196.41    8.49
   0  -3  -4  197.13    6.84
   0  -3  -4  188.31    7.61
   0  -3   4  192.47    7.89
   0  -3   4  195.25    7.33
   0   3  -4  203.92    8.24
   0   3  -4  184.32    7.39
   0   3   4  199.80    7.00
   0   3   4  194.81    7.94
   0   3  -4  187.80    7.64
   0   3   4  191.91    7.44
   0   3   4  203.90    8.11
  -1  -3  -4   10.50    3.47
   1  -3   4    7.03    3.27
   1  -3   4    6.23    3.17
  -1  -3  -4    8.70    2.83
   1  -3   4   11.07    2.96
  -1  -3  -4    5.07    2.37
  -1  -3  -4    6.35    3.07
   1   3   4    9.19    2.85
  -1   3  -4    9.89    3.02
  -1   3  -4   10.15    3.19
   1   3   4    6.25    2.88
   1   3   4    8.21    2.85
  -1   3  -4    9.26    3.05
   2  -3   4    5.79    2.52
  -2  -3  -4    5.53    2.78
  -2  -3  -4    2.76    1.96
   2  -3   4    4.90    3.04
   2  -3   4    5.30    2.96
   2   3   4    5.29    2.76
  -2   3  -4    3.04    2.41
  -2   3  -4    3.85    2.76
   2   3   4    2.29    2.61
   2   3   4    3.46    2.39
   2   3   4    1.52    2.20
  -3  -3  -4    0.19    2.03
  -3  -3  -4   -0.89    1.58
   3  -3   4   -1.07    2.30
   3  -3   4    1.94    2.94
  -3  -3  -4   -1.60    1.80
   3  -3   4   -0.05    1.96
   3   3   4    2.29    2.33
   3   3   4   -0.66    1.95
   3   3   4   -0.55    2.11
   3   3   4   -0.19    2.55
  -3   3  -4    0.03    1.74
  -3   3  -4   -0.23    1.83
  -3   3  -4    2.43    2.18
   4  -3   4    6.96    3.49
   4  -3   4    9.99    3.85
  -4  -3  -4    6.91    2.39
  -4  -3  -4    8.53    2.63
   4  -3   4   10.58    3.42
   4   3   4    6.62    3.30
  -4   3  -4   11.34    2.60
  -4   3  -4    9.85    2.70
   4   3   4    5.83    2.60
  -4   3  -4    8.92    3.45
   4   3   4   21.98    4.26
   4   3   4   12.96    3.71
  -5  -3  -4   62.91    3.02
   5  -3   4   55.79    5.88
  -5  -3  -4   55.89    3.02
   5  -3   4   79.86    5.88
   5  -3   4   60.96    6.83
   5   3   4   63.34    5.67
  -5   3  -4   54.96    5.27
   5   3   4   55.57    6.31
   5   3   4   54.83    6.30
  -5   3  -4   56.46    2.37
   5   3   4   56.47    5.77
   6  -3   4   47.18    8.10
   6  -3   4   34.66    5.93
   6  -3   4   28.58    6.21
   6   3   4   39.91    6.39
   6   3   4   35.97    5.30
   7  -3   4   22.29    5.05
   7  -3   4    8.10    5.84
   7  -3   4   16.47    7.31
   7   3   4    0.25    2.56
  -7   3  -4   11.80    3.45
   7   3   4   15.95    5.43
   7   3   4    7.76    3.93
   8  -3   4    8.56    3.80
   8  -3   4   -2.79    2.89
   8  -3   4    0.96    4.48
   8   3   4   11.47    5.41
   8   3   4    2.34    3.39
   8   3   4    8.81    4.22
   8   3   4    1.34    3.31
  10  -4  -4   11.48    3.19
  10  -4  -4   10.75    4.48
  10  -4  -4    6.17    2.68
  10  -4  -4    8.11    2.60
  10   4  -4    7.49    4.03
  10   4  -4    8.96    4.04
   9  -4  -4    6.13    3.26
   9  -4  -4    1.87    1.98
   9  -4  -4   -3.66    1.35
   9  -4  -4    1.10    2.00
   9   4  -4   -1.43    2.52
   9   4  -4    1.72    2.52
   8  -4  -4    0.13    1.68
   8  -4  -4    2.96    2.40
   8  -4  -4    4.54    2.12
   8  -4  -4    1.48    1.33
   8   4  -4   -3.05    1.92
   7  -4  -4    4.49    1.12
   7  -4  -4    3.52    2.84
   7  -4  -4    5.83    2.26
   7  -4  -4    4.84    2.46
   7   4  -4    4.47    2.80
   7   4  -4    7.65    2.62
   6  -4  -4    9.24    2.58
   6  -4  -4    8.47    2.75
   6  -4  -4    6.11    2.91
   6   4  -4    6.14    2.65
   6   4  -4    8.82    2.85
   5  -4  -4   42.56    3.77
  -5  -4   4   41.26    1.49
  -5  -4   4   44.71    2.51
   5  -4  -4   45.13    5.15
   5  -4  -4   45.88    3.89
   5   4  -4   50.74    4.05
   5   4  -4   46.03    4.09
  -5   4   4   39.88    4.48
   5   4  -4   48.27    3.33
   4  -4  -4   44.49    3.88
  -4  -4   4   47.84    3.42
   4  -4  -4   56.32    5.21
   4  -4  -4   48.85    4.10
  -4  -4   4   49.09    3.28
  -4  -4   4   50.83    2.95
  -4   4   4   40.07    4.30
   4   4  -4   46.04    4.08
  -4   4   4   55.32    3.56
   4   4  -4   51.96    4.37
  -4   4   4   46.75    3.15
  -3  -4   4    0.94    2.01
  -3  -4   4    0.92    1.28
   3  -4  -4    5.30    2.45
  -3  -4   4    3.24    2.04
   3  -4  -4    1.10    2.02
   3  -4  -4    2.64    2.22
  -3   4   4   -0.35    1.55
   3   4  -4    2.97    2.46
  -3   4   4    2.24    1.99
  -3   4   4    2.18    1.11
  -3   4   4    3.84    2.22
   3   4  -4    1.97    2.13
   2  -4  -4   -1.23    2.01
   2  -4  -4    1.21    2.25
  -2  -4   4    0.73    1.74
  -2  -4   4    1.27    1.80
   2  -4  -4   -1.09    1.67
  -2  -4   4    2.06    2.34
   2  -4  -4    0.44    1.00
  -2   4   4    0.77    1.17
  -2   4   4    2.23    2.01
   2   4  -4   -0.58    2.04
   2   4  -4    3.50    3.00
  -2   4   4    1.98    2.45
   2   4  -4    2.57    2.87
  -2   4   4    1.48    1.56
   1  -4  -4    0.54    1.92
   1  -4  -4    1.48    2.46
   1  -4  -4   -0.86    3.74
   1  -4  -4    2.20    1.53
  -1  -4   4    1.92    2.56
  -1  -4   4    2.85    2.02
  -1   4   4    1.39    1.71
   1   4  -4    2.40    2.90
   1   4  -4    2.63    2.65
  -1   4   4   -0.17    1.94
  -1   4   4    1.07    1.43
   1   4  -4    1.27    2.23
   0  -4  -4   -0.04    1.61
   0  -4   4    2.23    3.05
   0  -4   4    1.92    2.08
   0  -4   4    2.84    2.68
   0  -4  -4    1.61    2.40
   0  -4  -4    4.56    2.43
   0  -4  -4   -0.39    1.77
   0   4   4    2.67    2.42
   0   4  -4    2.72    2.71
   0   4   4    0.68    1.58
   0   4   4    1.13    1.72
   0   4   4    1.58    2.66
   0   4  -4   -2.10    1.77
   0   4  -4   -2.93    2.00
  -1  -4  -4   37.29    5.16
   1  -4   4   31.11    5.44
  -1  -4  -4   36.52    6.48
   1  -4   4   37.86    5.58
  -1  -4  -4   29.99    4.28
  -1  -4  -4   35.21    4.75
  -1   4  -4   35.10    5.04
   1   4   4   36.08    5.51
  -1   4  -4   35.99    5.41
   1   4   4   31.79    3.88
   1   4   4   26.24    4.84
  -1   4  -4   37.63    5.10
   1   4   4   29.44    4.40
   2  -4   4    5.74    3.32
  -2  -4  -4   13.78    3.37
   2  -4   4   22.02    4.66
  -2  -4  -4    9.65    2.90
  -2  -4  -4   24.04    4.91
   2   4   4    9.77    3.41
  -2   4  -4   15.90    3.71
  -2   4  -4   13.49    3.31
   2   4   4   11.07    3.26
   2   4   4   13.81    3.46
  -2   4  -4   15.80    3.52
   2   4   4   14.16    3.84
  -3  -4  -4    4.26    2.35
   3  -4   4    2.39    2.43
  -3  -4  -4    4.94    2.65
   3  -4   4    4.84    3.39
   3  -4   4   -0.77    2.43
   3   4   4    4.76    2.80
   3   4   4    2.32    1.99
  -3   4  -4    6.09    2.71
  -3   4  -4    1.30    2.27
   3   4   4    4.08    3.08
   3   4   4    2.78    2.68
  -3   4  -4    2.64    2.67
   4  -4   4   -1.02    2.60
  -4  -4  -4    0.78    1.98
  -4  -4  -4    1.49    2.11
   4  -4   4    2.67    2.56
   4  -4   4   -0.23    2.74
  -4   4  -4    0.15    1.80
   4   4   4    3.07    2.68
   4   4   4    0.72    2.87
  -4   4  -4    2.96    2.41
  -4   4  -4    2.13    2.25
   4   4   4    1.80    2.13
   4   4   4    0.30    2.37
   5  -4   4    2.39    3.07
   5  -4   4    7.17    3.06
   5  -4   4    0.72    3.18
  -5  -4  -4    1.89    1.81
  -5   4  -4    3.32    1.59
  -5   4  -4    0.89    1.46
  -5   4  -4    2.77    2.21
   5   4   4    3.42    2.83
   5   4   4   -1.59    2.55
   5   4   4    3.08    3.53
   5   4   4   -1.85    2.66
   6  -4   4    8.21    3.86
   6  -4   4   -3.90    2.90
   6   4   4   -0.90    3.31
   6   4   4    4.72    3.68
   6   4   4    3.04    3.77
   6   4   4    1.64    3.51
   7  -4   4   -3.32    6.15
   7  -4   4    0.74    3.92
   7  -4   4    1.29    4.83
  -7   4  -4    5.55    4.55
   7   4   4    2.89    4.34
   7   4   4    1.21    4.08
  10  -5  -4   15.62    5.27
  10  -5  -4   18.40    3.60
  10  -5  -4   13.42    3.33
  10   5  -4   16.48    4.26
  10   5  -4   10.23    3.61
  10   5  -4   14.63    4.23
   9  -5  -4   20.98    4.01
   9  -5  -4   16.39    6.37
   9  -5  -4   10.81    4.40
   9   5  -4   11.96    3.61
   9   5  -4   16.18    3.62
   8  -5  -4   13.28    4.73
   8  -5  -4   15.22    3.54
   8  -5  -4   11.06    3.07
   8   5  -4   13.88    3.87
   7  -5  -4    3.90    3.65
   7  -5  -4   10.17    3.00
   7  -5  -4   -0.10    2.10
   7   5  -4    9.12    4.39
   7   5  -4    4.10    2.55
   6  -5  -4    0.88    2.51
   6  -5  -4    2.43    2.42
   6   5  -4    4.29    2.76
   6   5  -4   -1.31    2.10
   5  -5  -4   18.54    5.60
  -5  -5   4   14.73    2.31
  -5  -5   4   17.64    2.37
   5  -5  -4   19.87    4.02
   5  -5  -4   15.74    3.93
   5   5  -4   17.93    3.91
   5   5  -4   22.13    4.13
  -5   5   4   17.77    2.11
  -5   5   4   18.92    2.20
  -4  -5   4   59.36    2.95
  -4  -5   4   61.72    4.16
   4  -5  -4   57.31    4.65
   4  -5  -4   47.71    4.42
   4  -5  -4   56.81    5.49
  -4  -5   4   63.75    3.96
   4   5  -4   52.06    4.79
  -4   5   4   58.90    5.18
   4   5  -4   60.31    4.85
  -4   5   4   56.84    4.02
  -4   5   4   59.57    3.92
   3  -5  -4   75.12    5.82
  -3  -5   4   66.57    3.98
  -3  -5   4   71.39    5.10
   3  -5  -4   71.20    5.21
  -3  -5   4   68.07    4.41
   3  -5  -4   68.79    5.04
  -3   5   4   68.59    5.24
  -3   5   4   78.14    5.28
   3   5  -4   58.52    4.90
  -3   5   4   66.02    4.57
  -3   5   4   69.53    2.45
   3   5  -4   69.19    5.17
   2  -5  -4   72.65    5.35
   2  -5  -4   80.15    5.54
   2  -5  -4   75.72    5.69
  -2  -5   4   78.71    5.27
  -2  -5   4   75.79    5.01
  -2  -5   4   71.65    5.22
   2   5  -4   70.90    5.29
   2   5  -4   76.02    7.63
  -2   5   4   78.18    3.58
  -2   5   4   77.70    5.45
  -2   5   4   66.09    5.13
   2   5  -4   74.99    5.48
  -2   5   4   63.17    4.63
   1  -5  -4   83.26    5.94
  -1  -5   4   89.72    6.16
   1  -5  -4   88.40    5.83
   1  -5  -4   90.94    6.06
  -1   5   4   93.07    6.30
  -1   5   4   88.56    5.75
   1   5  -4   82.95    6.60
  -1   5   4   88.71    5.62
  -1   5   4   84.82    4.46
   1   5  -4   93.28    6.05
   1   5  -4   88.28    6.10
   0  -5   4   27.12    5.75
   0  -5  -4   36.65    5.35
   0  -5   4   29.62    5.31
   0  -5   4   34.52    5.52
   0  -5  -4   39.11    5.46
   0   5   4   37.39    8.41
   0   5  -4   30.44    5.58
   0   5   4   40.83    6.07
   0   5  -4   34.42    5.83
   0   5  -4   36.30    5.13
   0   5   4   30.84    3.46
   0   5   4   39.55    5.07
  -1  -5  -4    2.02    2.05
   1  -5   4    6.12    2.78
   1  -5   4    0.25    2.65
  -1  -5  -4    1.08    2.29
   1  -5   4    4.27    3.50
  -1   5  -4   -0.49    2.42
   1   5   4    2.66    2.09
   1   5   4    4.07    1.96
  -1   5  -4    2.17    2.50
   1   5   4    3.59    2.10
   1   5   4    2.73    2.54
  -1   5  -4    2.57    2.98
  -2  -5  -4    9.64    3.18
   2  -5   4    1.71    3.05
   2  -5   4    6.84    3.88
  -2  -5  -4    3.28    2.94
   2  -5   4    7.93    3.07
  -2   5  -4    5.84    2.93
   2   5   4    6.23    3.52
   2   5   4    5.69    2.76
   2   5   4    7.82    2.57
   2   5   4    1.79    2.30
  -2   5  -4    1.27    2.22
  -2   5  -4    6.01    2.82
  -3  -5  -4    5.60    2.96
  -3  -5  -4   12.51    4.06
   3  -5   4   11.36    3.97
   3  -5   4    7.34    3.87
  -3   5  -4    9.21    3.06
   3   5   4    7.23    3.02
  -3   5  -4    4.20    2.38
   3   5   4    6.73    3.71
  -3   5  -4    2.32    2.47
   3   5   4    5.71    3.02
   3   5   4    9.74    3.77
   4  -5   4   13.27    4.57
  -4  -5  -4    9.60    2.88
   4  -5   4    7.55    4.24
  -4  -5  -4    7.50    2.95
   4   5   4    7.77    2.97
   4   5   4    6.14    3.67
  -4   5  -4    9.27    2.95
  -4   5  -4   11.62    3.01
   4   5   4   11.25    3.93
   4   5   4    8.66    3.80
   5  -5   4   29.16    5.38
   5  -5   4   27.64    6.12
  -5  -5  -4   30.50    3.10
  -5  -5  -4   35.59    3.39
   5  -5   4   31.86    6.19
   5   5   4   30.79    7.79
   5   5   4   41.47    6.30
   5   5   4   30.62    6.34
   5   5   4   44.72    6.80
  -5   5  -4   27.42    5.01
  -5   5  -4   31.24    2.82
  -5   5  -4   29.64    3.04
   6  -5   4   16.41    5.25
   6  -5   4   18.38    5.76
   6  -5   4   17.16    5.59
   6   5   4   12.59    4.79
   6   5   4   12.99    4.18
   6   5   4   14.03    4.82
   6   5   4   19.49    7.49
  -6   5  -4   21.34    6.16
   7  -5   4   10.61    5.23
   7  -5   4    1.01    4.76
   7  -5   4    6.59    4.35
   7   5   4    7.84    4.10
   7   5   4   -2.21    3.64
  -7   5  -4    7.56    4.41
   7   5   4    0.36    3.89
   9  -6  -4    0.72    2.86
   9  -6  -4    1.96    3.45
   9  -6  -4    2.73    2.68
   9   6  -4    1.51    2.66
   9   6  -4    5.26    3.67
   8  -6  -4   27.93    4.60
   8  -6  -4   37.65    5.43
   8   6  -4   23.95    4.88
   7  -6  -4   36.11    6.32
   7  -6  -4   42.51    5.70
   7  -6  -4   48.55    6.37
   7   6  -4   43.44    5.06
   7   6  -4   38.20    5.43
   6  -6  -4   39.57    4.59
   6  -6  -4   41.46    5.63
   6  -6  -4   41.02    7.40
   6   6  -4   36.60    5.54
   6   6  -4   43.36    6.04
   5  -6  -4  200.86    8.55
   5  -6  -4  203.51   10.51
   5  -6  -4  200.66    8.56
  -5  -6   4  208.93    6.65
  -5  -6   4  207.07    6.21
   5   6  -4  200.48    8.92
  -5   6   4  200.35    6.14
   5   6  -4  199.71    8.87
  -5   6   4  199.19    6.18
   4  -6  -4  108.40    6.50
  -4  -6   4  106.72    5.32
   4  -6  -4  110.22    6.58
   4  -6  -4  103.02    7.28
  -4   6   4  107.30    5.61
   4   6  -4  106.20    6.74
  -4   6   4  107.45    6.93
   4   6  -4  107.03    6.47
  -4   6   4  112.75    5.95
  -3  -6   4    2.21    1.78
   3  -6  -4    5.44    2.81
   3  -6  -4    4.65    2.84
  -3  -6   4    1.30    2.00
  -3  -6   4    2.24    2.48
   3  -6  -4    1.24    2.20
   3   6  -4    4.54    3.04
  -3   6   4   -1.21    2.45
  -3   6   4    1.94    1.90
   3   6  -4    5.75    3.07
  -3   6   4    1.38    2.00
  -3   6   4    1.49    0.90
   2  -6  -4   11.70    3.64
   2  -6  -4    9.15    3.31
   2  -6  -4   11.59    3.32
  -2  -6   4   10.85    3.52
  -2  -6   4    6.99    3.29
  -2   6   4   10.01    3.60
  -2   6   4    6.40    2.75
  -2   6   4    8.63    1.99
   2   6  -4    8.93    3.57
   2   6  -4    9.12    3.36
   2   6  -4    5.79    3.76
  -2   6   4    9.10    3.57
   1  -6  -4    5.01    2.68
  -1  -6   4    6.35    3.14
   1  -6  -4   -0.73    1.94
   1  -6  -4    2.51    1.89
  -1  -6   4    3.36    2.67
   1   6  -4    0.45    2.74
  -1   6   4    1.02    2.13
  -1   6   4    2.69    3.13
  -1   6   4    1.46    1.57
   1   6  -4   -0.34    2.56
   1   6  -4    0.97    2.32
   0  -6  -4  143.77    7.84
   0  -6   4  152.57    7.91
   0  -6   4  161.55    8.40
   0  -6  -4  159.49    7.97
   0  -6  -4  155.51    8.06
   0   6  -4  147.12    8.15
   0   6   4  155.90    7.58
   0   6   4  141.82    8.05
   0   6  -4  149.48    8.55
   0   6   4  156.95    7.84
   0   6  -4  142.73    7.92
   1  -6   4  194.49   10.92
   1  -6   4  171.79    8.74
  -1  -6  -4  191.86    8.51
  -1  -6  -4  174.49    8.81
   1  -6   4  182.84    9.09
  -1  -6  -4  179.19    8.51
   1   6   4  191.64    9.51
   1   6   4  177.41    8.56
   1   6   4  177.94    8.03
  -1   6  -4  181.23    8.73
  -1   6  -4  180.82    8.79
   1   6   4  201.02    8.56
  -1   6  -4  192.45    9.25
   2  -6   4  102.27    7.44
  -2  -6  -4  106.54    6.95
  -2  -6  -4   94.19    6.37
   2  -6   4   92.87    8.13
  -2  -6  -4  101.52    7.39
   2  -6   4   96.86    7.07
  -2   6  -4  102.45    6.57
   2   6   4   91.50    6.02
   2   6   4  100.65    7.51
  -2   6  -4   91.52    6.77
  -2   6  -4  104.32    6.91
   2   6   4  113.92    7.39
   2   6   4  104.08    6.99
   3  -6   4   49.06    5.41
  -3  -6  -4   54.76    5.10
  -3  -6  -4   47.50    4.71
   3  -6   4   56.18    6.14
   3  -6   4   54.10    8.18
  -3   6  -4   54.54    5.17
   3   6   4   47.98    5.57
  -3   6  -4   47.73    5.25
   3   6   4   48.55    5.56
   3   6   4   63.16    8.21
  -3   6  -4   47.39    5.02
  -4  -6  -4   13.69    4.02
   4  -6   4   18.30    4.95
  -4  -6  -4   22.89    4.28
   4  -6   4   26.48    5.11
   4  -6   4   19.86    5.56
   4   6   4   30.53    6.03
  -4   6  -4   16.29    3.80
  -4   6  -4   31.92    5.03
   4   6   4   23.50    4.21
   4   6   4   23.34    5.50
  -4   6  -4   28.19    4.36
   4   6   4   27.05    5.47
  -5  -6  -4   13.30    2.99
   5  -6   4    7.31    4.28
   5  -6   4   10.82    4.25
  -5   6  -4   12.08    2.71
   5   6   4   10.84    4.16
   5   6   4   12.21    3.03
  -5   6  -4    5.39    2.96
  -5   6  -4    7.74    2.42
   5   6   4    6.43    4.32
   6  -6   4    2.96    3.83
   6  -6   4    8.88    3.96
   6  -6   4    7.93    5.17
   6   6   4   11.68    4.33
   6   6   4    6.41    4.02
   6   6   4    2.05    3.93
   7  -6   4    8.23    5.51
   7  -6   4    8.18    5.30
   7  -6   4    6.40    4.95
   7   6   4   19.24    5.25
   7   6   4    7.57    4.64
   9  -7  -4    4.13    3.88
   9  -7  -4    1.35    3.19
   9  -7  -4   -1.88    3.29
   9   7  -4   -2.36    4.22
   9   7  -4    4.59    3.58
   8  -7  -4   -0.10    2.89
   8  -7  -4    8.10    3.31
   8  -7  -4    1.42    2.54
   8   7  -4   -4.60    3.08
   7  -7  -4    5.00    3.21
   7  -7  -4    5.87    3.94
   7   7  -4    8.88    3.52
   7   7  -4    7.09    3.79
   6  -7  -4    3.54    2.60
   6  -7  -4    0.29    2.39
   6  -7  -4    2.05    2.64
  -6  -7   4    0.62    1.24
  -6  -7   4    2.47    1.29
   6   7  -4    5.27    3.20
   6   7  -4    0.09    2.97
  -5  -7   4    5.67    2.72
  -5  -7   4    4.20    2.20
   5  -7  -4    2.15    2.66
   5  -7  -4    0.90    2.15
   5  -7  -4    5.11    3.04
  -5   7   4    4.31    2.18
   5   7  -4    3.61    2.76
   5   7  -4    5.40    3.63
  -5   7   4    4.80    2.43
   4  -7  -4   28.18    5.16
  -4  -7   4   26.44    4.16
   4  -7  -4   27.83    5.55
  -4  -7   4   28.24    4.67
   4  -7  -4   24.14    4.62
  -4   7   4   23.00    4.04
   4   7  -4   29.74    5.68
   4   7  -4   26.65    5.07
  -4   7   4   34.70    5.20
  -4   7   4   24.54    4.30
  -3  -7   4   16.75    4.26
   3  -7  -4   17.17    4.30
   3  -7  -4   14.61    4.12
   3  -7  -4   15.54    3.72
  -3  -7   4   22.07    3.59
  -3   7   4   14.64    1.61
   3   7  -4   16.88    4.27
  -3   7   4   21.71    4.88
  -3   7   4   16.19    3.75
   3   7  -4   17.58    4.59
  -3   7   4   16.87    4.18
   2  -7  -4    2.28    2.31
   2  -7  -4    2.37    2.43
  -2  -7   4    4.86    2.84
   2  -7  -4    1.45    2.74
  -2  -7   4    3.97    2.76
  -2   7   4    3.56    1.54
   2   7  -4   -0.78    2.21
   2   7  -4   -1.31    2.46
   2   7  -4    4.03    3.41
  -2   7   4    0.73    1.80
  -2   7   4    0.82    2.36
  -2   7   4    0.30    2.57
  -1  -7   4    2.46    3.03
   1  -7  -4    4.43    2.79
   1  -7  -4    5.43    3.26
  -1  -7   4    8.08    3.24
   1  -7  -4    2.20    2.43
   1   7  -4    4.75    3.36
   1   7  -4   12.79    4.30
  -1   7   4    8.65    3.03
  -1   7   4    7.86    2.38
  -1   7   4    8.07    3.13
   1   7  -4    9.66    3.41
  -1   7   4   10.24    4.12
   0  -7  -4   17.29    3.80
   0  -7  -4   34.54    5.50
   0  -7  -4   26.70    5.22
   0  -7   4   21.61    4.55
   0  -7   4   14.43    4.22
   0   7  -4   19.00    4.44
   0   7  -4   25.40    5.00
   0   7   4   22.77    4.17
   0   7   4   24.14    3.95
   0   7   4   27.30    5.61
   0   7   4   21.17    4.34
   0   7  -4   21.07    4.76
   1  -7   4   10.96    3.39
  -1  -7  -4   15.64    4.05
  -1  -7  -4    9.66    3.48
   1  -7   4   11.57    4.32
  -1  -7  -4    4.94    2.88
  -1   7  -4   10.83    4.13
  -1   7  -4    3.81    2.78
   1   7   4    3.53    3.53
   1   7   4   12.47    3.33
   1   7   4    3.37    2.72
  -1   7  -4   11.90    3.74
   2  -7   4   -2.50    3.48
   2  -7   4   -2.63    2.61
  -2  -7  -4   -1.80    2.52
   2  -7   4   -0.03    3.13
  -2  -7  -4    4.32    3.05
  -2  -7  -4    0.47    2.29
   2   7   4   -2.32    3.09
  -2   7  -4    5.55    2.97
  -2   7  -4    3.23    3.23
  -2   7  -4    3.55    3.19
   2   7   4   -1.47    2.30
   2   7   4   -2.01    2.58
   3  -7   4   20.25    5.43
   3  -7   4   16.68    5.79
   3  -7   4   20.69    5.37
  -3  -7  -4   19.82    5.42
  -3  -7  -4   13.41    4.11
  -3  -7  -4   17.85    3.99
  -3   7  -4   12.61    3.90
   3   7   4   14.32    3.90
  -3   7  -4   14.43    4.03
  -3   7  -4   19.37    4.45
   3   7   4   19.24    4.95
   3   7   4   11.52    4.01
   3   7   4   23.49    5.30
   4  -7   4    6.60    4.71
   4  -7   4    0.59    3.53
   4  -7   4    2.40    3.28
  -4  -7  -4    3.79    2.27
  -4  -7  -4   -0.29    2.41
   4   7   4   -2.05    3.62
  -4   7  -4    0.26    2.37
   4   7   4    3.51    1.85
  -4   7  -4   -0.17    2.65
   4   7   4    2.36    3.51
   4   7   4    3.99    3.53
  -4   7  -4    0.09    2.59
  -5  -7  -4    5.40    2.69
   5  -7   4   16.30    5.69
   5  -7   4   14.66    4.79
   5  -7   4    5.15    3.92
  -5  -7  -4    7.31    2.93
  -5   7  -4   11.90    3.22
   5   7   4    7.59    4.49
  -5   7  -4    6.76    2.85
   5   7   4    9.65    4.25
   5   7   4   14.76    4.70
   5   7   4    6.35    2.50
   6  -7   4   16.56    5.83
   6  -7   4   10.79    4.39
   6   7   4    4.80    6.58
   6   7   4    8.55    3.07
   6   7   4    2.38    3.59
   7  -7   4    8.77    5.76
   7  -7   4   -1.57    3.74
   7   7   4   -3.15    3.54
   7   7   4    1.08    2.43
   9  -8  -4    0.09    3.09
   9  -8  -4    5.74    3.59
   9   8  -4   13.65    4.19
   9   8  -4   -1.66    4.25
   8  -8  -4    5.82    3.65
   8  -8  -4    6.16    4.17
   8  -8  -4    9.10    4.34
   8   8  -4   -0.92    4.49
   7  -8  -4   22.56    5.42
   7  -8  -4   14.24    4.38
   7  -8  -4   11.26    4.20
   7   8  -4   18.02    4.94
   6  -8  -4   42.63    6.58
   6  -8  -4   32.84    6.52
  -6  -8   4   36.90    3.33
   6  -8  -4   40.22    6.84
  -6  -8   4   41.63    3.14
  -6   8   4   39.72    2.79
  -6   8   4   36.98    2.67
   6   8  -4   54.55    7.59
   6   8  -4   52.64    7.33
   5  -8  -4   26.42    5.05
   5  -8  -4   20.53    4.82
  -5  -8   4   25.47    4.32
  -5  -8   4   25.96    4.16
   5  -8  -4   20.48    5.58
   5   8  -4   20.45    5.37
  -5   8   4   27.56    4.97
   5   8  -4   34.55    6.45
  -5   8   4   28.13    4.50
  -4  -8   4   37.75    5.27
   4  -8  -4   26.39    5.30
   4  -8  -4   38.02    6.57
  -4  -8   4   29.39    5.10
   4  -8  -4   32.49    6.42
   4   8  -4   22.90    5.21
  -4   8   4   33.85    5.09
   4   8  -4   38.08    6.41
  -4   8   4   30.30    5.25
  -3  -8   4    9.57    2.56
   3  -8  -4   10.10    3.74
   3  -8  -4   11.53    4.21
   3  -8  -4    7.10    2.94
  -3  -8   4    9.99    3.63
  -3   8   4   10.16    3.48
   3   8  -4   10.43    4.32
  -3   8   4    5.33    3.18
  -3   8   4    8.42    1.69
   3   8  -4   10.74    4.33
  -3   8   4    9.73    3.90
   2  -8  -4    0.40    2.15
  -2  -8   4   -1.29    2.74
   2  -8  -4    1.79    2.85
   2  -8  -4   -0.32    2.71
  -2  -8   4    6.74    3.23
   2   8  -4    5.39    4.07
  -2   8   4   -0.39    1.70
   2   8  -4    2.97    2.87
  -2   8   4    1.83    2.69
  -2   8   4    2.05    1.59
  -2   8   4    3.68    3.58
   2   8  -4   -0.55    2.10
  -1  -8   4    7.49    3.15
   1  -8  -4    1.88    2.58
   1  -8  -4    2.72    2.68
   1  -8  -4    3.86    2.51
  -1  -8   4    4.93    3.63
   1   8  -4    4.60    3.49
  -1   8   4    1.25    2.10
  -1   8   4    2.78    2.30
   1   8  -4    3.75    3.60
  -1   8   4    1.79    3.50
  -1   8   4    0.22    2.56
   1   8  -4    5.72    2.95
   0  -8  -4    8.85    3.68
   0  -8  -4   14.06    4.30
   0  -8  -4    9.50    3.62
   0  -8   4   12.58    3.63
   0  -8   4    5.73    3.86
   0   8  -4   12.74    4.03
   0   8   4   11.92    4.35
   0   8  -4    6.74    3.27
   0   8   4   10.16    3.68
   0   8   4   11.17    3.34
   0   8  -4    9.40    3.52
   0   8   4   12.41    3.40
   1  -8   4   28.85    6.05
  -1  -8  -4   30.86    5.87
  -1  -8  -4   32.22    5.80
   1  -8   4   38.64    6.59
  -1  -8  -4   20.64    4.41
   1   8   4   26.75    5.99
   1   8   4   27.95    5.34
   1   8   4   24.34    4.35
   1   8   4   29.68    5.17
  -1   8  -4   36.80    6.57
  -1   8  -4   29.90    5.73
  -1   8  -4   35.67    5.86
   2  -8   4   22.36    5.27
  -2  -8  -4   15.67    4.47
  -2  -8  -4    9.29    3.64
   2  -8   4   21.43    5.41
  -2  -8  -4   14.21    3.54
  -2   8  -4   14.70    4.27
   2   8   4   18.33    3.81
  -2   8  -4   11.07    3.86
   2   8   4   13.02    4.68
   2   8   4   17.31    4.35
   2   8   4   19.13    5.59
  -2   8  -4   20.64    4.63
   3  -8   4   38.74    6.63
  -3  -8  -4   38.53    6.52
  -3  -8  -4   25.48    4.02
   3  -8   4   38.36    8.33
   3  -8   4   38.18    6.95
  -3  -8  -4   29.35    5.37
  -3   8  -4   31.15    5.49
   3   8   4   42.01    7.42
  -3   8  -4   34.67    5.90
  -3   8  -4   30.69    5.41
   3   8   4   33.65    6.35
   3   8   4   41.03    7.35
   3   8   4   27.41    4.27
  -4  -8  -4    9.77    2.87
   4  -8   4   14.11    5.74
   4  -8   4    9.99    4.34
  -4  -8  -4    9.43    3.85
   4  -8   4   25.12    5.79
   4   8   4   27.04    5.67
  -4   8  -4   27.94    4.70
   4   8   4   11.93    3.17
  -4   8  -4   22.53    4.82
  -4   8  -4   14.98    4.35
   4   8   4   12.92    5.21
   4   8   4   12.36    5.32
   5  -8   4   -0.16    3.65
   5  -8   4   -4.98    3.59
  -5  -8  -4   -0.71    2.45
  -5  -8  -4    5.54    2.67
   5  -8   4   -0.51    4.37
  -5   8  -4    4.49    2.45
   5   8   4    2.95    3.79
  -5   8  -4    2.59    2.84
  -5   8  -4    2.67    3.51
   5   8   4   -0.92    2.21
   5   8   4    3.88    4.42
   6  -8   4   -0.11    3.99
  -6  -8  -4    2.94    2.11
   6  -8   4   13.20    8.18
   6   8   4    3.71    4.64
   6   8   4   -1.15    2.38
   6   8   4    3.31    3.51
   8  -9  -4   12.15    4.40
   8  -9  -4   -5.92    4.30
   8  -9  -4    1.60    3.16
   8   9  -4    6.22    4.52
   7  -9  -4   12.20    4.60
   7  -9  -4   12.03    4.70
   7   9  -4   16.45    5.03
   7   9  -4   18.85    7.67
   6  -9  -4    2.85    3.40
  -6  -9   4    3.23    2.29
   6  -9  -4    0.80    2.91
   6  -9  -4    9.06    4.15
   6   9  -4    4.99    3.60
  -6   9   4    5.34    2.38
  -6   9   4    6.17    2.05
   5  -9  -4   -0.95    2.55
  -5  -9   4    0.78    2.33
   5  -9  -4   -1.10    2.79
   5  -9  -4    5.91    3.09
  -5  -9   4    4.15    2.87
   5   9  -4   -2.58    2.87
  -5   9   4   -1.62    2.49
   5   9  -4    0.54    3.43
   4  -9  -4   33.81    6.28
  -4  -9   4   29.51    5.44
   4  -9  -4   23.23    5.16
   4  -9  -4   27.40    5.70
  -4   9   4   26.23    5.28
  -4   9   4   32.19    5.85
   4   9  -4   34.81    6.52
   4   9  -4   26.51    5.66
  -3  -9   4   51.51    4.94
   3  -9  -4   67.79    9.01
  -3  -9   4   60.50    6.07
   3  -9  -4   52.60    6.22
  -3  -9   4   54.91    5.57
   3  -9  -4   55.63    6.43
  -3   9   4   55.08    7.78
   3   9  -4   58.48    9.41
   3   9  -4   62.49    8.84
  -3   9   4   53.23    3.18
  -3   9   4   52.51    5.67
   3   9  -4   65.96    8.74
   2  -9  -4   42.76    6.65
  -2  -9   4   46.81    7.08
  -2  -9   4   47.33    5.43
   2  -9  -4   45.31    7.17
   2  -9  -4   49.36    7.33
  -2   9   4   39.21    4.78
  -2   9   4   48.39    3.82
  -2   9   4   59.53    8.13
  -2   9   4   54.43    7.63
   2   9  -4   42.39    6.45
   2   9  -4   46.15    8.25
   2   9  -4   44.72    7.45
   1  -9  -4   59.67    8.17
   1  -9  -4   70.44    7.71
  -1  -9   4   70.37    8.94
  -1  -9   4   54.57    5.90
   1  -9  -4   62.48    6.46
   1   9  -4   63.94    6.97
  -1   9   4   54.75    5.43
  -1   9   4   64.48    6.96
   1   9  -4   61.75    8.73
  -1   9   4   64.37    6.21
  -1   9   4   58.43    4.78
   1   9  -4   64.84    8.56
   0  -9  -4   43.94    6.56
   0  -9  -4   49.04    7.35
   0  -9  -4   34.88    6.40
   0  -9   4   40.28    7.11
   0   9   4   45.39    4.87
   0   9   4   47.48    7.18
   0   9   4   60.95    8.60
   0   9  -4   44.25    7.38
   0   9  -4   55.89    8.02
   0   9   4   37.41    4.57
   0   9  -4   42.35    6.77
  -1  -9  -4   15.89    4.94
   1  -9   4   12.87    4.66
  -1  -9  -4   12.39    4.08
  -1  -9  -4   11.88    3.74
  -1   9  -4   10.93    3.92
  -1   9  -4   13.29    4.24
   1   9   4   16.57    4.09
  -1   9  -4   12.72    4.82
   1   9   4   12.19    3.73
   1   9   4    9.16    4.47
   2  -9   4   14.52    5.60
  -2  -9  -4    9.40    3.74
  -2  -9  -4   11.42    4.13
   2  -9   4   12.96    4.98
  -2  -9  -4    5.59    2.57
  -2   9  -4   13.36    4.19
   2   9   4   14.86    4.79
   2   9   4   14.88    4.67
   2   9   4    9.58    4.54
  -2   9  -4   10.31    4.15
  -2   9  -4    7.25    3.65
   2   9   4   10.66    3.18
   3  -9   4   14.64    5.39
  -3  -9  -4    9.32    4.03
  -3  -9  -4   16.18    4.68
   3  -9   4   17.78    5.13
   3   9   4   14.42    4.93
   3   9   4   13.67    5.25
  -3   9  -4   19.19    4.65
   3   9   4   14.34    3.52
  -3   9  -4   11.52    3.92
   3   9   4   17.22    4.87
  -3   9  -4   17.05    4.49
   4  -9   4   14.31    6.35
  -4  -9  -4   16.30    4.28
   4  -9   4   25.90   10.30
  -4   9  -4   18.58    5.00
   4   9   4   23.26    4.18
  -4   9  -4   21.95    5.29
   4   9   4   11.27    4.39
  -4   9  -4   19.66    4.49
   4   9   4   14.19    5.96
  -5  -9  -4    7.88    2.72
   5  -9   4   14.56    6.17
  -5  -9  -4   19.53    5.33
   5  -9   4   22.55    6.06
   5   9   4   16.79    5.96
   5   9   4   20.86    5.76
  -5   9  -4   12.84    3.51
  -5   9  -4   15.26    4.15
   5   9   4   15.87    3.27
   6  -9   4   25.23    6.76
   6   9   4   25.83    6.74
   6   9   4   21.92    6.56
   6   9   4   18.40    3.64
  -6   9  -4   22.70    5.49
   8 -10  -4    9.37    4.72
   8 -10  -4    8.99    4.78
   7 -10  -4   -0.36    3.35
   7  10  -4    2.69    4.55
   6 -10  -4   -5.85    3.79
  -6 -10   4   -0.61    2.05
   6 -10  -4    2.93    3.76
   6 -10  -4    1.61    2.72
   6  10  -4   10.51    4.51
   6  10  -4   -4.13    3.52
  -6  10   4    0.76    3.25
  -6  10   4    0.94    2.49
  -5 -10   4   27.12    5.33
   5 -10  -4   34.16    7.19
  -5 -10   4   16.57    4.06
   5 -10  -4   24.82    6.22
   5 -10  -4   13.08    4.60
   5  10  -4   20.02    5.47
   5  10  -4   20.42    6.14
  -5  10   4   19.60    4.51
  -5  10   4   32.74    5.12
   4 -10  -4    8.75    3.50
  -4 -10   4   14.62    4.50
   4 -10  -4   13.24    5.08
   4 -10  -4   18.65    5.22
   4  10  -4   12.38    4.72
   4  10  -4   14.07    4.70
  -4  10   4    8.83    4.19
  -4  10   4    9.31    3.97
   3 -10  -4    8.08    4.22
  -3 -10   4    7.16    4.04
   3 -10  -4    6.89    3.41
  -3 -10   4    7.77    2.77
  -3 -10   4   10.90    2.61
   3 -10  -4    5.71    3.60
   3  10  -4   20.53    5.49
  -3  10   4    6.01    4.12
  -3  10   4   18.74    2.94
   3  10  -4   21.55    9.10
  -3  10   4   13.45    4.43
   3  10  -4    7.66    4.04
  -2 -10   4    2.21    2.29
  -2 -10   4    9.18    4.37
   2 -10  -4    6.72    3.95
   2 -10  -4    1.74    2.88
   2  10  -4    4.53    3.99
  -2  10   4    9.47    3.51
   2  10  -4   10.27    4.91
  -2  10   4    3.78    3.83
  -2  10   4    6.51    2.71
   1 -10  -4   -2.31    2.40
  -1 -10   4    6.53    3.36
  -1 -10   4    5.45    4.13
   1 -10  -4    1.88    3.44
  -1  10   4    4.87    2.95
  -1  10   4    5.26    2.66
   1  10  -4    0.64    3.07
  -1  10   4    3.01    3.35
  -1  10   4    2.05    2.01
   1  10  -4    0.79    3.93
   0 -10  -4    7.99    3.52
   0 -10   4    7.89    4.60
   0 -10  -4    3.34    3.70
   0  10  -4   15.49    5.88
   0  10  -4   10.54    4.07
   0  10   4    9.55    3.56
   0  10   4    6.29    4.05
   0  10   4   12.26    3.50
  -1 -10  -4   17.79    5.14
   1 -10   4   21.77    6.22
  -1 -10  -4   18.74    4.69
   1  10   4   21.47    6.25
  -1  10  -4   18.29    5.29
   1  10   4   16.49    4.60
   1  10   4    9.16    3.02
  -1  10  -4   20.97    5.23
  -1  10  -4   19.92    5.97
  -2 -10  -4    3.75    3.62
  -2 -10  -4    0.22    2.61
   2 -10   4    9.19    5.04
  -2 -10  -4    0.85    1.63
   2  10   4    0.77    1.84
  -2  10  -4    5.91    3.82
   2  10   4    2.33    3.03
   2  10   4   -4.90    2.56
  -2  10  -4   -3.65    2.45
  -2  10  -4   -1.31    3.29
  -3 -10  -4    4.28    3.99
  -3 -10  -4    0.96    2.58
   3 -10   4   -4.35    3.09
  -3 -10  -4   -1.33    2.98
  -3  10  -4    3.60    3.92
  -3  10  -4   10.15    4.35
   3  10   4    3.01    2.21
  -3  10  -4    6.60    3.82
   3  10   4   -0.48    3.95
  -4 -10  -4   -3.19    3.10
   4 -10   4    4.99    4.48
  -4 -10  -4    4.78    3.35
   4  10   4   -0.54    2.13
  -4  10  -4    4.13    3.43
   4  10   4    2.79    3.60
  -4  10  -4    0.23    3.61
  -4  10  -4    4.35    3.93
   4  10   4    5.54    4.62
   5 -10   4    1.68    4.30
  -5 -10  -4    1.50    2.28
  -5 -10  -4    7.82    3.39
  -5  10  -4    7.02    3.38
   5  10   4    9.32    5.67
   5  10   4    3.00    3.54
  -5  10  -4    0.43    4.03
   7 -11  -4    0.51    3.10
  -7 -11   4    2.22    2.19
  -7 -11   4    0.72    2.27
   7 -11  -4    6.27    4.54
   7  11  -4    0.43    3.98
  -6 -11   4    2.89    3.01
   6 -11  -4   -0.26    3.31
  -6 -11   4    3.08    3.18
   6 -11  -4    7.35    4.02
   6  11  -4    5.96    4.61
  -6  11   4    3.41    2.73
   5 -11  -4    0.69    3.30
   5 -11  -4    1.85    3.81
  -5 -11   4    6.63    3.47
  -5 -11   4   -5.55    3.40
  -5  11   4   -3.28    2.99
  -5  11   4   -3.20    3.23
   5  11  -4   -3.24    3.89
  -4 -11   4    8.40    3.77
   4 -11  -4    2.20    3.98
   4 -11  -4   -0.58    2.87
  -4  11   4    8.33    3.65
   4  11  -4    5.69    4.88
  -4  11   4    7.29    3.94
  -3 -11   4   25.76    6.01
   3 -11  -4   12.30    8.38
   3 -11  -4   26.75    6.18
   3 -11  -4   17.60    8.42
  -3 -11   4   23.94    3.72
  -3  11   4   15.84    4.70
  -3  11   4   25.70    5.92
  -3  11   4   22.28    2.97
   3  11  -4   18.25    6.58
  -3  11   4   26.45    4.59
  -2 -11   4   33.58    6.77
   2 -11  -4   37.23    6.77
  -2 -11   4   42.01    5.57
  -2  11   4   32.79    3.63
  -2  11   4   39.16    7.65
  -1 -11   4   30.19    7.57
   1 -11  -4   32.33    6.22
  -1  11   4   43.55    8.06
  -1  11   4   34.42    4.91
   1  11  -4   14.16    4.98
   0 -11  -4   13.77    4.16
   0 -11   4   16.69    5.87
   0  11   4   14.95    6.19
   0  11   4   21.85    4.64
   0  11   4   17.25    4.23
   0  11   4   19.19    5.36
  -1 -11  -4    5.09    3.36
  -1 -11  -4    4.43    3.83
   1 -11   4    2.62    4.23
  -1  11  -4   -0.93    4.19
   1  11   4    2.59    2.61
   1  11   4    2.00    2.56
   1  11   4   -2.80    4.00
   2 -11   4    3.37    4.49
  -2 -11  -4   -4.29    3.50
  -2 -11  -4    6.06    3.37
   2  11   4   -2.72    2.33
   2  11   4    1.91    4.54
  -2  11  -4    0.66    4.39
   2  11   4    3.91    2.47
  -2  11  -4    8.44    4.49
  -3 -11  -4   -1.43    2.77
   3 -11   4    6.80    5.02
  -3 -11  -4    2.25    4.01
   3  11   4   -1.42    2.86
   3  11   4    5.34    4.15
  -3  11  -4    3.17    4.03
   3  11   4    1.86    2.39
   4 -11   4    5.26    5.02
  -4 -11  -4    8.08    4.21
   4  11   4   17.50    6.00
  -4  11  -4    5.79    5.69
   4  11   4    7.49    2.90
  -4  11  -4   21.04    5.12
   4  11   4    9.32    4.73
   6 -12  -4   29.53    7.94
   6 -12  -4   31.11    7.14
  -6 -12   4   25.52    5.37
  -6 -12   4   30.88    5.70
  -6  12   4   30.91    5.26
  -6  12   4   43.29    6.39
   6  12  -4   29.42    7.44
  -5 -12   4   25.65    6.94
   5 -12  -4   35.16    7.38
   5 -12  -4   25.96    7.18
  -5 -12   4   33.01    6.52
  -5  12   4   36.41    6.99
  -5  12   4   47.68    6.75
   5  12  -4   32.93    7.39
  -4 -12   4   29.50    6.42
   4 -12  -4   29.69    7.24
   4 -12  -4   28.21    6.95
   4  12  -4   25.49    6.55
  -4  12   4   28.42    6.17
  -4  12   4   21.60    2.04
  -4  12   4   21.10    1.63
  -3 -12   4    2.17    3.74
  -3 -12   4   -0.33    4.00
   3 -12  -4   -2.51    2.61
  -3 -12   4    2.12    2.37
   3 -12  -4   -1.26    4.05
  -3  12   4    0.58    1.38
  -3  12   4   -0.66    2.41
   3  12  -4   -1.12    3.66
   2 -12  -4    1.04    2.71
  -2 -12   4   -0.24    3.19
   2 -12  -4    4.13    3.72
  -2 -12   4   -1.41    1.84
  -2  12   4   -1.98    3.51
  -2  12   4    0.55    2.01
   2  12  -4    7.04    4.46
  -1 -12   4    2.72    2.31
   1 -12  -4   -0.98    3.34
   1 -12  -4   -3.60    1.97
  -1 -12   4    2.76    3.90
   1  12  -4    1.24    4.07
  -1  12   4    4.93    4.62
  -1  12   4    3.57    2.44
   1  12  -4    2.78    4.60
   0 -12  -4    8.68    4.42
   0 -12   4    8.43    4.98
   0 -12  -4    3.33    3.96
   0  12  -4    5.56    4.70
   0  12  -4   -3.25    3.48
   0  12   4    0.00    3.70
   0  12   4    8.36    3.23
   1 -12   4   36.42    7.84
  -1 -12  -4   34.79    7.32
  -1 -12  -4   26.07    6.08
   1  12   4   26.31    7.12
  -1  12  -4   28.65    7.03
   1  12   4   26.49    5.47
   2 -12   4    8.53    5.06
  -2 -12  -4   16.51    4.43
  -2 -12  -4   24.17    6.13
   2  12   4   10.66    5.90
   2  12   4   17.16    5.03
   2  12   4   16.16    3.76
  -2  12  -4    8.05    4.75
  -3 -12  -4    9.02    3.86
  -3 -12  -4   13.31    4.69
   3 -12   4    8.61    5.51
  -3  12  -4    9.01    5.01
   3  12   4    6.28    4.16
   3  12   4   13.78    3.71
  -3  12  -4    8.32    4.93
   3  12   4   15.01    5.97
  -4 -13   4   -1.25    3.32
   4 -13  -4    3.39    4.25
   4 -13  -4    1.45    3.72
  -4  13   4   -1.79    5.78
   4  13  -4   -2.31    4.21
  -4  13   4   -1.20    1.00
  -4  13   4   -2.53    1.41
  -4  13   4    0.03    3.80
   3 -13  -4    2.85    3.35
   3 -13  -4   -1.79    3.69
  -3 -13   4   -2.51    3.29
  -3 -13   4   -0.25    1.94
   3  13  -4    5.04    5.04
  -3  13   4   -1.35    2.81
  -3  13   4    0.56    3.84
  -2 -13   4    5.42    4.36
   2 -13  -4    4.09    3.95
   2 -13  -4   -1.00    2.76
  -2 -13   4   -3.52    2.10
  -2  13   4   -3.71    3.33
  -2  13   4    2.96    2.26
   2  13  -4    2.49    4.74
   1 -13  -4   -4.83    3.75
   1 -13  -4    1.44    5.84
  -1 -13   4   -0.38    3.48
  -1 -13   4    0.43    2.53
   1  13  -4    1.40    4.03
  -1  13   4   -3.30    1.86
  -1  13   4   -1.42    3.78
   0 -13   4    0.30    3.66
   0 -13  -4    1.52    2.80
   0 -13   4    1.10    2.74
   0 -13  -4    5.13    4.39
   0  13   4    1.02    4.12
   0  13  -4    7.61    5.69
   0  13   4   -0.62    2.31
  -1 -13  -4    5.29    3.44
   1 -13   4    8.59    4.79
   1 -13   4    1.31    2.55
  -1 -13  -4   -0.57    3.54
  -1  13  -4    2.06    5.03
   1  13   4    3.22    4.32
   2 -13   4    2.98    3.09
  -2 -13  -4    4.81    4.34
  -2 -13  -4    6.93    3.72
   2 -13   4    0.02    4.27
  -2  13  -4    6.41    4.47
   2  13   4    0.16    3.30
   2  13   4    2.69    4.73
   2 -14  -4    1.42    3.25
  -2 -14   4   -1.03    2.43
   2 -14  -4    1.10    4.17
  -2 -14   4   -1.45    3.79
   2  14  -4   -0.38    5.08
  -2  14   4    0.01    2.45
  -2  14   4   10.08    5.05
  -1 -14   4   13.15    5.18
   1 -14  -4    4.03    3.19
  -1 -14   4    5.61    3.15
   1 -14  -4    7.63    5.31
   1  14  -4   11.69    5.77
  -1  14   4    4.98    3.13
  -1  14   4    5.16    4.73
  10   0  -5   -2.74    1.96
  10   0  -5    1.17    1.40
  10   0  -5   -2.56    1.82
  10   0  -5    3.30    1.79
   9   0  -5   -0.10    1.82
   9   0  -5   -1.10    1.95
   9   0  -5   -2.65    1.69
   9   0  -5   -0.65    1.41
   8   0  -5    1.51    1.70
   8   0  -5   -0.60    1.67
   7   0  -5    5.04    2.04
   7   0  -5   -1.60    1.33
   7   0  -5    1.34    1.84
   6   0  -5    0.07    1.47
   6   0  -5   -0.70    1.46
  -6   0   5    1.07    1.71
   6   0  -5   -1.37    1.59
   5   0  -5    1.72    1.86
   5   0  -5   -1.75    2.01
   5   0  -5    1.18    1.72
   5   0  -5   -0.26    1.55
  -5   0   5    1.52    1.51
   4   0  -5    0.96    1.95
   4   0  -5   -0.64    1.68
   4   0  -5    0.73    1.75
   4   0  -5    0.35    1.67
  -4   0   5    0.46    1.21
  -4   0   5   -0.27    1.42
  -4   0   5    1.80    1.52
   3   0  -5   -2.28    1.68
   3   0  -5    1.97    2.12
  -3   0   5   -1.45    1.34
   3   0  -5    1.67    2.03
   3   0  -5    0.55    1.83
  -3   0   5    0.74    1.57
  -3   0   5    0.62    1.88
  -2   0   5    0.08    1.68
  -2   0   5   -0.94    2.13
  -2   0   5   -0.81    1.50
   2   0  -5   -2.49    1.63
  -2   0   5    0.46    2.23
   2   0  -5   -0.73    1.76
   2   0  -5    0.13    1.98
   2   0  -5    1.81    2.14
   1   0  -5    0.46    2.11
  -1   0   5    2.87    2.39
  -1   0   5   -1.41    1.97
  -1   0   5    0.30    1.97
  -1   0   5    2.12    2.66
   1   0  -5   -2.12    1.89
   1   0  -5    2.54    2.51
   1   0  -5   -1.50    1.54
   0   0  -5    0.85    1.88
   0   0  -5    1.72    2.69
   0   0  -5   -0.83    2.64
   0   0  -5    0.88    2.02
   0   0   5    1.57    2.23
   0   0   5   -1.03    2.07
   0   0   5    0.53    1.73
   1   0   5   -0.69    2.11
  -1   0  -5   -1.61    1.59
  -1   0  -5    2.36    2.10
  -1   0  -5   -1.02    1.52
   1   0   5    2.14    2.16
   1   0   5   -1.34    2.09
   1   0   5    1.08    2.10
   2   0   5   -2.82    1.87
   2   0   5    1.18    2.16
   2   0   5    1.12    2.11
  -2   0  -5   -0.83    1.36
  -2   0  -5   -1.50    1.97
   2   0   5   -0.59    2.20
  -3   0  -5    0.04    2.02
  -3   0  -5   -0.27    1.68
   3   0   5    2.72    2.41
   3   0   5    2.49    2.70
   3   0   5    1.85    2.41
  -3   0  -5   -1.62    2.48
   3   0   5    7.93    3.21
   4   0   5   -1.11    2.60
   4   0   5    2.22    3.04
   4   0   5    3.05    2.54
  -4   0  -5   -2.04    1.60
  -4   0  -5    2.52    2.30
   4   0   5   -1.41    2.48
  -4   0  -5    0.05    2.18
  -5   0  -5    2.86    2.40
  -5   0  -5    0.89    1.46
   5   0   5   -0.50    2.34
   5   0   5   -2.82    2.40
   5   0   5    2.10    3.59
   5   0   5   -1.73    2.52
  -5   0  -5    0.64    1.50
   6   0   5    0.82    3.30
   6   0   5    4.73    3.81
   7   0   5    1.85    3.68
   7   0   5   10.40    4.20
   7   0   5    1.37    2.80
  10  -1  -5    3.01    1.49
  10  -1  -5   -0.01    1.95
  10  -1  -5    3.49    2.37
  10   1  -5   10.41    2.35
  10   1  -5    4.12    2.61
  10   1  -5    8.14    3.23
   9  -1  -5   34.14    5.78
   9  -1  -5   24.52    3.26
   9  -1  -5   23.05    3.89
   9  -1  -5   22.88    2.59
   9   1  -5   23.10    2.52
   9   1  -5   15.99    5.21
   9   1  -5   23.65    4.35
   9   1  -5   22.78    3.21
   8  -1  -5    4.32    2.44
   8  -1  -5    5.56    2.24
   8  -1  -5   12.55    2.53
   8   1  -5    8.06    2.70
   8   1  -5    6.21    2.20
   7  -1  -5   51.50    3.44
   7  -1  -5   52.86    5.19
   7  -1  -5   54.05    3.68
   7   1  -5   58.19    4.99
   7   1  -5   46.14    3.58
   7   1  -5   48.87    3.38
   6  -1  -5   98.66    6.39
   6  -1  -5   80.72    5.64
   6  -1  -5   95.77    4.57
  -6  -1   5   91.26    5.34
   6  -1  -5  100.04    4.96
   6   1  -5   90.01    4.47
   6   1  -5  105.09    6.06
  -6   1   5   95.36    7.01
   6   1  -5   94.82    4.93
   5  -1  -5   77.44    5.66
   5  -1  -5   70.18    4.23
   5  -1  -5   70.93    4.41
   5  -1  -5   62.61    4.59
  -5  -1   5   73.49    4.70
   5   1  -5   69.66    5.99
   5   1  -5   69.86    4.23
  -5   1   5   78.62    5.40
   5   1  -5   69.67    4.54
   5   1  -5   74.07    5.14
  -4  -1   5    9.69    2.06
  -4  -1   5    7.04    2.00
   4  -1  -5    9.72    2.51
   4  -1  -5   11.06    2.95
  -4  -1   5   11.32    2.56
   4  -1  -5   13.12    2.95
   4   1  -5    7.99    2.52
   4   1  -5    7.88    2.62
  -4   1   5   12.27    2.29
  -4   1   5    9.75    2.80
   4   1  -5    8.70    2.77
   4   1  -5    9.01    3.35
  -4   1   5    6.53    1.90
  -3  -1   5    0.50    1.84
   3  -1  -5   -0.37    1.97
  -3  -1   5    2.08    1.98
  -3  -1   5    1.64    1.84
   3  -1  -5    2.65    1.75
   3  -1  -5    2.07    2.27
   3  -1  -5   -1.14    1.59
  -3   1   5   -0.03    1.61
  -3   1   5    3.77    2.04
   3   1  -5    0.19    1.97
   3   1  -5    1.16    2.13
   3   1  -5    3.19    2.49
   3   1  -5    0.84    1.98
  -3   1   5    1.01    1.63
  -3   1   5    0.18    2.24
  -2  -1   5   12.16    3.09
  -2  -1   5   14.36    4.15
   2  -1  -5    7.26    2.28
   2  -1  -5   20.37    4.47
  -2  -1   5    8.18    2.47
   2  -1  -5   13.64    3.21
   2  -1  -5    9.02    2.93
  -2  -1   5   11.70    2.91
   2   1  -5   11.41    3.14
   2   1  -5   12.50    3.13
  -2   1   5   11.48    3.02
   2   1  -5   11.09    3.20
  -2   1   5    9.02    2.93
  -2   1   5   12.01    3.07
  -2   1   5   10.97    2.97
   2   1  -5   10.28    3.23
  -1  -1   5  125.11    7.01
   1  -1  -5  133.47    6.01
  -1  -1   5  131.62    6.28
  -1  -1   5  124.87    6.72
  -1  -1   5  130.86    7.11
   1  -1  -5  124.92    6.62
   1  -1  -5  125.22    8.80
   1  -1  -5  139.34    7.56
   1   1  -5  127.22    7.06
   1   1  -5  129.99    6.64
   1   1  -5  124.36    7.94
  -1   1   5  130.56    6.24
  -1   1   5  128.81    6.88
  -1   1   5  128.08    6.67
  -1   1   5  124.83    6.21
   1   1  -5  117.68    6.32
   0  -1  -5  276.13   11.62
   0  -1  -5  275.53    9.15
   0  -1   5  278.42    9.67
   0  -1  -5  252.61    8.96
   0  -1   5  254.80    8.74
   0  -1  -5  262.00    8.55
   0  -1   5  268.30    9.97
   0  -1   5  274.82   10.87
   0   1   5  283.13    9.17
   0   1  -5  263.54    9.13
   0   1   5  274.95   10.45
   0   1  -5  263.87    9.17
   0   1   5  255.69   11.12
   0   1  -5  279.57    9.08
   0   1   5  275.29    9.56
  -1  -1  -5   86.97    6.48
  -1  -1  -5   95.98    5.67
   1  -1   5   92.92    6.06
   1  -1   5   97.42    6.62
  -1  -1  -5   99.14    5.94
   1  -1   5   89.38    5.77
   1   1   5   99.97    6.41
   1   1   5   88.25    6.60
   1   1   5   87.01    5.59
   1   1   5   96.24    6.24
  -1   1  -5   98.67    5.94
   2  -1   5    6.92    2.86
   2  -1   5    6.98    3.69
   2  -1   5    8.06    3.30
  -2  -1  -5    8.38    2.88
  -2  -1  -5    9.82    2.93
   2  -1   5    9.91    3.59
  -2  -1  -5    7.50    2.79
   2   1   5   14.97    4.36
   2   1   5   12.50    3.29
   2   1   5    6.89    3.55
  -2   1  -5   16.06    3.71
  -2   1  -5    9.16    3.09
  -2   1  -5   10.69    3.19
   2   1   5    6.47    2.82
   3  -1   5   18.29    4.37
  -3  -1  -5   18.10    3.93
   3  -1   5   23.01    4.39
   3  -1   5   22.17    5.00
   3  -1   5   14.71    4.83
  -3  -1  -5   25.33    4.16
  -3   1  -5   25.82    4.12
   3   1   5   15.25    3.73
  -3   1  -5   21.37    4.11
  -3   1  -5   17.41    3.85
   3   1   5   20.35    4.99
   3   1   5   23.41    4.66
   3   1   5   21.60    5.31
  -4  -1  -5    3.88    2.46
   4  -1   5    2.40    3.14
   4  -1   5    6.89    3.73
   4  -1   5    2.71    3.42
  -4  -1  -5    3.69    2.57
   4  -1   5    1.83    2.75
  -4  -1  -5    2.47    2.46
   4   1   5    5.70    3.47
   4   1   5   -3.47    2.21
  -4   1  -5    3.81    2.36
  -4   1  -5    2.08    2.27
  -4   1  -5    1.86    2.31
   4   1   5    3.54    2.98
   4   1   5    0.79    2.37
   5  -1   5   19.53    4.82
   5  -1   5   20.42    5.86
  -5  -1  -5   21.01    2.75
  -5  -1  -5   20.50    2.71
   5  -1   5   18.11    5.67
   5  -1   5   21.98    4.35
   5   1   5   18.44    4.86
   5   1   5   14.12    4.91
   5   1   5   14.91    3.84
  -5   1  -5   21.04    2.43
   5   1   5   19.63    5.29
  -5   1  -5   16.62    2.33
   6  -1   5   10.99    5.09
   6  -1   5   19.52    6.71
   6  -1   5    7.46    4.43
   6  -1   5   11.80    4.40
   6   1   5    5.90    4.03
   6   1   5   12.35    6.03
   6   1   5    5.67    3.89
  -6   1  -5   12.37    5.79
   6   1   5    2.27    5.95
   7  -1   5    2.93    3.66
   7  -1   5    5.88    3.17
   7  -1   5    1.31    4.32
   7   1   5    2.54    3.58
   7   1   5    1.04    2.61
   7   1   5   11.40    4.49
  10  -2  -5   40.76    3.27
  10  -2  -5   40.84    4.13
  10  -2  -5   49.06    7.83
  10  -2  -5   41.96    3.18
  10   2  -5   38.38    6.24
  10   2  -5   35.94    5.00
  10   2  -5   38.00    3.53
  10   2  -5   45.01    4.04
   9  -2  -5   29.47    5.95
   9  -2  -5   32.96    3.72
   9  -2  -5   32.54    5.83
   9  -2  -5   26.85    2.75
   9   2  -5   26.29    3.85
   9   2  -5   30.19    4.82
   8  -2  -5    2.09    1.66
   8  -2  -5   -2.46    1.64
   8  -2  -5    5.19    2.18
   8   2  -5    5.77    2.39
   8   2  -5    2.89    2.54
   7  -2  -5    0.60    2.28
   7  -2  -5    3.76    1.48
   7  -2  -5    4.91    1.97
   7  -2  -5    3.47    2.11
   7   2  -5    3.72    1.96
   7   2  -5    7.16    2.48
   7   2  -5   -0.44    1.78
  -6  -2   5   21.46    3.44
   6  -2  -5   29.63    3.80
   6  -2  -5   21.64    3.56
   6  -2  -5   25.01    3.69
   6  -2  -5   25.08    4.94
  -6   2   5   30.35    4.93
   6   2  -5   28.69    3.73
   6   2  -5   21.62    3.54
   6   2  -5   24.41    4.04
   5  -2  -5  134.74    6.04
   5  -2  -5  132.32    5.77
  -5  -2   5  135.98    5.86
   5  -2  -5  144.09    7.68
   5  -2  -5  124.24    4.97
   5   2  -5  145.11    6.61
   5   2  -5  137.53    6.07
   5   2  -5  137.17    5.78
  -5   2   5  147.65    8.20
   4  -2  -5   26.45    4.52
  -4  -2   5   26.40    2.78
  -4  -2   5   26.17    3.02
   4  -2  -5   22.32    2.41
   4  -2  -5   27.16    3.87
   4  -2  -5   33.42    4.43
  -4  -2   5   22.56    2.49
  -4   2   5   25.73    2.72
   4   2  -5   33.02    4.43
   4   2  -5   26.58    3.91
  -4   2   5   22.99    2.46
  -4   2   5   29.00    4.53
   4   2  -5   27.09    4.19
   4   2  -5   23.37    4.90
  -3  -2   5   40.03    3.46
   3  -2  -5   47.76    4.71
  -3  -2   5   48.18    3.98
   3  -2  -5   40.56    3.00
   3  -2  -5   41.82    4.15
  -3  -2   5   44.69    3.84
   3  -2  -5   48.96    4.15
   3   2  -5   44.25    4.23
  -3   2   5   45.00    3.79
   3   2  -5   40.00    3.64
   3   2  -5   43.69    4.94
  -3   2   5   38.81    3.75
  -3   2   5   44.11    3.53
  -3   2   5   42.78    4.15
   3   2  -5   42.19    4.43
   2  -2  -5   74.34    6.53
  -2  -2   5   71.78    5.07
  -2  -2   5   60.68    5.97
   2  -2  -5   72.02    4.06
   2  -2  -5   73.73    5.13
   2  -2  -5   70.05    5.05
  -2  -2   5   68.90    4.64
  -2  -2   5   60.78    4.86
  -2   2   5   59.72    4.87
  -2   2   5   60.27    4.35
   2   2  -5   74.64    5.06
  -2   2   5   71.88    5.03
   2   2  -5   71.25    6.10
   2   2  -5   66.39    5.49
  -2   2   5   68.43    4.45
   2   2  -5   70.11    5.06
   1  -2  -5   45.96    6.05
  -1  -2   5   32.39    4.90
   1  -2  -5   36.22    3.40
   1  -2  -5   40.58    6.43
   1  -2  -5   43.32    5.48
  -1  -2   5   34.74    3.83
  -1   2   5   35.69    4.14
   1   2  -5   33.66    3.77
  -1   2   5   33.52    3.68
   1   2  -5   37.37    5.02
   1   2  -5   36.80    4.25
  -1   2   5   37.18    3.70
   0  -2   5    1.95    2.85
   0  -2  -5    0.19    2.10
   0  -2   5    1.32    2.81
   0  -2  -5    1.14    2.59
   0  -2  -5    2.23    2.31
   0  -2   5    5.53    2.63
   0  -2   5   -1.06    2.30
   0  -2  -5   -0.23    1.63
   0   2   5   -1.41    2.28
   0   2   5    0.86    2.37
   0   2  -5    3.15    2.27
   0   2  -5    3.78    2.83
   0   2   5    1.87    2.03
   0   2   5    1.55    1.66
  -1  -2  -5    3.43    2.22
   1  -2   5    1.07    2.57
   1  -2   5   -3.44    1.77
   1  -2   5    1.02    2.81
  -1  -2  -5    0.02    2.74
  -1  -2  -5    0.24    1.95
  -1   2  -5   -0.20    2.43
   1   2   5   -0.12    1.92
  -1   2  -5    2.39    2.37
   1   2   5   -0.97    2.38
  -1   2  -5   -0.05    1.88
   1   2   5    1.90    1.70
   2  -2   5    2.05    2.21
   2  -2   5    3.90    3.04
  -2  -2  -5    2.61    2.00
  -2  -2  -5    3.53    2.50
   2  -2   5   -2.41    2.13
   2  -2   5    2.32    2.77
  -2  -2  -5    1.05    2.00
   2   2   5    4.78    3.01
  -2   2  -5    4.65    2.59
   2   2   5    1.88    2.35
   2   2   5    1.12    2.73
   2   2   5    0.60    2.12
  -2   2  -5    2.82    2.21
  -2   2  -5    3.62    2.68
  -3  -2  -5   29.35    4.74
   3  -2   5   33.94    5.50
  -3  -2  -5   33.82    4.53
   3  -2   5   17.24    4.17
  -3  -2  -5   37.01    5.03
   3  -2   5   34.46    6.18
   3  -2   5   31.55    5.18
   3   2   5   33.49    5.42
  -3   2  -5   36.62    4.04
   3   2   5   28.95    5.37
   3   2   5   34.11    5.93
  -3   2  -5   34.95    5.50
  -3   2  -5   30.32    4.52
   3   2   5   42.00    5.80
   4  -2   5   69.38    6.75
   4  -2   5   68.53    6.01
   4  -2   5   79.86    7.56
  -4  -2  -5   69.91    5.14
   4   2   5   67.56    6.04
   4   2   5   61.99    6.77
  -4   2  -5   65.04    5.34
   4   2   5   59.16    6.50
  -4   2  -5   60.23    5.71
  -4   2  -5   76.96    4.93
   4   2   5   67.14    6.39
   5  -2   5   24.68    5.55
  -5  -2  -5   38.27    2.98
   5  -2   5   32.43    5.12
  -5  -2  -5   34.28    2.90
   5  -2   5   41.47    7.41
   5   2   5   29.22    5.94
   5   2   5   20.30    4.72
   5   2   5   28.32    5.55
  -5   2  -5   26.87    2.68
   5   2   5   26.15    4.72
  -5   2  -5   31.63    2.72
   6  -2   5    4.82    3.59
   6  -2   5    3.79    4.85
   6  -2   5    8.50    3.87
   6  -2   5   16.11    5.59
   6   2   5    4.08    3.79
   6   2   5    6.12    4.14
   6   2   5    7.39    4.24
   6   2   5   12.86    6.45
  -6   2  -5    8.56    3.67
   7  -2   5    3.88    4.99
   7  -2   5    0.03    3.18
   7  -2   5   -1.19    2.79
   7   2   5    0.98    3.58
   7   2   5   10.60    5.53
   7   2   5    4.75    2.84
   7   2   5    8.00    5.63
  10  -3  -5    6.10    2.49
  10  -3  -5    1.61    2.09
  10  -3  -5    3.78    2.27
  10  -3  -5    3.60    3.42
  10   3  -5    2.97    2.87
  10   3  -5    1.51    3.19
  10   3  -5    6.55    2.40
   9  -3  -5    1.47    1.56
   9  -3  -5    3.59    2.83
   9  -3  -5    2.11    1.97
   9  -3  -5    3.09    2.39
   9   3  -5   -0.97    2.19
   9   3  -5    4.31    2.63
   9   3  -5    2.06    2.32
   8  -3  -5    2.65    2.07
   8  -3  -5   -1.27    2.24
   8  -3  -5    2.56    1.34
   8  -3  -5    1.07    2.09
   8   3  -5    3.36    2.40
   8   3  -5    1.57    3.32
   7  -3  -5    0.36    1.39
   7  -3  -5    3.30    2.81
   7  -3  -5    1.05    1.07
   7  -3  -5    2.48    2.22
   7  -3  -5   -0.19    1.62
   7   3  -5    0.50    1.84
   7   3  -5    0.02    1.97
   6  -3  -5    2.04    1.28
   6  -3  -5    1.90    2.01
   6  -3  -5   -1.36    1.73
   6  -3  -5    2.48    0.95
   6  -3  -5    1.34    1.98
  -6  -3   5    1.98    1.51
  -6   3   5    3.59    2.36
   6   3  -5    1.55    1.88
   5  -3  -5    5.14    2.32
  -5  -3   5    1.38    1.07
  -5  -3   5    0.63    1.05
   5  -3  -5    0.54    0.99
   5  -3  -5    0.22    1.51
   5  -3  -5   -0.23    1.71
  -5  -3   5    2.20    1.52
   5   3  -5    2.58    1.82
   5   3  -5    0.60    1.72
  -5   3   5    1.47    0.94
   5   3  -5    0.30    2.14
  -5   3   5    0.30    1.75
   4  -3  -5   36.03    4.38
   4  -3  -5   29.02    2.14
  -4  -3   5   30.95    3.11
  -4  -3   5   32.28    3.20
   4  -3  -5   40.27    4.98
   4  -3  -5   33.23    3.69
  -4  -3   5   30.06    2.91
   4   3  -5   37.19    3.74
  -4   3   5   27.15    2.81
   4   3  -5   36.68    3.86
   4   3  -5   33.91    3.91
  -4   3   5   31.06    4.58
   4   3  -5   37.63    6.19
  -4   3   5   32.58    3.12
   3  -3  -5    0.95    1.23
   3  -3  -5    0.90    2.12
  -3  -3   5   -2.27    1.52
  -3  -3   5    3.09    1.73
   3  -3  -5    1.27    2.52
  -3  -3   5    0.42    2.01
   3   3  -5   -0.68    2.53
  -3   3   5   -1.26    1.64
   3   3  -5   -0.41    2.05
   3   3  -5    1.53    2.13
  -3   3   5   -0.68    1.90
  -3   3   5   -0.80    1.45
  -3   3   5    0.11    1.54
  -2  -3   5    0.98    1.80
   2  -3  -5    4.09    1.63
   2  -3  -5   -2.00    1.75
  -2  -3   5    0.77    2.10
   2  -3  -5    1.35    2.33
   2  -3  -5   -1.69    1.67
  -2   3   5    1.24    2.03
   2   3  -5    0.21    2.27
  -2   3   5    0.11    1.67
  -2   3   5   -1.81    1.99
  -2   3   5    0.10    1.65
   2   3  -5    0.21    2.15
  -1  -3   5   -1.66    2.19
   1  -3  -5   -0.24    2.06
   1  -3  -5    1.65    2.25
  -1  -3   5    1.71    2.41
   1  -3  -5    1.69    1.67
  -1  -3   5    0.93    2.20
  -1  -3   5   -0.63    2.93
   1  -3  -5   -0.06    2.00
  -1   3   5   -0.71    2.26
   1   3  -5    1.05    2.31
   1   3  -5    0.21    2.19
   1   3  -5    0.75    2.51
  -1   3   5    1.38    1.81
  -1   3   5    2.00    2.10
  -1   3   5    0.70    1.95
   0  -3   5    7.70    3.68
   0  -3   5    7.94    3.63
   0  -3  -5    9.64    3.34
   0  -3  -5   10.96    3.47
   0  -3   5    7.69    3.19
   0  -3  -5    7.38    2.83
   0  -3  -5    7.08    2.47
   0   3  -5   10.12    3.42
   0   3   5    8.00    3.20
   0   3  -5    6.91    3.01
   0   3  -5    8.23    3.91
   0   3   5    4.12    2.09
   1  -3   5    0.65    2.81
   1  -3   5    3.07    3.24
  -1  -3  -5    0.29    2.41
  -1  -3  -5    1.31    1.93
  -1  -3  -5    2.73    2.89
  -1  -3  -5   -0.76    2.23
   1  -3   5   -1.42    2.19
   1  -3   5    1.89    2.11
   1   3   5    0.21    2.06
  -1   3  -5   -0.05    2.38
  -1   3  -5   -0.26    1.98
   1   3   5    2.55    2.32
  -1   3  -5    4.09    2.49
   1   3   5    0.64    2.57
   1   3   5    0.04    2.56
  -2  -3  -5    8.63    3.12
   2  -3   5    7.89    3.74
   2  -3   5   13.67    3.70
   2  -3   5   13.18    4.16
  -2  -3  -5    8.08    2.78
  -2  -3  -5   17.82    4.56
  -2   3  -5    9.16    3.13
   2   3   5    9.70    3.46
  -2   3  -5   12.99    3.60
   2   3   5   12.05    3.93
   2   3   5   10.98    3.35
  -2   3  -5    9.81    3.14
   2   3   5   11.74    3.64
  -3  -3  -5    3.50    2.27
  -3  -3  -5    1.04    2.34
   3  -3   5   -1.79    2.90
  -3  -3  -5    2.45    2.25
   3  -3   5    3.48    2.69
   3  -3   5    2.42    3.11
  -3   3  -5    4.75    2.71
   3   3   5   -1.07    2.24
  -3   3  -5    2.77    2.17
   3   3   5    0.87    2.54
  -3   3  -5    3.41    2.74
   3   3   5    0.77    2.61
   3   3   5    2.11    3.26
   4  -3   5    0.12    2.99
   4  -3   5   -2.86    2.44
  -4  -3  -5    3.53    2.43
   4  -3   5    2.49    3.29
  -4  -3  -5    1.07    2.31
   4   3   5   -1.79    2.42
   4   3   5   -1.31    3.01
  -4   3  -5   -0.10    1.78
  -4   3  -5   -1.35    2.02
   4   3   5   -0.52    2.62
   4   3   5   -2.90    1.85
  -5  -3  -5    0.37    1.80
   5  -3   5    2.75    3.39
   5  -3   5    1.45    3.43
  -5  -3  -5    5.06    2.12
   5  -3   5    8.00    4.12
   5   3   5    2.62    2.70
  -5   3  -5    3.90    1.81
  -5   3  -5    4.12    1.88
   5   3   5    6.33    3.78
   5   3   5   -1.39    3.28
   5   3   5    2.86    3.15
   6  -3   5   19.76    5.62
   6  -3   5   13.47    6.29
   6  -3   5    6.71    4.06
   6   3   5    2.03    3.50
  -6   3  -5    8.08    3.66
   6   3   5   10.91    4.56
   6   3   5    5.11    3.81
   7  -3   5    8.02    5.17
   7  -3   5    0.28    2.71
   7  -3   5    2.70    3.92
   7   3   5    3.55    3.93
   7   3   5   -0.09    2.80
   7   3   5    7.47    5.63
   7   3   5   12.79    4.82
  10  -4  -5   30.70    6.96
  10  -4  -5   25.30    3.19
  10  -4  -5   35.42    5.26
  10  -4  -5   24.59    2.50
  10   4  -5   27.63    4.59
  10   4  -5   34.28    4.79
   9  -4  -5    5.34    1.30
   9  -4  -5    6.61    3.97
   9  -4  -5   12.37    3.19
   9  -4  -5    3.06    1.58
   9   4  -5    9.22    3.04
   8  -4  -5   18.73    3.41
   8  -4  -5   16.30    4.46
   8   4  -5   17.49    3.98
   8   4  -5   11.71    2.74
   8   4  -5   15.37    4.22
   7  -4  -5    2.19    2.35
   7  -4  -5   -0.17    2.39
   7   4  -5    3.87    2.64
   7   4  -5    3.44    2.60
   7   4  -5    3.42    1.90
   6  -4  -5   58.71    7.89
   6  -4  -5   42.50    4.19
  -6  -4   5   39.89    2.82
  -6   4   5   40.72    4.88
   6   4  -5   38.14    3.65
   6   4  -5   38.88    4.17
   6   4  -5   38.89    4.20
   5  -4  -5   87.03    5.58
  -5  -4   5   85.48    3.83
  -5  -4   5   88.84    4.27
  -5  -4   5   87.41    3.76
   5  -4  -5   75.29    6.40
   5  -4  -5   84.59    6.19
   5   4  -5   83.00    5.61
   5   4  -5   85.92    5.66
   5   4  -5   86.44    5.35
  -5   4   5   85.06    3.63
  -5   4   5   87.10    3.52
  -5   4   5   89.09    6.47
   4  -4  -5  146.86    8.21
  -4  -4   5  138.84    5.71
   4  -4  -5  133.03    3.02
   4  -4  -5  134.46    6.92
  -4  -4   5  138.66    6.13
  -4  -4   5  121.46    5.40
   4  -4  -5  144.67    6.90
   4   4  -5  136.13    6.96
  -4   4   5  139.66    6.07
   4   4  -5  137.10    6.93
  -4   4   5  137.32    5.63
   4   4  -5  110.62    8.23
  -4   4   5  124.34    7.34
   3  -4  -5   82.74    5.51
   3  -4  -5   80.33    5.30
   3  -4  -5   86.91    6.48
   3  -4  -5   86.81    3.47
  -3  -4   5   73.79    4.76
  -3  -4   5   85.30    5.14
  -3   4   5   91.39    5.77
  -3   4   5   78.47    3.89
   3   4  -5   74.76    6.84
  -3   4   5   79.25    5.82
   3   4  -5   81.66    5.76
   3   4  -5   78.72    5.61
  -3   4   5   86.98    5.21
  -2  -4   5   96.54    5.68
   2  -4  -5   94.58    7.21
   2  -4  -5  103.68    6.06
   2  -4  -5  104.60    4.55
  -2  -4   5  105.89    6.31
  -2  -4   5   98.29    6.16
   2   4  -5  105.89    6.47
  -2   4   5  104.66    4.94
  -2   4   5  106.64    6.39
  -2   4   5  109.78    6.02
   1  -4  -5   34.72    5.45
  -1  -4   5   33.91    5.58
   1  -4  -5   29.71    3.16
  -1  -4   5   41.79    5.80
   1  -4  -5   39.49    6.01
  -1  -4   5   52.64    7.80
   1  -4  -5   38.49    5.23
  -1   4   5   36.16    5.41
   1   4  -5   34.49    6.05
  -1   4   5   31.49    4.75
  -1   4   5   30.40    3.37
  -1   4   5   28.88    6.85
   1   4  -5   38.07    5.62
   1   4  -5   31.70    6.09
   0  -4  -5   -0.07    2.21
   0  -4  -5    2.30    2.44
   0  -4  -5    4.24    2.91
   0  -4   5    3.25    2.76
   0  -4  -5    3.73    1.77
   0  -4   5   -1.11    1.73
   0  -4   5   -0.10    3.04
   0   4   5    1.35    1.76
   0   4  -5   -2.48    2.23
   0   4  -5   -2.29    2.00
   0   4   5    1.66    2.31
   0   4   5    3.88    2.72
   0   4  -5   -0.76    1.98
   0   4   5   -0.88    1.81
   1  -4   5   29.30    5.55
   1  -4   5   23.08    4.47
  -1  -4  -5   30.43    5.04
  -1  -4  -5   24.28    4.44
  -1  -4  -5   25.30    4.21
   1  -4   5   22.55    5.23
  -1  -4  -5   16.39    4.52
   1   4   5   20.09    4.39
  -1   4  -5   27.76    4.99
  -1   4  -5   22.85    4.33
   1   4   5   28.62    5.22
   1   4   5   23.02    4.45
  -1   4  -5   23.08    4.61
   1   4   5   23.51    4.28
   2  -4   5   12.88    4.18
  -2  -4  -5   20.09    4.01
  -2  -4  -5   13.02    4.04
  -2  -4  -5   19.76    3.90
   2  -4   5   12.00    4.21
  -2  -4  -5   10.94    3.55
   2  -4   5   10.41    3.67
  -2   4  -5   17.84    4.13
   2   4   5   19.05    4.44
   2   4   5   19.00    4.46
   2   4   5   14.03    3.75
  -2   4  -5   19.61    4.35
   2   4   5   17.66    4.37
  -2   4  -5   12.81    3.58
   3  -4   5   59.09    6.54
  -3  -4  -5   65.61    6.26
   3  -4   5   60.35    5.61
  -3  -4  -5   67.22    5.83
   3  -4   5   48.96    7.03
  -3  -4  -5   66.20    5.38
  -3   4  -5   69.17    5.57
   3   4   5   64.48    5.76
   3   4   5   56.84    5.77
   3   4   5   62.47    6.16
  -3   4  -5   60.45    5.58
   3   4   5   61.02    6.25
   4  -4   5   65.86    6.84
   4  -4   5   64.44    7.35
  -4  -4  -5   66.74    5.02
  -4  -4  -5   68.62    5.48
   4  -4   5   59.86    5.70
   4   4   5   65.18    6.64
  -4   4  -5   54.47    5.56
   4   4   5   65.89    6.29
   4   4   5   81.84    6.67
  -4   4  -5   58.51    5.02
  -4   4  -5   64.66    5.11
   4   4   5   71.58    6.77
   5  -4   5   46.38    6.79
   5  -4   5   48.70    8.39
  -5  -4  -5   44.76    3.94
   5  -4   5   42.86    6.77
  -5  -4  -5   43.21    3.94
   5   4   5   31.40    4.89
   5   4   5   49.58    7.21
  -5   4  -5   48.51    3.52
   5   4   5   27.69    5.97
  -5   4  -5   33.99    8.42
  -5   4  -5   50.80    3.74
   6  -4   5   12.25    5.29
   6  -4   5    3.71    4.57
   6  -4   5   13.39    4.58
   6   4   5    9.22    4.37
   6   4   5   12.40    4.56
   6   4   5   10.02    4.31
   6   4   5    5.66    2.94
  -6   4  -5    5.91    4.53
   7  -4   5    2.59    4.58
   7   4   5    3.02    3.95
   7   4   5    9.92    5.93
  10  -5  -5   -1.68    2.87
  10  -5  -5    6.13    3.19
  10  -5  -5    0.97    3.37
  10   5  -5   11.23    3.71
  10   5  -5    6.79    2.74
   9  -5  -5   15.71    3.63
   9  -5  -5    5.77    4.06
   9  -5  -5   27.70    4.23
   9   5  -5   15.33    4.19
   9   5  -5    9.57    3.47
   8  -5  -5    6.85    3.14
   8  -5  -5    7.84    3.92
   8   5  -5   14.06    4.29
   8   5  -5   13.49    3.64
   7  -5  -5   47.89    7.61
   7  -5  -5   44.19    4.58
   7  -5  -5   37.40    4.30
   7   5  -5   43.37    4.60
   7   5  -5   48.55    4.93
   6  -5  -5   45.57    7.44
   6  -5  -5   35.83    5.30
   6  -5  -5   41.69    5.64
   6   5  -5   40.51    4.52
   6   5  -5   44.19    4.77
  -5  -5   5   69.69    4.16
  -5  -5   5   70.45    3.97
   5  -5  -5   61.47    5.22
   5  -5  -5   67.21    6.30
   5  -5  -5   69.31    5.27
  -5  -5   5   65.12    3.41
   5   5  -5   55.86    5.44
  -5   5   5   64.89    3.91
  -5   5   5   65.59    5.77
   5   5  -5   66.69    5.46
  -5   5   5   67.56    3.73
   4  -5  -5    1.43    1.95
   4  -5  -5    6.69    2.84
  -4  -5   5    1.72    1.60
  -4  -5   5    0.70    1.74
   4  -5  -5    1.87    2.41
  -4  -5   5    0.36    2.30
   4   5  -5   -0.34    2.36
  -4   5   5   -0.02    1.62
   4   5  -5    4.49    2.89
   4   5  -5    6.27    4.09
  -4   5   5    2.13    2.04
  -4   5   5    2.17    2.28
  -3  -5   5   -0.11    1.27
  -3  -5   5    2.94    2.20
  -3  -5   5    0.58    2.38
   3  -5  -5    2.33    2.54
   3  -5  -5    1.46    2.27
   3  -5  -5   -0.77    2.24
  -3   5   5    0.64    2.15
   3   5  -5   -2.29    2.11
  -3   5   5    1.80    2.05
  -3   5   5   -0.89    1.42
   3   5  -5   -1.52    2.36
   3   5  -5    3.52    2.90
  -3   5   5   -0.77    1.09
   2  -5  -5   77.15    5.85
  -2  -5   5   77.97    5.79
   2  -5  -5   71.21    5.84
  -2  -5   5   69.88    5.77
   2  -5  -5   65.68    5.89
  -2  -5   5   84.64    6.11
  -2   5   5   68.79    5.58
   2   5  -5   79.00    6.19
  -2   5   5   81.99    5.98
  -2   5   5   74.60    4.23
   2   5  -5   78.78    5.71
   2   5  -5   71.01    6.61
  -1  -5   5  161.75    7.53
   1  -5  -5  162.29    8.21
   1  -5  -5  182.63    9.09
  -1  -5   5  167.13    9.43
  -1  -5   5  173.68    8.62
   1  -5  -5  189.66    8.43
   1  -5  -5  177.92    6.56
   1   5  -5  179.37    8.56
  -1   5   5  199.82    9.08
  -1   5   5  162.99    8.02
  -1   5   5  174.29    6.90
  -1   5   5  180.53    8.32
   1   5  -5  165.08    8.31
   1   5  -5  182.05    9.47
   0  -5  -5  190.12    8.58
   0  -5   5  210.92    9.69
   0  -5  -5  208.03   10.11
   0  -5   5  202.41   11.26
   0  -5   5  195.82    8.51
   0  -5  -5  203.49    9.16
   0   5  -5  189.75    9.42
   0   5   5  204.31    9.05
   0   5  -5  208.13    9.28
   0   5   5  221.04    8.49
   0   5   5  185.56    8.70
   0   5  -5  189.88    8.95
   0   5   5  201.04    9.69
   1  -5   5   46.87    7.68
  -1  -5  -5   44.66    4.72
  -1  -5  -5   44.35    4.93
   1  -5   5   42.52    5.83
   1  -5   5   47.58    6.75
  -1  -5  -5   47.61    5.65
   1   5   5   38.91    4.62
  -1   5  -5   44.03    4.83
   1   5   5   45.87    6.30
   1   5   5   39.66    4.46
  -1   5  -5   41.78    6.24
   1   5   5   45.54    6.49
  -1   5  -5   41.83    4.72
   2  -5   5   20.21    5.45
   2  -5   5   21.21    5.24
   2  -5   5   17.65    3.95
  -2  -5  -5   21.53    4.65
  -2  -5  -5   18.66    4.39
  -2  -5  -5   22.53    5.48
   2   5   5   22.61    5.26
   2   5   5   15.66    3.52
  -2   5  -5   22.62    4.69
   2   5   5   21.33    4.68
  -2   5  -5   18.72    4.46
  -2   5  -5   23.64    4.87
   2   5   5   25.28    4.99
   3  -5   5    6.72    4.15
  -3  -5  -5    8.22    3.42
   3  -5   5    7.85    4.23
   3  -5   5   10.73    3.35
  -3  -5  -5   13.65    3.97
   3   5   5   11.57    3.97
  -3   5  -5   13.65    3.96
  -3   5  -5   18.11    4.04
   3   5   5    6.10    3.91
   3   5   5    9.54    3.86
   3   5   5    7.88    2.85
  -3   5  -5    7.45    3.13
   4  -5   5    0.13    3.39
  -4  -5  -5    5.02    3.02
   4  -5   5    4.21    3.03
   4  -5   5    2.93    3.89
  -4  -5  -5    0.53    2.62
  -4   5  -5    3.15    3.07
   4   5   5    1.56    2.80
   4   5   5    2.91    3.10
  -4   5  -5    5.36    2.79
   4   5   5   -1.53    3.09
   4   5   5   16.23    4.14
  -4   5  -5    3.71    2.42
   5  -5   5   12.41    4.67
   5  -5   5    9.94    4.41
  -5  -5  -5   15.25    3.14
   5   5   5   15.96    5.31
   5   5   5    9.31    4.47
   5   5   5   12.16    5.58
   5   5   5   12.88    4.72
  -5   5  -5   14.94    2.99
  -5   5  -5   12.82    2.81
   6  -5   5    6.91    4.60
   6  -5   5   10.36    5.06
   6  -5   5   12.91    5.64
   6   5   5    3.21    4.03
   6   5   5    7.20    3.72
   6   5   5   12.83    4.67
   6   5   5    6.18    4.45
   7  -5   5    9.49    4.59
   7  -5   5    3.45    4.96
   7   5   5    2.39    3.77
   7   5   5   -2.03    5.16
   7   5   5    1.66    3.94
   9  -6  -5   -2.84    3.05
   9  -6  -5    1.21    2.49
   9  -6  -5    2.46    3.22
   9   6  -5   -2.48    3.20
   9   6  -5    7.27    3.52
   8  -6  -5   13.66    3.67
   8  -6  -5   11.16    5.06
   8  -6  -5   12.28    4.69
   8   6  -5   18.42    4.50
   8   6  -5    7.13    4.16
   7  -6  -5   18.58    3.88
   7  -6  -5   24.59    5.09
   7  -6  -5   15.54    4.87
   7   6  -5   19.44    4.43
   7   6  -5   23.71    4.65
   6  -6  -5   -2.35    2.37
  -6  -6   5    2.71    1.22
  -6  -6   5    2.15    1.24
   6  -6  -5    2.94    3.08
   6  -6  -5   -1.81    2.36
   6   6  -5   -1.98    2.41
   6   6  -5    3.12    3.05
   5  -6  -5    1.28    2.60
   5  -6  -5    4.58    2.80
  -5  -6   5    6.45    2.17
   5  -6  -5    6.97    3.55
  -5  -6   5    7.31    2.64
  -5  -6   5    5.73    1.51
  -5   6   5    5.73    2.25
  -5   6   5    4.47    2.32
  -5   6   5    2.39    2.42
   5   6  -5    4.37    3.20
   5   6  -5    8.18    3.13
   4  -6  -5    0.43    2.57
   4  -6  -5   -0.62    2.09
  -4  -6   5   -1.33    1.74
   4  -6  -5    1.62    2.26
  -4  -6   5    5.25    1.89
  -4  -6   5    1.86    2.51
   4   6  -5    1.53    2.39
  -4   6   5    1.55    2.15
  -4   6   5   -0.12    1.68
  -4   6   5    0.72    2.38
   4   6  -5    1.56    2.71
   4   6  -5   -2.81    3.00
  -3  -6   5   23.98    3.84
   3  -6  -5   31.55    5.55
  -3  -6   5   21.32    3.90
   3  -6  -5   21.02    4.62
   3  -6  -5   18.16    4.31
  -3  -6   5   25.20    4.60
   3   6  -5   26.29    5.19
   3   6  -5   16.48    4.91
  -3   6   5   23.48    4.85
  -3   6   5   19.31    2.19
  -3   6   5   19.19    4.18
   3   6  -5   25.40    4.97
  -2  -6   5   18.09    3.79
   2  -6  -5    9.26    3.12
  -2  -6   5   13.84    3.89
  -2  -6   5   14.09    4.23
   2  -6  -5   14.82    4.37
   2  -6  -5   13.56    3.86
   2   6  -5   16.88    4.49
  -2   6   5   18.77    4.72
  -2   6   5   13.77    3.58
  -2   6   5   15.15    2.74
  -2   6   5   13.70    3.45
   2   6  -5   14.06    4.15
   2   6  -5   13.24    4.00
  -1  -6   5    3.70    2.55
   1  -6  -5    2.13    2.37
   1  -6  -5    2.73    2.55
   1  -6  -5    6.96    3.15
  -1  -6   5    5.19    3.09
  -1   6   5    4.21    2.18
   1   6  -5   10.44    3.70
  -1   6   5    6.48    2.92
  -1   6   5   11.73    3.80
   1   6  -5    6.68    3.63
   1   6  -5    4.20    2.56
  -1   6   5    3.10    2.17
   0  -6   5    0.05    2.69
   0  -6  -5   -1.08    1.95
   0  -6  -5    1.25    2.10
   0  -6  -5    4.35    3.32
   0  -6   5    3.87    2.34
   0  -6   5   -3.31    3.18
   0   6  -5   -0.34    2.22
   0   6   5    3.39    2.44
   0   6   5    2.34    2.14
   0   6   5    5.66    2.81
   0   6  -5    0.58    2.22
   0   6   5    1.26    3.14
   0   6  -5    2.78    2.91
  -1  -6  -5    2.46    2.32
   1  -6   5    0.71    2.84
  -1  -6  -5    2.57    2.85
   1  -6   5    1.05    4.01
  -1  -6  -5    2.90    2.94
   1   6   5    1.55    2.45
   1   6   5   -1.17    2.79
   1   6   5   -0.29    1.95
  -1   6  -5    0.53    2.60
  -1   6  -5    2.55    2.86
   1   6   5    3.80    2.59
  -1   6  -5    0.16    2.42
  -2  -6  -5    1.17    2.98
   2  -6   5    6.19    4.44
   2  -6   5    9.29    4.24
  -2  -6  -5   10.20    3.92
  -2  -6  -5    9.81    3.53
   2   6   5    5.86    2.85
  -2   6  -5    8.59    3.58
  -2   6  -5    4.33    2.94
   2   6   5    2.72    3.73
   2   6   5    6.60    3.11
   2   6   5    9.81    3.62
  -2   6  -5    6.67    3.18
   3  -6   5   -0.81    2.33
   3  -6   5    2.98    3.68
  -3  -6  -5    3.22    2.67
  -3  -6  -5    3.83    3.09
   3  -6   5    0.12    3.35
   3   6   5    2.02    2.52
  -3   6  -5    5.50    3.36
  -3   6  -5    3.37    2.72
   3   6   5    2.87    2.82
  -3   6  -5    3.76    3.07
   3   6   5    4.48    3.69
   3   6   5    7.09    3.46
   4  -6   5    6.70    4.06
  -4  -6  -5    3.08    2.36
   4  -6   5    5.25    3.96
  -4  -6  -5   -0.42    2.60
   4  -6   5    0.93    4.29
  -4   6  -5   -1.54    2.34
  -4   6  -5   -1.26    2.48
   4   6   5    5.75    3.11
   4   6   5    3.76    3.35
  -4   6  -5   -2.53    2.22
   4   6   5    2.98    3.83
  -5  -6  -5    4.04    2.60
   5  -6   5   -6.47    2.59
   5  -6   5    0.92    3.59
  -5  -6  -5   -1.24    1.90
   5  -6   5   -6.98    3.21
  -5   6  -5    4.49    2.87
   5   6   5    2.24    3.58
   5   6   5    7.27    3.69
   5   6   5   -0.22    3.44
   5   6   5    2.87    3.55
   6  -6   5    7.19    5.43
   6  -6   5    6.33    8.33
   6   6   5   10.58    4.55
   6   6   5    0.57    3.60
   6   6   5   -0.12    3.92
   9  -7  -5    3.77    4.42
   9  -7  -5   16.47    4.61
   9  -7  -5    4.30    4.26
   9   7  -5    5.94    4.03
   9   7  -5    7.69    3.65
   8  -7  -5   13.66    4.88
   8  -7  -5   29.40    5.14
   8  -7  -5   25.38    5.57
   8   7  -5   32.62    6.46
   8   7  -5   32.32    5.30
   7  -7  -5   41.06    6.16
   7   7  -5   34.05    6.25
   7   7  -5   38.85    6.10
  -6  -7   5   77.94    3.93
   6  -7  -5   87.53    6.96
   6  -7  -5   80.89    7.88
   6  -7  -5   79.17    6.50
  -6  -7   5   74.83    4.00
  -6   7   5   79.53    3.41
   6   7  -5   78.33    6.85
   6   7  -5   76.96    6.64
  -6   7   5   80.19    3.44
  -5  -7   5   40.92    4.39
   5  -7  -5   45.89    6.57
   5  -7  -5   37.27    6.63
  -5  -7   5   33.99    3.83
   5  -7  -5   41.40    6.25
   5   7  -5   49.32    6.97
   5   7  -5   43.81    6.67
  -5   7   5   42.74    4.20
   4  -7  -5   10.47    3.82
  -4  -7   5   14.41    2.52
   4  -7  -5    9.24    3.68
  -4  -7   5    9.42    2.72
   4  -7  -5    9.06    3.58
  -4  -7   5   11.29    3.51
   4   7  -5    8.67    3.69
   4   7  -5    5.22    3.49
  -4   7   5    5.81    2.58
   4   7  -5    8.10    4.76
  -4   7   5   11.23    3.70
   3  -7  -5    4.83    3.16
  -3  -7   5    6.67    2.97
  -3  -7   5   13.83    3.94
   3  -7  -5    7.66    3.84
   3  -7  -5    9.44    3.65
  -3  -7   5    6.08    2.45
  -3   7   5    8.63    1.88
  -3   7   5    3.95    3.21
  -3   7   5    4.27    2.34
  -3   7   5    6.80    2.83
   3   7  -5    8.83    3.74
   3   7  -5   10.20    4.59
   3   7  -5    5.63    3.41
  -2  -7   5    4.39    2.71
   2  -7  -5   -0.55    2.61
   2  -7  -5    2.81    2.28
  -2  -7   5    4.00    3.31
  -2  -7   5    2.53    2.65
   2  -7  -5    3.37    2.95
  -2   7   5    3.56    3.16
  -2   7   5    5.07    2.63
  -2   7   5   -0.28    2.25
  -2   7   5    2.47    1.60
   2   7  -5    2.29    2.63
   2   7  -5    5.80    3.58
   2   7  -5    0.22    2.83
   1  -7  -5   46.97    5.58
   1  -7  -5   54.62    7.31
   1  -7  -5   52.05    5.35
  -1  -7   5   58.28    7.84
  -1   7   5   37.51    4.49
  -1   7   5   47.43    5.30
  -1   7   5   56.96    6.07
   1   7  -5   50.47    6.90
   1   7  -5   55.73    7.87
   1   7  -5   48.44    7.04
  -1   7   5   46.46    4.90
   0  -7   5   62.53    6.32
   0  -7  -5   68.74    6.28
   0  -7  -5   56.28    6.02
   0  -7  -5   67.30    6.20
   0   7   5   67.57    5.41
   0   7  -5   67.53    6.71
   0   7   5   66.67    5.81
   0   7   5   52.70    5.97
   0   7   5   67.54    6.04
   0   7  -5   69.10    6.20
   0   7  -5   61.46    6.30
  -1  -7  -5   25.53    4.96
   1  -7   5   10.20    5.55
  -1  -7  -5   23.80    5.37
  -1  -7  -5   17.91    4.67
   1  -7   5   14.73    4.61
   1   7   5   21.47    5.41
   1   7   5   23.33    4.47
  -1   7  -5   24.37    5.22
   1   7   5   20.61    4.77
   1   7   5   16.87    4.09
  -1   7  -5   19.78    4.72
  -1   7  -5   19.78    4.94
  -2  -7  -5   24.44    5.67
  -2  -7  -5   20.01    4.87
   2  -7   5   27.36    6.82
   2  -7   5   26.56    6.15
  -2  -7  -5   24.56    4.46
  -2   7  -5   28.98    5.33
   2   7   5   27.67    6.04
   2   7   5   24.82    5.13
   2   7   5   21.34    5.23
  -2   7  -5   21.06    4.97
   2   7   5   21.48    4.37
  -2   7  -5   24.99    4.86
  -3  -7  -5   13.37    3.05
   3  -7   5   14.85    5.90
   3  -7   5   15.54    5.32
  -3  -7  -5   15.54    4.33
  -3  -7  -5   22.00    6.01
  -3   7  -5   26.43    5.10
   3   7   5   16.78    3.82
  -3   7  -5   27.14    5.40
   3   7   5   25.05    6.08
   3   7   5   18.25    4.65
  -3   7  -5   19.40    4.57
   4  -7   5    0.44    3.27
  -4  -7  -5   -1.32    1.99
  -4  -7  -5    4.43    3.21
   4  -7   5    3.91    5.24
  -4   7  -5   -0.91    2.34
   4   7   5    4.67    3.87
   4   7   5   -0.62    1.90
  -4   7  -5    2.59    2.86
   4   7   5    2.29    4.15
   4   7   5   -0.51    3.38
  -5  -7  -5    5.85    2.59
  -5  -7  -5    3.44    2.79
   5  -7   5    2.99    4.55
   5   7   5    6.67    3.00
  -5   7  -5   -2.15    3.16
   5   7   5   11.61    4.36
  -5   7  -5    6.91    3.05
  -5   7  -5    7.78    2.85
   5   7   5    8.16    5.53
   6  -7   5    8.59    5.09
   6  -7   5   10.77    5.86
   6   7   5    0.78    3.76
   6   7   5   18.39    4.69
   6   7   5    8.95    5.16
   9  -8  -5   23.61    5.77
   9  -8  -5   22.01    6.80
   9  -8  -5   19.73    5.40
   9   8  -5    7.79    3.85
   9   8  -5   19.16    4.90
   8  -8  -5   10.97    4.08
   8  -8  -5    3.72    4.55
   8  -8  -5    2.52    3.58
   8   8  -5    5.21    4.67
   8   8  -5    2.36    4.60
   7  -8  -5   -0.29    2.63
   7  -8  -5   -1.48    2.80
   7  -8  -5   11.69    4.52
   7   8  -5   -2.98    3.42
   7   8  -5    3.22    3.40
   6  -8  -5   -0.95    2.79
   6  -8  -5   -0.19    2.70
  -6  -8   5    1.21    2.07
   6  -8  -5    3.14    3.30
  -6  -8   5    2.16    3.44
   6   8  -5    4.46    3.65
  -6   8   5    3.64    1.92
   6   8  -5    2.47    3.53
  -6   8   5    3.92    2.24
  -5  -8   5   10.20    3.24
   5  -8  -5    9.00    3.78
   5  -8  -5    5.71    3.63
   5  -8  -5    5.46    3.91
  -5  -8   5    9.29    3.39
  -5   8   5    9.31    3.19
  -5   8   5    7.25    3.04
   5   8  -5    6.43    3.78
   5   8  -5    3.29    3.52
  -4  -8   5   23.74    4.86
   4  -8  -5   31.41    5.83
  -4  -8   5   25.42    2.91
   4  -8  -5   30.23    6.32
   4  -8  -5   21.76    4.67
  -4  -8   5   28.33    4.83
  -4   8   5   32.03    5.56
  -4   8   5   14.55    3.48
  -4   8   5   25.69    5.00
   4   8  -5   30.27    6.06
   4   8  -5   35.38    6.38
  -3  -8   5    1.10    3.02
   3  -8  -5   10.07    3.89
   3  -8  -5    1.39    3.27
  -3  -8   5    1.82    2.83
  -3  -8   5    3.45    2.46
   3  -8  -5   -0.36    2.26
  -3   8   5    5.71    2.72
   3   8  -5    6.62    4.14
   3   8  -5    6.82    3.61
  -3   8   5   -0.64    2.35
   3   8  -5    2.01    3.45
  -3   8   5    2.95    1.60
  -3   8   5    7.77    4.03
  -2  -8   5   10.38    4.12
  -2  -8   5   13.01    4.37
   2  -8  -5   20.85    5.13
   2  -8  -5   12.75    3.90
   2  -8  -5    5.87    3.52
  -2   8   5   11.63    2.79
  -2   8   5   14.38    4.60
   2   8  -5    8.51    4.27
  -2   8   5   12.10    3.78
   2   8  -5   18.26    5.44
   2   8  -5   16.07    4.65
  -2   8   5   11.89    3.22
   1  -8  -5   26.27    5.50
   1  -8  -5   14.92    3.94
   1  -8  -5   30.34    6.18
  -1  -8   5   17.77    4.94
  -1   8   5   28.69    5.38
   1   8  -5   24.05    5.62
  -1   8   5   20.21    3.66
  -1   8   5   19.84    5.64
  -1   8   5   18.55    3.99
   1   8  -5   35.79    6.29
   1   8  -5   27.40    6.03
   0  -8  -5    7.06    3.52
   0  -8  -5    3.97    2.87
   0  -8   5    3.24    3.58
   0  -8   5    7.20    4.37
   0  -8  -5    4.55    3.11
   0   8   5    9.59    4.02
   0   8   5    5.12    2.55
   0   8   5    7.54    2.97
   0   8  -5    7.13    4.12
   0   8   5    6.95    3.77
   0   8  -5    7.04    3.52
   0   8  -5    0.66    2.52
  -1  -8  -5    2.87    2.85
   1  -8   5   -0.20    2.41
  -1  -8  -5   -0.91    2.60
  -1  -8  -5    2.08    2.90
   1  -8   5    0.43    3.53
  -1   8  -5   -0.62    3.06
  -1   8  -5    2.65    2.90
   1   8   5    2.27    2.83
   1   8   5    0.52    1.71
   1   8   5    1.13    3.03
  -1   8  -5   -3.36    2.39
  -2  -8  -5    0.68    2.99
  -2  -8  -5    1.21    1.93
  -2  -8  -5    3.86    3.65
   2  -8   5    7.55    5.60
   2  -8   5    2.12    4.13
   2  -8   5    2.23    3.15
  -2   8  -5    6.24    3.83
  -2   8  -5    9.85    3.61
  -2   8  -5    7.58    3.25
   2   8   5    9.93    4.36
   2   8   5    4.46    2.58
   2   8   5    4.75    3.03
   2   8   5    4.83    3.67
   3  -8   5    2.85    4.67
  -3  -8  -5    7.61    4.40
  -3  -8  -5    7.68    3.64
   3  -8   5    4.26    4.01
  -3  -8  -5    2.93    2.00
   3   8   5    6.87    3.53
   3   8   5    3.70    3.82
  -3   8  -5    7.69    3.54
  -3   8  -5   15.44    4.30
  -3   8  -5   10.64    3.97
   3   8   5    9.15    3.14
   3   8   5    8.33    4.91
  -4  -8  -5   42.16    6.12
   4  -8   5   39.05    8.11
  -4   8  -5   40.95    5.80
  -4   8  -5   33.23    5.75
   4   8   5   25.26    6.10
   4   8   5   38.81    7.68
   4   8   5   25.35    4.64
   5  -8   5    8.80    5.21
  -5  -8  -5   11.19    3.59
  -5  -8  -5   11.86    2.98
   5  -8   5    3.48    6.44
   5   8   5   11.12    4.89
   5   8   5   15.72    6.35
  -5   8  -5   14.05    4.99
   5   8   5    5.03    2.85
  -5   8  -5   15.30    3.51
  -5   8  -5    8.23    4.39
   8  -9  -5    8.69    4.61
   8  -9  -5   11.21    5.06
   8  -9  -5    9.39    5.50
   8   9  -5   18.96    7.37
   8   9  -5    6.31    5.57
   7  -9  -5    5.96    3.41
   7  -9  -5    1.93    3.75
   7  -9  -5   -1.25    4.09
   7   9  -5    5.09    3.79
  -6  -9   5    7.73    2.98
  -6  -9   5    7.78    2.78
   6  -9  -5    9.52    4.78
   6  -9  -5    3.40    3.45
   6  -9  -5    1.30    3.68
   6   9  -5    6.98    3.87
   6   9  -5    3.97    3.92
  -6   9   5    4.64    2.66
  -5  -9   5    6.42    2.94
  -5  -9   5    8.34    3.54
   5  -9  -5    8.65    4.01
   5  -9  -5   10.70    4.75
   5   9  -5    0.86    3.84
  -5   9   5    8.19    3.51
  -5   9   5    7.71    3.65
   5   9  -5    4.33    4.11
  -4  -9   5    5.12    3.42
   4  -9  -5   -0.34    2.41
   4  -9  -5    4.38    3.85
   4  -9  -5    5.06    3.25
  -4  -9   5    2.94    3.01
  -4  -9   5    3.57    1.93
   4   9  -5    4.01    3.90
  -4   9   5    3.82    2.50
  -4   9   5    9.08    3.66
  -4   9   5    1.95    3.55
  -3  -9   5   12.06    3.44
   3  -9  -5    7.52    4.11
   3  -9  -5    8.00    4.13
   3  -9  -5   12.02    4.38
  -3  -9   5    5.91    3.97
  -3  -9   5   11.21    4.08
   3   9  -5   12.72    5.52
   3   9  -5    7.70    4.13
   3   9  -5    8.81    4.71
  -3   9   5   13.73    4.15
  -3   9   5   12.14    3.72
  -3   9   5    8.66    4.23
  -3   9   5   10.77    2.15
   2  -9  -5    1.40    2.97
   2  -9  -5    0.44    2.41
  -2  -9   5    3.48    3.72
  -2   9   5    3.24    3.37
   2   9  -5    5.73    3.81
  -2   9   5    6.45    3.08
  -2   9   5    2.82    1.88
  -2   9   5    3.62    2.83
   2   9  -5    4.56    4.33
  -1  -9   5    3.84    3.81
  -1  -9   5    3.70    2.88
   1  -9  -5    0.72    2.62
   1  -9  -5    4.86    3.32
  -1   9   5   -0.76    2.49
  -1   9   5    5.12    2.41
  -1   9   5    6.57    3.06
  -1   9   5    0.68    3.23
   1   9  -5   -0.72    3.08
   1   9  -5    2.49    3.20
   0  -9   5    8.23    4.69
   0  -9  -5    9.59    4.45
   0  -9  -5   -1.42    3.20
   0  -9  -5   11.50    4.15
   0   9  -5    2.88    3.00
   0   9   5    0.19    2.12
   0   9   5    5.98    4.66
   0   9   5    8.38    3.23
   0   9  -5    7.78    4.36
   0   9  -5    4.70    3.27
  -1  -9  -5   17.37    4.74
  -1  -9  -5   14.89    4.57
   1  -9   5   17.74    5.96
  -1  -9  -5    7.28    2.78
  -1   9  -5   17.40    4.51
   1   9   5   22.18    4.88
   1   9   5   19.19    5.98
  -1   9  -5   22.96    5.76
   1   9   5   18.70    4.14
  -1   9  -5   19.67    5.85
  -2  -9  -5    7.28    3.89
  -2  -9  -5    4.15    4.69
   2  -9   5   13.58    5.29
  -2  -9  -5    8.45    4.15
   2  -9   5   11.51    5.27
  -2   9  -5    6.70    3.73
   2   9   5   16.77    6.46
  -2   9  -5   12.25    4.54
   2   9   5    5.92    3.92
   2   9   5    4.59    3.72
  -2   9  -5   15.74    4.69
  -3  -9  -5    9.27    3.56
   3  -9   5    4.23    4.73
   3  -9   5   -3.25    4.36
  -3  -9  -5    8.40    4.31
  -3  -9  -5    4.73    3.52
   3   9   5    3.42    2.36
  -3   9  -5   12.68    4.57
   3   9   5    5.40    5.28
  -3   9  -5    4.57    4.02
   3   9   5   13.21    5.70
  -4  -9  -5    9.91    4.30
   4  -9   5    7.05    4.84
  -4  -9  -5   10.90    4.03
   4  -9   5   -2.73    4.90
   4   9   5    4.38    3.80
  -4   9  -5    9.35    3.98
  -4   9  -5    2.20    3.94
   4   9   5    2.24    2.48
   4   9   5    2.53    4.51
  -4   9  -5    3.33    3.85
  -5  -9  -5   -3.74    2.14
   5  -9   5    4.31    5.04
  -5  -9  -5   10.84    3.74
   5  -9   5    0.66    5.52
   5   9   5   -2.53    2.67
   5   9   5    2.50    2.67
  -5   9  -5    2.11    3.19
   5   9   5    0.90    4.18
  -5   9  -5    1.13    3.83
   7 -10  -5    2.21    3.77
  -7 -10   5   -0.54    1.91
  -7 -10   5    1.02    1.70
   7 -10  -5   -2.59    3.22
   7  10  -5    2.98    3.73
  -6 -10   5   14.40    3.60
   6 -10  -5    5.66    3.55
  -6 -10   5   12.27    3.57
   6  10  -5   17.02    6.27
  -6  10   5   16.21    5.66
  -6  10   5    9.41    3.21
   5 -10  -5   40.95    7.13
   5 -10  -5   50.05    8.74
   5 -10  -5   42.38    7.65
  -5 -10   5   45.34    6.78
  -5 -10   5   46.75    6.16
   5  10  -5   46.31    8.45
  -5  10   5   55.23    7.08
  -5  10   5   47.32    6.88
   4 -10  -5   67.02   11.86
   4 -10  -5   60.18    6.89
  -4 -10   5   42.54    3.85
  -4 -10   5   62.53    8.05
   4 -10  -5   65.45    9.59
  -4 -10   5   59.54    6.40
   4  10  -5   58.72    9.26
  -4  10   5   55.19    5.97
   4  10  -5   61.13    8.61
  -4  10   5   56.29    7.97
   3 -10  -5   58.47    7.06
   3 -10  -5   85.08   10.98
  -3 -10   5   62.69    6.90
  -3 -10   5   89.51    6.89
   3 -10  -5   70.91    7.40
  -3  10   5   59.39    8.59
   3  10  -5   73.54   10.25
  -3  10   5   58.84    3.64
  -3  10   5   83.18    7.06
  -3  10   5   53.59    6.14
   2 -10  -5   55.51    8.55
  -2 -10   5   42.66    7.12
   2 -10  -5   57.06    8.66
  -2  10   5   43.84    4.00
   2  10  -5   39.79    7.48
  -2  10   5   55.84    8.32
  -2  10   5   54.36    5.95
  -1 -10   5   21.77    5.93
   1 -10  -5   23.03    5.62
   1 -10  -5   26.39    5.38
  -1  10   5   23.69    5.16
   1  10  -5   29.72    6.95
  -1  10   5   25.32    4.18
   1  10  -5   29.25    7.86
  -1  10   5   14.36    4.71
   0 -10  -5    2.38    2.82
   0 -10  -5    6.31    3.75
   0 -10   5    2.48    4.00
   0  10   5    1.50    4.23
   0  10   5    1.66    2.37
   0  10  -5   -2.16    4.08
   0  10   5    1.53    2.53
   0  10  -5    1.61    3.57
  -1 -10  -5    5.96    3.88
  -1 -10  -5    2.14    3.27
   1 -10   5    6.14    4.59
   1  10   5    9.47    3.72
   1  10   5    9.92    4.70
  -1  10  -5   14.95    5.23
   1  10   5   12.49    5.26
  -2 -10  -5   12.84    4.72
  -2 -10  -5   18.10    4.85
   2 -10   5   31.03    7.20
   2  10   5   20.92    4.06
   2  10   5   18.21    5.35
  -2  10  -5   15.69    5.11
   2  10   5   13.69    5.38
  -3 -10  -5   29.09    6.04
   3 -10   5   17.87    5.77
  -3 -10  -5   28.19    7.06
  -3  10  -5    8.60    4.43
  -3  10  -5   34.53    9.67
   3  10   5   37.82    8.16
   3  10   5   22.96    6.01
  -3  10  -5   28.02    5.72
   3  10   5   28.04    4.80
   4 -10   5   40.29    8.43
  -4 -10  -5   59.96    6.72
   4  10   5   45.29    8.03
  -4  10  -5   62.43    6.99
   4  10   5   49.86    8.51
   4  10   5   35.70    5.44
  -4  10  -5   50.61    7.68
   7 -11  -5    4.77    3.63
   7 -11  -5    9.37    5.26
   7  11  -5    2.31    4.69
   6 -11  -5   29.03    7.08
  -6 -11   5   29.18    5.14
  -6 -11   5   30.65    5.09
   6 -11  -5   27.94    7.45
  -6  11   5   27.61    4.82
   6  11  -5   20.48    6.20
  -6  11   5   24.55    4.74
  -5 -11   5    3.49    3.32
   5 -11  -5    6.39    4.66
  -5 -11   5    4.12    3.72
   5 -11  -5    1.38    2.90
  -5  11   5   -0.83    3.63
   5  11  -5    7.88    4.63
  -5  11   5    5.27    3.76
  -4 -11   5   -1.98    2.97
  -4 -11   5   -1.10    1.39
   4 -11  -5    0.02    3.21
  -4 -11   5   10.80    7.75
  -4 -11   5    0.69    1.75
   4 -11  -5    1.70    3.06
  -4  11   5    7.89    3.94
  -4  11   5    4.36    4.16
   4  11  -5    6.40    4.20
  -3 -11   5    1.69    3.97
  -3 -11   5    1.85    3.43
   3 -11  -5    7.04    4.47
  -3  11   5    2.59    3.90
   3  11  -5    6.00    4.29
  -3  11   5    4.62    1.79
   2 -11  -5   35.63    7.12
   2 -11  -5   34.28    7.56
  -2  11   5   27.99    5.73
   2  11  -5   17.37    5.65
  -2  11   5   39.49   12.33
  -2  11   5   28.50    4.40
   2  11  -5   30.03    7.42
   1 -11  -5   39.10    6.61
  -1 -11   5   51.19    8.50
   1 -11  -5   60.63    9.15
  -1  11   5   51.66    5.21
   1  11  -5   55.97    9.23
  -1  11   5   53.44    9.46
   0 -11  -5   40.63    7.46
   0 -11  -5   38.43    7.30
   0 -11   5   45.34    8.26
   0  11   5   32.94    5.40
   0  11  -5   31.57    7.08
   0  11   5   39.65    7.73
  -1 -11  -5   20.97    6.14
   1 -11   5   15.70    5.70
  -1 -11  -5   18.13    5.46
  -1  11  -5   21.51    6.26
   1  11   5   27.09    5.70
   1  11   5   16.41    6.16
   1  11   5    9.72    3.73
  -2 -11  -5   10.18    4.63
  -2 -11  -5    6.85    4.53
   2 -11   5    7.40    4.79
  -2  11  -5    3.11    5.22
  -2  11  -5   12.93    4.27
   2  11   5   15.15    6.05
   2  11   5    7.61    3.00
   2  11   5    4.88    3.23
  -2  11  -5   11.35    4.92
  -3 -11  -5    5.28    4.15
  -3 -11  -5    1.49    3.87
   3 -11   5   -5.20    3.85
   3  11   5   11.52    6.01
  -3  11  -5    2.04    5.04
   3  11   5    5.86    4.06
   3  11   5   -0.84    2.57
  -3  11  -5    7.31    4.52
   6 -12  -5    1.69    4.42
   6 -12  -5    1.19    3.49
  -6 -12   5   -8.94    4.19
   6  12  -5    1.81    4.42
  -6  12   5    5.76    3.50
  -6  12   5    1.48    4.46
   5 -12  -5   -0.77    2.54
  -5 -12   5   11.13    4.60
   5 -12  -5    4.31    4.45
  -5  12   5    1.96    4.56
  -5  12   5    8.37    4.26
   5  12  -5    2.24    4.34
  -4 -12   5   -2.18    3.43
  -4 -12   5    1.27    2.17
   4 -12  -5    2.67    3.88
  -4 -12   5   -0.70    4.18
   4 -12  -5    2.20    3.41
  -4 -12   5    2.13    1.77
  -4  12   5    1.97    4.37
   4  12  -5    2.06    4.29
  -3 -12   5    6.68    4.27
  -3 -12   5   10.87    3.92
   3 -12  -5    6.82    4.67
   3 -12  -5    2.32    3.66
  -3 -12   5    9.46    2.86
  -3  12   5    3.20    4.17
   3  12  -5    9.60    5.42
  -3  12   5    7.99    2.29
   2 -12  -5    9.04    4.30
  -2 -12   5    3.87    4.33
   2 -12  -5   17.61    5.44
   2  12  -5   11.43    6.37
  -2  12   5    7.79    2.48
  -2  12   5   18.10    6.24
  -1 -12   5    6.92    4.80
   1 -12  -5    8.45    4.91
   1 -12  -5   -1.46    2.26
   1  12  -5    4.78    4.34
  -1  12   5    5.00    4.41
  -1  12   5    2.12    4.26
  -1  12   5    4.90    2.52
   0 -12  -5    2.25    3.71
   0 -12  -5    0.61    3.00
   0 -12   5   -0.20    3.74
   0  12   5    0.97    2.33
   0  12   5   -0.64    2.80
   0  12   5    2.44    4.60
   0  12  -5    3.86    4.01
   1 -12   5   -0.21    3.34
  -1 -12  -5   -3.10    3.44
  -1 -12  -5    6.53    4.01
  -1  12  -5    2.42    4.49
   1  12   5    4.36    3.64
   1  12   5    5.67    5.23
   2 -12   5    1.79    4.21
  -2 -12  -5   -0.56    3.62
  -2 -12  -5    0.09    3.47
   2  12   5    1.26    4.50
   2  12   5   -0.21    3.29
  -2  12  -5    6.37    4.28
   2  12   5   -1.27    2.49
  -4 -13   5    1.12    4.10
   4 -13  -5    7.38    4.21
   4 -13  -5    7.11    4.95
   4  13  -5   10.72    6.09
  -4  13   5    8.31    4.38
  -3 -13   5   -2.57    1.92
   3 -13  -5    2.32    4.38
  -3 -13   5   -7.13    3.75
  -3 -13   5    3.38    4.02
   3 -13  -5   -0.03    3.11
  -3  13   5   -3.27    2.81
  -3  13   5    2.07    4.00
   3  13  -5    0.04    4.34
   2 -13  -5    2.26    3.48
  -2 -13   5   -0.42    4.37
   2 -13  -5    1.02    3.61
  -2 -13   5    5.37    2.63
  -2  13   5    0.90    4.60
  -2  13   5    8.97    2.89
   2  13  -5   -1.62    4.37
   1 -13  -5    7.16    5.17
   1 -13  -5   10.01    4.25
  -1 -13   5    7.90    3.51
  -1 -13   5   -1.95    3.52
  -1  13   5    8.17    3.16
  -1  13   5   16.92    6.15
   1  13  -5   14.70    6.06
   0 -13  -5   11.14    4.89
   0 -13   5   10.52    5.10
   0  13   5   12.96    5.60
   0  13  -5   19.54    6.72
   0  13   5   15.17    4.17
   1 -13   5    6.49    5.03
  -1 -13  -5    4.71    4.60
  -1 -13  -5    1.12    4.55
  -1  13  -5   15.88    5.65
   1  13   5   16.60    6.62
   1  13   5   21.34    5.48
  10   0  -6   13.44    2.96
  10   0  -6   12.52    3.50
  10   0  -6    9.43    2.49
  10   0  -6   12.23    3.93
   9   0  -6   53.99    5.88
   9   0  -6   50.13    4.41
   9   0  -6   53.06    3.90
   8   0  -6   50.39    4.35
   8   0  -6   50.56    4.08
   8   0  -6   61.65    5.91
   7   0  -6   39.41    4.08
   7   0  -6   35.98    3.63
  -7   0   6   44.90    4.65
   7   0  -6   40.72    6.16
   7   0  -6   51.33    5.66
   6   0  -6   27.53    4.83
  -6   0   6   22.69    4.16
   6   0  -6   22.11    3.84
   6   0  -6   23.91    4.77
   6   0  -6   25.17    4.32
   5   0  -6    7.32    2.26
   5   0  -6    7.78    2.79
  -5   0   6    4.50    1.51
  -5   0   6    7.08    1.83
  -5   0   6    5.49    2.18
   5   0  -6    6.52    2.49
   5   0  -6   11.54    3.50
  -4   0   6   32.50    4.78
   4   0  -6   40.86    5.59
  -4   0   6   28.91    2.96
  -4   0   6   31.15    3.36
   4   0  -6   34.63    6.04
   4   0  -6   31.23    4.62
   4   0  -6   30.00    4.69
  -3   0   6  109.55    5.98
  -3   0   6  112.64    7.36
   3   0  -6  110.76    5.98
  -3   0   6  109.83    5.57
   3   0  -6  105.00    6.31
   3   0  -6  120.68    7.45
   3   0  -6  109.92    6.16
  -3   0   6  106.34    6.51
  -2   0   6  339.70   11.59
   2   0  -6  347.41   11.29
   2   0  -6  343.35   12.71
  -2   0   6  352.21   10.85
   2   0  -6  349.42   10.45
  -2   0   6  351.54   10.33
  -2   0   6  345.71   17.86
   2   0  -6  352.03   10.60
   1   0  -6  262.80    9.32
  -1   0   6  271.49   10.04
  -1   0   6  273.88   10.47
   1   0  -6  288.47    9.80
   1   0  -6  272.25   12.27
   0   0   6   35.19    5.41
   0   0  -6   35.12    4.99
   0   0  -6   38.53    5.68
   0   0   6   19.06    3.75
   0   0  -6   31.10    4.61
   0   0   6   37.10    5.72
   0   0   6   31.04    4.80
  -1   0  -6   46.78    4.74
   1   0   6   45.98    6.44
   1   0   6   46.78    4.74
  -1   0  -6   48.03    4.67
   1   0   6   42.18    6.48
  -1   0  -6   56.19    5.23
   1   0   6   54.38    5.84
   2   0   6   14.45    3.80
   2   0   6    5.54    3.16
   2   0   6   15.19    4.50
   2   0   6   14.08    4.24
  -2   0  -6   13.82    3.51
  -2   0  -6   16.54    3.98
   3   0   6   11.50    4.54
  -3   0  -6    8.97    3.14
  -3   0  -6   11.39    3.55
   3   0   6   10.36    4.08
   3   0   6    3.93    3.66
  -3   0  -6   15.40    4.27
   3   0   6    7.58    3.45
  -4   0  -6   47.16    4.92
  -4   0  -6   68.18    5.35
   4   0   6   63.04    6.85
  -4   0  -6   37.06    7.71
   4   0   6   48.34    7.65
   4   0   6   61.45    5.79
   4   0   6   38.83    6.59
   5   0   6   19.47    5.80
  -5   0  -6   19.47    2.89
   5   0   6   11.13    3.86
  -5   0  -6   16.66    3.07
   5   0   6   14.95    4.60
   5   0   6   13.65    5.35
   6   0   6    6.29    2.74
   6   0   6    5.29    4.31
   6   0   6    4.91    4.23
  10  -1  -6    2.43    2.16
  10  -1  -6    0.91    1.79
  10  -1  -6    7.50    2.71
  10   1  -6   -1.73    1.91
  10   1  -6   -0.11    2.64
  10   1  -6   -0.22    2.09
  10   1  -6    0.03    2.70
   9  -1  -6    0.06    1.79
   9  -1  -6    0.37    1.72
   9  -1  -6    5.09    2.03
   9  -1  -6   -1.55    2.17
   9   1  -6    5.36    2.13
   9   1  -6   -4.16    2.75
   9   1  -6   -3.19    2.22
   8  -1  -6   11.86    3.05
   8  -1  -6   13.06    3.18
   8  -1  -6   11.59    3.80
   8  -1  -6   17.23    4.42
   8   1  -6   19.68    3.75
   8   1  -6   11.31    3.35
   8   1  -6   14.86    3.27
   7  -1  -6   14.85    3.50
   7  -1  -6   12.72    3.78
   7  -1  -6   18.76    4.19
   7  -1  -6   19.38    3.42
  -7   1   6   14.78    3.69
   7   1  -6   17.36    4.16
   7   1  -6   16.93    3.74
   7   1  -6   16.73    3.37
   6  -1  -6   61.48    4.56
   6  -1  -6   55.70    4.78
   6  -1  -6   61.19    4.80
   6  -1  -6   63.01    5.75
  -6  -1   6   61.97    4.99
   6   1  -6   62.04    4.59
  -6   1   6   60.46    5.25
   6   1  -6   62.22    4.96
   6   1  -6   70.75    5.56
   6   1  -6   62.33    6.09
   5  -1  -6   14.45    3.28
  -5  -1   6   16.29    3.53
   5  -1  -6   12.89    3.87
  -5  -1   6   12.41    2.07
   5  -1  -6   13.38    3.19
   5  -1  -6   11.72    3.05
  -5  -1   6   13.88    2.32
  -5   1   6   11.25    2.96
   5   1  -6   13.95    3.47
   5   1  -6   12.10    3.25
   5   1  -6   12.01    4.08
  -5   1   6   15.70    2.29
  -5   1   6   14.89    2.32
   4  -1  -6   13.34    3.35
   4  -1  -6   10.94    3.58
  -4  -1   6    8.49    2.74
   4  -1  -6   13.65    3.36
  -4  -1   6   11.70    2.61
  -4  -1   6   11.32    2.86
   4  -1  -6   15.01    3.17
   4   1  -6    7.50    3.01
   4   1  -6    9.60    3.06
   4   1  -6    8.81    2.91
   4   1  -6   10.12    3.09
  -4   1   6   13.63    2.78
  -4   1   6   11.31    2.91
  -3  -1   6   40.12    4.20
   3  -1  -6   39.19    5.59
   3  -1  -6   35.97    4.16
  -3  -1   6   48.95    5.07
  -3  -1   6   43.51    7.34
  -3  -1   6   40.43    3.84
   3  -1  -6   42.75    3.90
   3  -1  -6   40.99    4.55
  -3   1   6   43.23    4.80
   3   1  -6   34.21    4.00
  -3   1   6   41.73    5.23
   3   1  -6   43.65    5.05
  -3   1   6   44.69    4.57
  -3   1   6   42.66    3.94
   3   1  -6   36.70    3.96
  -2  -1   6    0.29    2.95
   2  -1  -6   -0.28    2.26
   2  -1  -6    4.06    2.99
  -2  -1   6    3.63    1.91
  -2  -1   6   -1.44    2.07
  -2  -1   6   -0.66    1.68
   2  -1  -6    0.06    1.53
   2  -1  -6    0.07    1.99
  -2   1   6    1.73    2.30
  -2   1   6   -0.62    1.93
   2   1  -6   -0.28    2.22
   2   1  -6    2.95    2.95
   2   1  -6    2.08    2.40
  -2   1   6    3.43    2.56
   2   1  -6    4.74    2.58
  -2   1   6   -1.76    1.67
  -1  -1   6   12.58    3.81
   1  -1  -6   15.13    3.38
   1  -1  -6   14.69    4.54
   1  -1  -6   14.97    4.48
  -1  -1   6   18.60    4.38
   1  -1  -6   17.76    3.93
   1   1  -6   19.24    4.21
   1   1  -6   14.27    3.76
  -1   1   6   14.03    3.75
  -1   1   6   23.30    4.53
   1   1  -6   11.49    3.92
   1   1  -6   13.38    4.19
   0  -1  -6   20.79    5.67
   0  -1   6   17.16    4.20
   0  -1   6    8.14    2.99
   0  -1  -6   12.32    3.17
   0  -1  -6   16.41    3.89
   0  -1  -6   15.20    3.98
   0  -1   6   12.93    4.05
   0  -1   6   10.94    3.51
   0   1  -6   15.91    3.82
   0   1   6   10.71    3.46
   0   1   6   26.89    4.76
   0   1  -6   13.05    3.57
   0   1  -6   10.44    2.98
   0   1   6    8.80    2.95
   0   1   6   15.22    3.96
   1  -1   6    5.39    3.29
  -1  -1  -6   10.29    3.52
  -1  -1  -6   10.23    3.01
   1  -1   6    8.01    3.38
   1  -1   6   10.06    3.93
   1  -1   6    1.42    2.28
  -1  -1  -6   15.12    3.85
  -1   1  -6   10.37    3.59
   1   1   6    9.10    3.66
  -1   1  -6    6.11    2.74
   1   1   6    7.61    3.52
   1   1   6    7.37    3.25
   1   1   6    9.26    3.67
   2  -1   6   30.22    5.81
  -2  -1  -6   34.68    5.36
   2  -1   6   36.79    5.52
  -2  -1  -6   30.10    4.66
  -2  -1  -6   34.48    5.16
   2  -1   6   43.05    7.43
   2  -1   6   34.29    5.87
   2   1   6   31.79    5.13
   2   1   6   38.07    5.90
   2   1   6   33.70    5.92
   2   1   6   29.13    5.49
  -2   1  -6   38.76    4.55
  -2   1  -6   29.58    4.78
  -2   1  -6   42.37    5.79
   3  -1   6   24.45    5.66
  -3  -1  -6   23.07    4.44
   3  -1   6   31.54    5.77
   3  -1   6   34.92    6.57
  -3  -1  -6   41.38    5.61
   3  -1   6   27.12    4.95
  -3   1  -6   33.04    5.13
  -3   1  -6   39.26    5.52
  -3   1  -6   28.44    4.86
   3   1   6   31.20    5.51
   3   1   6   29.77    6.16
   3   1   6   28.93    5.59
   3   1   6   27.54    5.43
   4  -1   6   15.97    4.69
   4  -1   6   10.90    4.15
  -4  -1  -6   23.55    4.19
   4  -1   6   25.22    4.56
   4  -1   6   18.05    5.48
  -4  -1  -6   24.54    4.26
  -4   1  -6   24.88    4.31
   4   1   6   29.43    5.92
   4   1   6   15.18    3.98
   4   1   6   28.08    5.98
  -4   1  -6   26.33    6.47
   4   1   6   21.19    5.94
  -4   1  -6   23.04    4.14
   5  -1   6    3.04    4.17
   5  -1   6    1.37    4.79
   5  -1   6   -3.25    3.32
   5  -1   6    5.08    3.53
  -5  -1  -6    1.43    1.78
  -5  -1  -6    5.02    2.60
  -5   1  -6    5.08    2.10
   5   1   6   10.16    3.78
   5   1   6    4.96    3.74
  -5   1  -6    0.68    3.02
  -5   1  -6    6.58    2.31
   5   1   6   -0.06    5.15
   5   1   6   -3.73    3.01
   6  -1   6    1.30    3.92
   6  -1   6   -3.16    2.24
   6  -1   6   -0.08    3.96
   6   1   6    5.80    3.92
   6   1   6   -1.28    2.21
   6   1   6    2.57    4.00
  10  -2  -6    2.62    2.61
  10  -2  -6    6.32    2.46
  10  -2  -6   -5.98    2.85
  10  -2  -6    1.47    2.35
  10  -2  -6    5.28    2.42
  10   2  -6    4.47    3.03
  10   2  -6   -4.24    2.35
  10   2  -6    2.07    2.93
   9  -2  -6   21.98    3.69
   9  -2  -6   21.42    5.44
   9  -2  -6   20.71    4.46
   9  -2  -6   13.71    3.17
   9  -2  -6   16.06    3.18
   9   2  -6   16.25    4.17
   9   2  -6   22.10    3.83
   8  -2  -6   29.48    4.33
   8  -2  -6   37.69    5.58
   8  -2  -6   39.79    5.15
   8  -2  -6   23.53    5.22
   8  -2  -6   36.65    4.68
   8   2  -6   27.29    4.77
   8   2  -6   31.21    4.75
   8   2  -6   39.90    5.69
  -7  -2   6   38.62    3.88
   7  -2  -6   36.62    3.85
   7  -2  -6   38.41    4.12
   7  -2  -6   32.23    5.22
   7  -2  -6   40.16    4.03
   7   2  -6   39.62    4.25
  -7   2   6   38.86    6.01
   7   2  -6   42.67    4.56
  -6  -2   6   18.86    3.58
   6  -2  -6   16.46    3.18
   6  -2  -6   18.37    3.84
   6  -2  -6   18.93    4.48
  -6   2   6   18.01    4.08
   6   2  -6   21.84    5.27
   6   2  -6   14.43    3.56
   5  -2  -6   10.76    3.38
   5  -2  -6   13.60    2.63
  -5  -2   6   10.60    2.33
  -5  -2   6    7.76    2.66
   5  -2  -6   12.75    3.52
   5  -2  -6    8.31    3.07
  -5  -2   6   15.10    2.34
  -5   2   6   13.49    2.20
   5   2  -6   14.26    3.55
   5   2  -6   10.73    3.29
   5   2  -6   11.62    3.19
  -5   2   6   16.97    3.79
  -5   2   6   12.48    2.34
  -4  -2   6   -2.24    1.48
   4  -2  -6    0.13    2.27
  -4  -2   6    0.28    1.62
   4  -2  -6    0.23    2.22
  -4  -2   6   -0.26    1.80
   4  -2  -6    2.23    1.69
   4  -2  -6    1.36    2.28
   4   2  -6    0.80    2.33
  -4   2   6    0.44    1.97
   4   2  -6   -0.60    1.89
   4   2  -6    1.28    2.24
   4   2  -6   -0.81    2.55
  -4   2   6    4.12    2.00
  -4   2   6    1.46    1.66
  -3  -2   6   11.08    3.53
   3  -2  -6   10.14    2.55
   3  -2  -6   10.08    3.91
  -3  -2   6    9.69    2.99
   3  -2  -6    7.33    2.88
  -3  -2   6   10.71    3.26
   3  -2  -6    6.58    2.84
  -3   2   6    7.29    2.75
   3   2  -6   10.70    3.34
   3   2  -6    4.65    2.66
  -3   2   6    7.94    2.72
   3   2  -6    3.03    3.78
  -3   2   6   13.57    3.40
   2  -2  -6   31.57    4.04
   2  -2  -6   28.81    5.13
  -2  -2   6   33.65    5.12
   2  -2  -6   45.07    6.68
  -2  -2   6   43.58    6.74
  -2  -2   6   33.95    4.72
   2  -2  -6   28.97    4.59
  -2  -2   6   37.16    5.39
   2   2  -6   32.36    6.31
   2   2  -6   33.15    5.72
   2   2  -6   35.02    5.21
  -2   2   6   26.86    4.54
   2   2  -6   43.71    5.54
  -2   2   6   33.87    4.78
  -2   2   6   40.59    5.72
  -2   2   6   34.14    4.96
  -1  -2   6    8.37    3.35
   1  -2  -6    8.05    3.09
   1  -2  -6   12.23    3.06
  -1  -2   6   10.87    3.98
   1  -2  -6   11.64    3.57
   1  -2  -6   10.50    3.95
  -1  -2   6    9.93    3.14
  -1   2   6   11.94    3.85
   1   2  -6   14.41    3.59
   1   2  -6   10.76    3.31
  -1   2   6   12.55    3.13
   1   2  -6   15.59    3.94
  -1   2   6    8.32    2.95
  -1   2   6   10.69    2.77
   0  -2  -6    4.86    2.88
   0  -2   6    4.94    2.74
   0  -2  -6    9.36    3.23
   0  -2   6   10.26    3.62
   0  -2   6    8.13    3.90
   0  -2   6   15.01    4.23
   0  -2  -6    3.05    2.10
   0  -2  -6   13.54    4.66
   0   2   6    6.17    3.24
   0   2  -6   10.04    3.48
   0   2  -6    7.89    2.84
   0   2   6    6.77    2.91
   0   2   6    6.05    3.01
   0   2   6    8.16    2.73
  -1  -2  -6   16.90    5.49
   1  -2   6   13.37    3.90
  -1  -2  -6   16.28    3.70
   1  -2   6   10.72    4.27
  -1  -2  -6   14.91    3.80
   1  -2   6   13.90    4.48
   1  -2   6   13.87    3.76
  -1  -2  -6   16.77    4.11
   1   2   6   11.23    3.30
   1   2   6   13.81    3.92
   1   2   6   16.24    4.12
  -1   2  -6   17.64    4.38
   1   2   6    7.88    3.44
  -1   2  -6   16.72    4.05
  -1   2  -6   14.78    3.65
  -2  -2  -6    7.45    2.96
   2  -2   6    6.50    3.36
   2  -2   6   11.51    3.74
   2  -2   6    2.13    2.95
  -2  -2  -6    8.91    3.11
   2  -2   6    9.48    3.90
  -2  -2  -6    6.70    3.07
  -2   2  -6    6.04    3.06
  -2   2  -6   10.61    3.52
   2   2   6    7.13    3.32
   2   2   6    7.83    3.67
   2   2   6    6.42    3.14
  -2   2  -6    8.02    3.28
   2   2   6    4.38    3.33
   3  -2   6   -0.07    2.89
  -3  -2  -6    2.46    2.75
   3  -2   6    4.10    3.82
   3  -2   6   -0.48    2.83
  -3  -2  -6    0.65    2.60
   3  -2   6    5.43    3.46
  -3  -2  -6    1.26    2.06
   3   2   6    0.94    2.76
  -3   2  -6    2.94    2.65
   3   2   6   -0.47    2.06
  -3   2  -6    0.48    2.46
  -3   2  -6    0.39    2.75
   3   2   6    4.03    3.34
   3   2   6   -1.77    2.60
   4  -2   6   -0.92    2.57
   4  -2   6    6.13    5.00
  -4  -2  -6    2.88    4.14
  -4  -2  -6    4.71    3.11
   4  -2   6    3.34    4.12
   4  -2   6    8.06    4.06
   4   2   6    4.09    3.17
   4   2   6    3.28    3.14
  -4   2  -6    4.47    3.74
   4   2   6    0.54    2.90
  -4   2  -6    1.12    2.48
  -4   2  -6    2.32    2.75
   4   2   6    9.41    4.44
  -5  -2  -6   -1.61    2.22
  -5  -2  -6    0.57    2.27
   5  -2   6    5.65    4.20
   5  -2   6    2.33    4.20
   5  -2   6    4.64    4.96
   5  -2   6   -1.70    2.40
   5   2   6    0.29    3.40
   5   2   6    8.66    4.37
   5   2   6    1.45    3.47
  -5   2  -6    4.40    2.45
  -5   2  -6   -0.35    1.96
   5   2   6    0.25    3.52
  -5   2  -6    0.60    3.12
   6  -2   6   -1.48    4.10
   6  -2   6    2.00    3.75
   6  -2   6    4.95    2.88
   6   2   6    8.27    5.69
   6   2   6    0.79    3.94
   6   2   6    6.52    3.10
   6   2   6    2.35    3.92
  10  -3  -6    8.76    5.59
  10  -3  -6   19.54    4.16
  10  -3  -6   10.69    2.47
  10  -3  -6   11.50    4.14
  10  -3  -6   14.59    3.56
  10   3  -6   17.32    4.25
  10   3  -6   20.09    4.13
  10   3  -6    7.82    3.16
   9  -3  -6    8.16    2.60
   9  -3  -6   13.46    3.61
   9  -3  -6    9.64    2.12
   9  -3  -6   15.53    4.95
   9  -3  -6   10.72    3.27
   9   3  -6    5.54    2.99
   9   3  -6   23.86    6.54
   8  -3  -6   -4.19    1.96
   8  -3  -6    0.76    1.23
   8  -3  -6   -1.90    2.07
   8  -3  -6    7.87    3.28
   8  -3  -6   -0.34    1.72
  -7  -3   6    9.44    2.44
   7  -3  -6   10.65    3.17
   7  -3  -6    8.96    3.79
   7  -3  -6   11.78    2.09
   7  -3  -6    8.80    1.61
   7  -3  -6    6.38    2.79
   7   3  -6    6.54    2.89
  -7   3   6    4.26    2.64
   6  -3  -6   73.01    6.49
  -6  -3   6   74.91    4.83
   6  -3  -6   69.41    3.42
   6  -3  -6   67.94    5.11
   6  -3  -6   74.77    5.56
  -6   3   6   70.43    5.94
   6   3  -6   74.33    5.56
   6   3  -6   73.43    7.56
   6   3  -6   71.73    5.19
  -5  -3   6   34.90    2.95
   5  -3  -6   56.18    7.67
   5  -3  -6   54.37    9.58
  -5  -3   6   43.59    3.48
  -5  -3   6   45.79    3.96
   5  -3  -6   37.21    2.71
   5  -3  -6   42.84    4.29
  -5   3   6   39.07    5.75
  -5   3   6   44.57    3.31
   5   3  -6   42.77    4.68
   5   3  -6   51.48    8.01
   5   3  -6   41.89    4.29
  -5   3   6   41.22    3.04
  -4  -3   6   59.01    4.57
   4  -3  -6   58.51    5.82
   4  -3  -6   59.17    4.89
  -4  -3   6   56.28    4.18
  -4  -3   6   62.87    4.79
   4  -3  -6   60.22    3.46
  -4   3   6   63.86    5.54
  -4   3   6   66.89    4.41
  -4   3   6   58.66    4.51
   4   3  -6   67.62    5.15
   4   3  -6   65.31    6.03
   4   3  -6   57.79    6.15
   4   3  -6   56.19    5.53
   3  -3  -6   86.73    6.16
  -3  -3   6   96.33    6.10
  -3  -3   6  103.28    5.82
   3  -3  -6  103.09    7.32
   3  -3  -6   92.26    5.96
  -3  -3   6  101.45    6.07
   3  -3  -6   97.55    4.59
  -3   3   6   94.13    6.31
  -3   3   6   99.19    5.53
   3   3  -6  106.94    6.59
  -3   3   6   99.30    5.80
   3   3  -6   98.29    6.99
  -3   3   6   94.44    6.04
   3   3  -6   86.71    5.90
   2  -3  -6   66.20    5.43
  -2  -3   6   63.10    5.38
   2  -3  -6   70.66    5.72
  -2  -3   6   69.06    5.57
   2  -3  -6   67.97    6.09
   2  -3  -6   64.23    4.27
  -2  -3   6   66.06    8.59
   2   3  -6   59.73    5.34
   2   3  -6   62.14    5.79
  -2   3   6   59.02    4.59
  -2   3   6   68.25    5.62
  -2   3   6   60.29    5.30
   1  -3  -6    3.49    2.35
   1  -3  -6    6.31    2.57
  -1  -3   6    5.25    3.79
  -1  -3   6   -0.75    2.14
  -1  -3   6    4.54    3.20
   1  -3  -6    5.41    2.81
   1  -3  -6    0.97    2.37
  -1  -3   6    1.62    2.59
  -1   3   6    3.71    2.25
  -1   3   6    1.96    1.97
  -1   3   6    2.97    2.92
   1   3  -6    2.84    2.73
   1   3  -6    5.17    2.79
  -1   3   6    4.29    2.50
   1   3  -6    2.76    2.70
   0  -3  -6    2.39    2.82
   0  -3  -6    6.15    2.86
   0  -3   6   -0.01    2.11
   0  -3   6   -1.11    2.39
   0  -3   6    1.64    2.26
   0  -3   6    2.27    3.16
   0  -3  -6    1.89    2.36
   0  -3  -6    4.59    2.15
   0   3   6    0.51    1.99
   0   3  -6    3.57    2.76
   0   3  -6    3.85    2.45
   0   3  -6    1.70    2.58
   0   3   6    7.01    2.78
   0   3   6    2.89    1.84
   0   3   6    0.94    2.60
  -1  -3  -6    0.63    2.39
   1  -3   6    0.37    2.35
   1  -3   6    1.21    3.12
  -1  -3  -6    2.77    2.94
  -1  -3  -6    3.65    2.40
  -1  -3  -6    6.72    3.31
   1  -3   6    0.89    2.56
   1  -3   6    4.30    3.15
   1   3   6    2.99    2.47
   1   3   6    0.31    2.43
   1   3   6    2.43    2.74
  -1   3  -6    1.27    2.80
   1   3   6    2.21    1.89
  -1   3  -6    3.05    2.53
  -1   3  -6    3.47    2.83
   2  -3   6   33.08    6.67
  -2  -3  -6   38.20    5.79
   2  -3   6   36.50    5.47
  -2  -3  -6   37.19    5.72
  -2  -3  -6   34.01    5.26
   2  -3   6   36.34    7.58
   2  -3   6   39.17    6.40
   2   3   6   35.64    6.21
   2   3   6   23.86    4.58
   2   3   6   35.98    6.30
  -2   3  -6   32.35    5.28
  -2   3  -6   32.84    5.20
  -2   3  -6   30.06    5.21
   2   3   6   41.55    6.06
   3  -3   6   76.24    7.08
   3  -3   6   87.30    8.13
   3  -3   6   97.98    7.20
  -3  -3  -6   92.42    6.31
  -3  -3  -6   93.67    6.99
   3   3   6   91.45    7.46
  -3   3  -6   72.46    6.29
  -3   3  -6   92.06    6.51
   3   3   6   79.02    7.38
   3   3   6   78.78    7.29
  -3   3  -6   91.54    6.57
   3   3   6   87.83    7.02
   4  -3   6   34.63    6.62
   4  -3   6   28.18    4.66
   4  -3   6   15.71    6.76
   4  -3   6   31.74    6.73
  -4  -3  -6   31.70    6.69
   4   3   6   21.68    4.94
  -4   3  -6   27.31    4.57
   4   3   6   28.01    5.97
   4   3   6   23.91    5.91
   4   3   6   28.56    5.16
   5  -3   6    2.90    3.37
  -5  -3  -6    3.42    2.76
   5  -3   6    3.87    2.83
   5  -3   6   -1.27    3.48
  -5   3  -6    5.01    2.64
   5   3   6    7.65    4.28
   5   3   6   -1.24    2.32
  -5   3  -6    1.97    4.06
   5   3   6    2.55    3.62
  -5   3  -6    2.92    3.68
   6  -3   6    0.97    4.43
   6   3   6   -0.66    3.69
   6   3   6   -8.24    3.49
  10  -4  -6    1.24    2.24
  10  -4  -6    2.54    3.53
  10  -4  -6   -3.10    2.78
  10   4  -6    4.79    3.93
  10   4  -6    3.47    2.88
   9  -4  -6    8.85    3.07
   9  -4  -6    9.78    2.89
   9   4  -6    3.50    2.98
   9   4  -6    7.60    2.73
   9   4  -6    3.64    3.62
   8  -4  -6    5.56    3.12
   8  -4  -6   10.20    3.35
   8  -4  -6    6.39    3.73
   8   4  -6   13.14    3.77
   8   4  -6    8.60    3.69
   8   4  -6   11.23    2.95
   7  -4  -6   17.73    5.32
   7  -4  -6   16.66    3.83
   7  -4  -6   30.21    4.95
   7   4  -6   20.02    4.06
   7   4  -6   19.63    3.85
   7   4  -6   21.82    4.78
  -6  -4   6   13.92    2.70
   6  -4  -6    8.28    3.23
   6  -4  -6    8.97    3.30
   6  -4  -6   10.03    4.00
  -6   4   6    9.49    3.42
   6   4  -6   13.82    3.60
   6   4  -6   10.90    3.87
   6   4  -6   15.69    3.99
   5  -4  -6   10.59    3.41
   5  -4  -6   14.57    4.09
   5  -4  -6   10.32    1.48
   5  -4  -6   11.94    3.79
  -5  -4   6    8.88    2.41
  -5  -4   6   11.05    2.83
  -5  -4   6   11.05    2.86
  -5   4   6    9.74    3.32
  -5   4   6    8.74    2.44
   5   4  -6    7.70    3.76
  -5   4   6   15.66    2.85
   5   4  -6    9.62    3.54
   5   4  -6    9.61    3.51
   5   4  -6   12.95    3.67
   4  -4  -6    6.99    3.25
  -4  -4   6    7.91    2.47
   4  -4  -6    5.10    1.53
  -4  -4   6    9.95    3.19
  -4  -4   6    8.75    2.63
   4  -4  -6    6.48    2.97
   4  -4  -6    7.43    2.98
  -4   4   6    9.01    2.49
   4   4  -6    7.46    3.34
  -4   4   6    8.47    2.76
   4   4  -6    6.35    3.63
  -4   4   6    7.84    2.92
   4   4  -6    6.11    3.31
  -3  -4   6    3.34    2.33
  -3  -4   6    4.69    2.90
   3  -4  -6    3.59    1.73
  -3  -4   6    6.22    3.18
   3  -4  -6    6.35    3.02
   3  -4  -6    4.80    3.13
   3  -4  -6   10.54    3.96
  -3   4   6    6.86    2.29
  -3   4   6    8.91    3.35
  -3   4   6    4.85    2.56
   3   4  -6    3.09    3.11
   3   4  -6    6.11    3.17
   3   4  -6    6.32    3.21
  -3   4   6    8.70    2.86
   2  -4  -6   43.88    6.20
   2  -4  -6   48.27    6.23
  -2  -4   6   41.25    4.78
  -2  -4   6   35.52    5.28
   2  -4  -6   26.24    4.86
   2  -4  -6   32.78    3.30
  -2  -4   6   38.94    5.41
   2   4  -6   43.97    6.01
   2   4  -6   40.71    5.86
  -2   4   6   36.36    5.22
   2   4  -6   59.86    7.62
  -2   4   6   39.57    5.84
  -2   4   6   40.09    3.94
  -2   4   6   27.36    4.42
  -1  -4   6   47.64    5.41
  -1  -4   6   58.42    8.66
   1  -4  -6   53.50    4.36
   1  -4  -6   42.61    4.91
   1  -4  -6   42.12    6.12
   1  -4  -6   51.75    5.08
  -1  -4   6   53.91    6.68
  -1  -4   6   46.20    5.55
   1   4  -6   50.22    5.05
  -1   4   6   52.49    4.61
  -1   4   6   48.11    5.07
   1   4  -6   52.61    5.34
   1   4  -6   51.48    5.48
  -1   4   6   48.06    4.88
  -1   4   6   41.63    4.83
   0  -4  -6   -0.29    1.59
   0  -4   6    0.96    2.57
   0  -4   6   -0.53    2.98
   0  -4   6    1.56    2.94
   0  -4  -6    3.83    2.86
   0  -4  -6    2.70    2.27
   0  -4  -6   -0.80    2.07
   0  -4   6   10.54    3.53
   0   4   6   -0.03    1.74
   0   4  -6    0.55    2.10
   0   4  -6    0.13    2.05
   0   4   6    3.77    2.36
   0   4  -6   -4.59    2.43
   0   4   6    1.51    3.28
   0   4   6    1.63    2.30
  -1  -4  -6   -3.42    1.63
  -1  -4  -6    3.31    3.45
   1  -4   6   -0.41    2.51
   1  -4   6   -0.40    2.54
   1  -4   6    0.23    3.13
   1  -4   6    3.48    2.73
  -1  -4  -6    0.96    1.77
  -1  -4  -6    2.62    2.60
   1   4   6    1.07    2.67
  -1   4  -6    1.25    2.39
   1   4   6    1.05    2.00
  -1   4  -6    2.24    2.58
   1   4   6   -1.41    1.89
  -1   4  -6   -0.51    2.66
   1   4   6   -0.68    2.80
  -2  -4  -6   -0.21    2.41
  -2  -4  -6    4.88    2.61
   2  -4   6    2.47    3.73
   2  -4   6    4.69    3.99
   2  -4   6   -0.51    2.76
  -2  -4  -6    5.70    3.14
   2  -4   6    0.66    2.96
   2   4   6    3.28    3.00
  -2   4  -6    2.99    3.03
   2   4   6    1.45    2.42
   2   4   6    0.02    3.49
  -2   4  -6    8.15    3.26
  -2   4  -6    3.74    2.97
   2   4   6    4.24    3.14
   3  -4   6    2.08    3.06
  -3  -4  -6    1.98    2.69
   3  -4   6   -1.25    3.35
  -3  -4  -6   -0.12    2.72
   3  -4   6    0.99    3.60
  -3  -4  -6    3.25    3.13
   3   4   6   -1.97    2.31
  -3   4  -6   -1.37    1.94
   3   4   6    2.04    3.07
  -3   4  -6   -1.14    2.67
  -3   4  -6    2.99    3.11
   3   4   6   -0.93    3.08
   3   4   6   -3.52    1.41
   4  -4   6   17.17    5.17
  -4  -4  -6    9.17    3.45
  -4  -4  -6    8.58    3.75
   4  -4   6    7.42    4.52
   4  -4   6   22.00    8.45
   4   4   6    4.22    2.89
   4   4   6   13.37    4.93
  -4   4  -6   14.60    3.85
   4   4   6   15.51    5.49
  -4   4  -6   15.59    3.99
   5  -4   6   -5.43    3.35
  -5  -4  -6    3.04    2.93
   5  -4   6    5.35    4.21
   5  -4   6   14.84    4.93
  -5  -4  -6    2.81    2.34
   5   4   6   -4.96    2.83
   5   4   6    0.70    2.67
  -5   4  -6    5.54    2.73
   5   4   6   -5.67    2.50
   5   4   6    2.42    3.90
   6  -4   6   -1.10    4.01
   6  -4   6    3.11    4.21
   6   4   6   -0.92    3.60
   6   4   6    4.47    4.91
   6   4   6    8.54    4.79
  10  -5  -6   12.30    3.85
  10  -5  -6    3.99    3.80
  10  -5  -6   -1.94    3.01
  10   5  -6    1.38    3.89
  10   5  -6   -0.97    2.95
   9  -5  -6    9.36    3.44
   9  -5  -6    1.42    2.67
   9  -5  -6    2.48    3.37
   9   5  -6   -2.94    3.24
   9   5  -6    4.44    3.35
   8  -5  -6    6.19    3.40
   8  -5  -6    2.19    3.89
   8  -5  -6    8.27    3.37
   8   5  -6    4.16    3.35
   8   5  -6    1.11    2.85
   7  -5  -6    1.91    3.18
   7  -5  -6    5.11    3.13
   7  -5  -6    1.75    3.05
   7   5  -6    2.83    3.17
   7   5  -6    5.79    3.42
  -6  -5   6   17.31    2.19
   6  -5  -6   12.88    3.76
  -6  -5   6   14.11    2.55
  -6  -5   6   16.45    2.30
   6  -5  -6   10.91    3.35
   6  -5  -6   16.30    4.27
   6   5  -6   11.64    3.92
  -6   5   6   13.99    3.87
   6   5  -6   17.37    4.36
  -5  -5   6   61.26    4.32
  -5  -5   6   60.79    4.15
   5  -5  -6   59.97    5.43
  -5  -5   6   59.38    4.69
   5  -5  -6   59.61    6.28
   5  -5  -6   51.58    5.14
  -5   5   6   59.13    4.45
  -5   5   6   57.53    4.20
  -5   5   6   49.06    5.38
   5   5  -6   58.99    5.69
   5   5  -6   70.54    6.15
   5   5  -6   67.53    9.71
   4  -5  -6   36.09    5.99
  -4  -5   6   35.89    5.21
   4  -5  -6   37.53    5.69
   4  -5  -6   25.78    4.64
  -4  -5   6   31.68    3.71
  -4  -5   6   38.61    4.98
   4   5  -6   46.76    8.15
  -4   5   6   36.05    6.07
   4   5  -6   39.88    6.09
  -4   5   6   42.80    5.65
  -4   5   6   35.96    3.86
  -4   5   6   30.60    2.88
   4   5  -6   44.49    6.28
  -3  -5   6   20.87    4.16
   3  -5  -6   13.81    2.41
   3  -5  -6    7.98    2.98
   3  -5  -6   21.27    4.67
   3  -5  -6   16.55    4.17
  -3  -5   6   16.69    3.41
  -3  -5   6   17.11    3.81
   3   5  -6   10.99    3.71
   3   5  -6   11.71    3.89
   3   5  -6   13.84    4.88
  -3   5   6   12.18    3.63
  -3   5   6   12.04    3.39
  -3   5   6   15.31    2.87
  -3   5   6   14.14    3.64
   2  -5  -6   48.25    6.34
  -2  -5   6   34.97    5.68
   2  -5  -6   44.81    6.59
  -2  -5   6   37.87    4.20
   2  -5  -6   22.41    4.06
   2  -5  -6   31.14    3.22
  -2  -5   6   44.98    6.44
   2   5  -6   37.88    5.98
   2   5  -6   50.47    6.90
  -2   5   6   32.14    3.64
  -2   5   6   44.42    6.20
   2   5  -6   41.60    6.77
  -2   5   6   28.06    4.67
  -2   5   6   44.15    6.17
   1  -5  -6    2.51    2.55
   1  -5  -6    1.23    1.62
  -1  -5   6    5.27    3.55
   1  -5  -6    1.74    2.26
  -1  -5   6    1.94    2.47
  -1  -5   6    8.10    4.54
  -1  -5   6    2.71    2.81
   1  -5  -6   -0.36    2.41
  -1   5   6    2.18    2.33
   1   5  -6    4.37    2.88
   1   5  -6    1.02    2.71
  -1   5   6   -1.47    2.82
   1   5  -6    6.15    3.17
  -1   5   6    3.70    2.58
  -1   5   6    0.38    2.30
   0  -5   6   18.72    4.64
   0  -5  -6   27.26    5.71
   0  -5   6   30.62    5.97
   0  -5  -6   25.43    4.84
   0  -5   6   31.65    5.11
   0  -5  -6   36.24    6.00
   0  -5  -6   21.63    4.09
   0  -5   6   22.78    6.00
   0   5   6   28.81    4.81
   0   5  -6   28.21    5.34
   0   5  -6   24.45    5.11
   0   5  -6   36.20    5.67
   0   5   6   27.96    4.82
   0   5   6   28.21    5.36
   0   5   6   24.17    5.19
  -1  -5  -6   16.52    4.36
  -1  -5  -6   35.90    5.46
  -1  -5  -6   24.75    4.47
   1  -5   6   20.93    6.09
  -1  -5  -6   33.76    5.64
   1  -5   6   27.65    5.98
   1  -5   6   31.20    5.26
   1  -5   6   24.67    6.23
   1   5   6   23.81    4.58
   1   5   6   35.26    6.46
  -1   5  -6   29.49    5.69
   1   5   6   17.65    4.42
   1   5   6   16.83    4.09
  -1   5  -6   21.56    4.79
  -1   5  -6   22.59    4.94
   2  -5   6   30.27    6.59
   2  -5   6   30.45    5.58
  -2  -5  -6   29.11    5.30
  -2  -5  -6   30.10    5.32
   2  -5   6   23.30    5.56
  -2  -5  -6   30.49    7.55
   2   5   6   27.98    6.00
  -2   5  -6   29.77    5.42
   2   5   6   35.86    6.96
   2   5   6   38.85    6.63
  -2   5  -6   33.73    5.89
  -2   5  -6   26.40    5.33
   2   5   6   27.77    5.40
   3  -5   6   31.18    6.66
   3  -5   6   35.04    7.49
  -3  -5  -6   44.92    6.18
  -3  -5  -6   43.69    6.18
   3  -5   6   52.51    7.13
  -3   5  -6   33.48    5.47
   3   5   6   50.59    7.53
   3   5   6   39.58    6.53
  -3   5  -6   31.78    5.61
  -3   5  -6   39.54    6.24
   3   5   6   30.99    5.29
   3   5   6   34.45    6.38
   4  -5   6    1.45    3.89
  -4  -5  -6    9.18    3.04
   4  -5   6    4.36    4.47
   4  -5   6   15.01    5.79
  -4  -5  -6   12.04    3.43
   4   5   6   11.73    4.10
  -4   5  -6   10.79    3.64
  -4   5  -6   10.96    3.55
   4   5   6    4.30    3.92
   4   5   6    8.12    4.40
   5  -5   6    8.51    5.88
  -5  -5  -6   -0.87    2.71
  -5   5  -6    5.76    2.85
  -5   5  -6    5.59    2.82
   5   5   6    1.89    4.08
   5   5   6    0.68    3.99
   6  -5   6    1.32    4.45
   6  -5   6    6.41    5.44
   6   5   6    8.31    4.56
   6   5   6   -8.71    4.31
   6   5   6    4.22    5.05
   9  -6  -6   34.40    5.98
   9  -6  -6   23.49    6.10
   9  -6  -6   15.80    4.55
   9   6  -6   26.03    5.17
   9   6  -6   26.95    5.76
   8  -6  -6   34.79    6.56
   8  -6  -6   49.10    5.55
   8   6  -6   45.41    6.51
   8   6  -6   53.57    6.08
   7  -6  -6   70.65   10.05
   7  -6  -6   62.92    6.18
   7  -6  -6   47.91    5.28
   7   6  -6   58.73    6.45
   7   6  -6   53.28    5.79
   6  -6  -6    0.46    2.40
  -6  -6   6   -0.10    1.50
  -6  -6   6    2.03    1.65
   6  -6  -6   -3.13    2.15
   6  -6  -6    1.29    2.81
  -6   6   6    3.49    1.59
   6   6  -6    8.61    3.53
  -6   6   6    1.16    1.87
   6   6  -6    2.50    2.90
  -6   6   6    1.80    1.42
  -5  -6   6    1.03    2.23
   5  -6  -6    2.77    2.70
   5  -6  -6   -0.07    2.35
   5  -6  -6    2.69    2.55
  -5  -6   6   -2.34    1.64
  -5  -6   6   -0.30    1.25
  -5   6   6    1.67    3.39
  -5   6   6    1.48    2.13
   5   6  -6    5.36    4.66
  -5   6   6   -0.04    1.89
   5   6  -6    7.81    3.69
   5   6  -6    0.52    2.95
  -4  -6   6    0.23    1.72
   4  -6  -6    6.19    3.72
  -4  -6   6    5.52    2.45
   4  -6  -6    2.81    2.98
  -4  -6   6   -0.19    2.29
   4  -6  -6    1.16    2.58
  -4   6   6    2.42    2.51
   4   6  -6    5.32    3.35
  -4   6   6    0.45    1.35
   4   6  -6    0.62    3.69
  -4   6   6    2.09    1.34
   4   6  -6    2.09    2.66
  -4   6   6   -1.25    2.12
   3  -6  -6   52.74    7.28
   3  -6  -6   43.25    6.22
  -3  -6   6   49.43    4.89
  -3  -6   6   49.84    5.37
  -3  -6   6   45.57    4.85
   3  -6  -6   55.01    5.68
   3   6  -6   58.79    6.29
  -3   6   6   55.05    5.59
  -3   6   6   53.07    3.70
  -3   6   6   58.34    5.40
  -3   6   6   54.90    5.58
   3   6  -6   46.97    6.90
   3   6  -6   47.41    7.53
  -2  -6   6  172.29    8.38
  -2  -6   6  165.50    9.17
  -2  -6   6  161.86   10.56
   2  -6  -6  152.06    9.45
   2  -6  -6  155.45    8.71
   2  -6  -6  151.32    8.78
  -2   6   6  164.32    8.60
   2   6  -6  172.12    9.23
   2   6  -6  160.58    8.80
   2   6  -6  158.24    9.74
  -2   6   6  150.07    8.72
  -2   6   6  174.86    9.49
  -2   6   6  160.09    6.87
  -1  -6   6  143.00    8.82
   1  -6  -6  125.91    8.71
   1  -6  -6  118.34    7.57
  -1  -6   6  117.59    9.10
   1  -6  -6  133.01    8.07
  -1  -6   6  122.23    7.30
   1   6  -6  129.78    8.89
   1   6  -6  122.18    8.03
  -1   6   6  127.81    7.99
  -1   6   6  126.11    6.85
  -1   6   6  136.36    8.84
  -1   6   6  110.59    7.45
   1   6  -6  139.39    8.61
   0  -6  -6   43.80    6.84
   0  -6  -6   40.92    6.10
   0  -6   6   44.32    6.92
   0  -6   6   57.29    9.53
   0  -6  -6   23.44    4.79
   0  -6   6   38.58    5.59
   0  -6   6   44.12    8.83
   0   6  -6   39.28    6.44
   0   6   6   28.72    4.80
   0   6  -6   46.60    6.91
   0   6   6   50.31    7.06
   0   6   6   56.77    8.11
   0   6   6   36.50    5.74
   0   6  -6   42.71    6.58
  -1  -6  -6   24.09    5.50
  -1  -6  -6   28.00    5.19
  -1  -6  -6   39.54    6.55
   1  -6   6   29.87    5.72
   1  -6   6   23.72    6.40
   1  -6   6   16.06    5.19
  -1   6  -6   25.02    5.31
  -1   6  -6   23.05    5.24
   1   6   6   27.01    4.88
  -1   6  -6   28.40    5.75
   1   6   6   24.61    4.69
   1   6   6   29.86    6.34
   1   6   6   37.41    5.61
   2  -6   6   15.84    5.04
  -2  -6  -6   16.30    5.64
  -2  -6  -6   17.98    4.84
  -2  -6  -6   21.48    5.16
   2  -6   6   14.86    4.95
   2  -6   6   20.94    6.35
  -2   6  -6   13.83    4.47
  -2   6  -6   16.28    4.02
   2   6   6   13.78    4.69
  -2   6  -6   18.07    4.50
   2   6   6   17.02    4.66
   2   6   6    9.85    3.33
   2   6   6    6.68    4.46
   3  -6   6    6.10    4.38
   3  -6   6   -3.52    3.40
  -3  -6  -6    3.19    2.40
   3  -6   6    5.69    4.28
  -3  -6  -6    0.12    2.92
  -3   6  -6    1.78    3.07
   3   6   6    6.71    3.18
   3   6   6    3.42    3.18
   3   6   6    5.24    3.43
  -3   6  -6    5.85    3.96
   3   6   6    4.51    3.99
  -3   6  -6   10.12    3.77
   4  -6   6   40.15    7.52
   4  -6   6   48.62    7.49
   4  -6   6   25.25    7.59
  -4  -6  -6   34.35    5.33
   4   6   6   25.69    6.07
   4   6   6   43.85    7.17
  -4   6  -6   43.55    5.97
   4   6   6   36.23    9.98
  -4   6  -6   37.61    5.47
   4   6   6   35.37    6.33
   5  -6   6   15.50    7.01
   5  -6   6    8.61    5.08
  -5  -6  -6   15.29    3.46
  -5  -6  -6    7.82    3.03
  -5   6  -6   20.63    3.95
   5   6   6   13.38    4.85
   5   6   6   18.17    5.43
   5   6   6   16.62    5.20
   9  -7  -6   -1.03    3.00
   9  -7  -6    5.19    4.10
   9  -7  -6    3.31    2.99
   9   7  -6    0.84    3.52
   8  -7  -6    6.10    3.78
   8  -7  -6    1.66    3.18
   8   7  -6    0.55    4.13
   8   7  -6    4.04    3.24
   7  -7  -6   27.20    8.18
   7  -7  -6   26.01    5.40
   7  -7  -6   24.10    5.26
   7   7  -6   37.13    5.91
   7   7  -6   22.10    5.33
   6  -7  -6   22.50    5.36
  -6  -7   6   23.78    4.44
   6  -7  -6   30.74    5.91
  -6  -7   6   29.93    3.84
   6  -7  -6   18.55    5.50
   6   7  -6   25.00    5.37
  -6   7   6   25.92    3.45
   6   7  -6   27.57    5.93
  -6   7   6   28.75    3.59
  -5  -7   6    0.84    2.38
  -5  -7   6   -2.11    1.29
   5  -7  -6    1.03    2.52
  -5  -7   6    4.82    3.43
   5  -7  -6   -0.40    2.61
   5  -7  -6    8.22    3.83
   5   7  -6   -4.42    3.59
  -5   7   6    2.67    2.58
  -5   7   6    2.17    2.43
   5   7  -6    6.02    3.55
   5   7  -6    2.12    2.89
   4  -7  -6    8.59    3.56
  -4  -7   6    5.28    2.48
   4  -7  -6    6.74    3.72
   4  -7  -6    3.05    3.28
  -4  -7   6    8.72    3.02
  -4  -7   6    3.76    3.11
   4   7  -6    3.84    3.16
  -4   7   6    3.12    3.19
   4   7  -6    7.14    4.11
  -4   7   6    5.50    1.39
  -4   7   6    3.16    2.83
   4   7  -6    3.31    2.88
  -4   7   6    1.99    2.68
   3  -7  -6    3.55    2.81
  -3  -7   6    1.75    3.02
   3  -7  -6    4.83    3.32
   3  -7  -6    6.58    3.61
  -3  -7   6    4.09    2.54
  -3  -7   6    0.55    2.27
  -3   7   6    2.76    2.76
  -3   7   6    1.11    3.05
   3   7  -6    2.82    3.04
  -3   7   6    2.11    1.80
   3   7  -6    3.31    3.42
  -3   7   6    1.58    2.75
   3   7  -6   -1.47    2.58
   2  -7  -6    3.85    2.74
   2  -7  -6    1.75    2.80
  -2  -7   6    5.83    2.90
  -2  -7   6   -0.15    2.21
   2  -7  -6    2.74    3.09
  -2  -7   6    0.65    2.77
   2   7  -6    1.64    2.63
   2   7  -6    2.12    3.18
   2   7  -6    2.33    3.03
  -2   7   6    2.91    3.56
  -2   7   6    0.17    1.75
  -2   7   6    7.51    3.40
  -2   7   6    1.26    1.90
   1  -7  -6   23.39    5.04
   1  -7  -6   15.12    4.35
  -1  -7   6   19.10    4.50
  -1  -7   6   21.72    5.72
   1  -7  -6   15.88    4.79
  -1  -7   6   21.96    5.36
  -1   7   6   17.16    3.95
   1   7  -6   25.98    5.45
  -1   7   6   18.33    5.41
  -1   7   6   19.95    3.95
   1   7  -6   31.05    6.28
   1   7  -6   15.33    4.66
  -1   7   6   21.14    4.63
   0  -7  -6    3.98    2.74
   0  -7   6    5.43    3.77
   0  -7  -6    5.41    3.20
   0  -7  -6    0.37    2.61
   0   7   6    2.36    2.50
   0   7  -6    2.50    2.98
   0   7  -6    6.19    3.79
   0   7   6   -1.45    3.31
   0   7   6    2.17    5.07
   0   7  -6   -3.95    2.23
   0   7   6    1.28    2.27
  -1  -7  -6    3.57    3.39
  -1  -7  -6   11.72    4.02
   1  -7   6    0.58    2.69
   1  -7   6    1.73    3.77
   1  -7   6   -6.23    2.14
  -1  -7  -6    3.43    3.42
  -1   7  -6   -0.43    2.46
   1   7   6   -0.90    3.60
   1   7   6    0.16    2.40
  -1   7  -6    2.51    2.76
  -1   7  -6    1.78    3.30
   1   7   6    1.59    2.20
   2  -7   6    1.67    4.09
   2  -7   6   -3.54    2.57
   2  -7   6   -0.70    3.22
  -2  -7  -6    4.36    3.32
  -2  -7  -6    1.78    3.54
  -2  -7  -6    0.54    3.14
   2   7   6   -0.94    2.24
   2   7   6    3.08    3.93
  -2   7  -6    0.32    3.02
  -2   7  -6    1.18    2.79
  -2   7  -6    5.84    3.40
   2   7   6    4.82    4.20
   2   7   6    1.83    3.19
   3  -7   6   28.28    5.56
   3  -7   6   25.04    7.16
   3  -7   6   33.05    6.72
  -3  -7  -6   25.48    5.17
   3   7   6   26.45    6.40
  -3   7  -6   28.19    5.81
  -3   7  -6   33.88    6.40
   3   7   6   34.74    8.35
   3   7   6   25.82    5.99
   3   7   6   18.25    5.92
   4  -7   6    0.65    4.82
   4  -7   6    1.75    4.39
  -4  -7  -6    1.17    1.98
  -4  -7  -6   10.31    3.80
   4   7   6    4.44    3.24
  -4   7  -6    3.80    4.09
  -4   7  -6    4.97    3.82
  -4   7  -6    4.70    3.80
   4   7   6    9.88    4.33
   4   7   6    7.98    5.35
  -5  -7  -6    1.16    2.58
   5  -7   6   -1.35    5.03
   5  -7   6   -6.57    3.72
  -5  -7  -6   -1.90    2.40
   5   7   6   -0.41    3.55
   5   7   6    3.18    4.60
  -5   7  -6    1.73    3.01
   5   7   6    5.46    2.72
  -5   7  -6    0.72    4.05
   8  -8  -6   49.66    7.82
   8  -8  -6   22.70    6.76
   8   8  -6   39.97    6.97
   8   8  -6   50.38    7.62
   7  -8  -6   10.68    4.23
   7  -8  -6   10.67    4.56
   7   8  -6   26.66    6.28
   7   8  -6   17.60    5.90
  -6  -8   6    7.82    2.89
  -6  -8   6   10.00    2.80
   6  -8  -6   10.39    4.25
   6  -8  -6    9.35    4.24
   6  -8  -6   11.77    4.35
   6   8  -6   11.06    4.43
  -6   8   6   14.39    3.31
  -5  -8   6    1.79    2.89
   5  -8  -6    7.92    3.98
   5  -8  -6    1.67    3.64
   5  -8  -6    3.08    2.64
  -5  -8   6    6.34    1.73
  -5  -8   6    5.72    3.25
   5   8  -6    1.91    3.05
  -5   8   6    3.34    2.89
   5   8  -6    7.63    4.05
   5   8  -6    0.84    3.67
  -5   8   6    2.92    2.69
  -4  -8   6    4.94    3.21
  -4  -8   6    1.12    2.11
   4  -8  -6    8.92    3.67
   4  -8  -6    1.47    2.14
   4  -8  -6    3.56    3.65
  -4  -8   6    3.02    3.27
  -4   8   6    1.00    2.69
  -4   8   6   -1.79    2.86
  -4   8   6    0.33    0.85
   4   8  -6   -2.09    3.16
   4   8  -6    6.28    3.48
   3  -8  -6    7.61    3.78
  -3  -8   6   13.15    4.49
  -3  -8   6   15.21    4.28
   3  -8  -6   15.64    4.81
   3  -8  -6    8.85    3.70
  -3  -8   6   18.21    4.49
  -3   8   6   12.81    2.69
  -3   8   6   11.86    4.61
  -3   8   6   20.47    5.26
   3   8  -6   11.71    4.86
  -3   8   6   10.25    3.72
   3   8  -6   10.82    4.28
  -2  -8   6   22.89    5.19
  -2  -8   6   13.54    4.24
   2  -8  -6   15.29    4.41
  -2  -8   6   17.04    4.89
   2  -8  -6   15.16    4.15
   2   8  -6   23.79    5.87
  -2   8   6   14.56    4.95
   2   8  -6   12.62    4.84
  -2   8   6   20.07    4.75
  -2   8   6   19.87    4.54
   1  -8  -6    8.87    3.81
  -1  -8   6   15.50    5.72
  -1  -8   6   13.27    3.80
   1  -8  -6    8.37    3.91
  -1  -8   6   15.22    5.16
  -1   8   6   10.62    3.64
  -1   8   6   19.05    4.98
   1   8  -6   13.62    4.58
  -1   8   6   14.03    3.37
  -1   8   6    9.17    4.68
   1   8  -6   12.87    4.96
   1   8  -6    6.14    3.71
   0  -8  -6   12.22    4.39
   0  -8   6   16.54    5.35
   0  -8  -6   13.83    4.80
   0  -8  -6   27.67    4.94
   0   8   6    9.90    4.82
   0   8   6   16.93    4.11
   0   8  -6   11.81    4.39
   0   8  -6   10.92    4.61
   0   8  -6    7.86    4.05
   0   8   6   15.09    4.11
  -1  -8  -6   14.79    4.77
   1  -8   6   13.87    5.18
  -1  -8  -6    7.85    3.48
  -1  -8  -6   16.06    4.41
   1   8   6   16.71    4.42
  -1   8  -6   22.13    5.27
  -1   8  -6   14.24    4.69
   1   8   6   15.58    4.36
   1   8   6   19.65    6.00
   2  -8   6    1.19    4.71
  -2  -8  -6    3.05    2.08
  -2  -8  -6    7.90    4.04
  -2  -8  -6    1.63    3.32
   2  -8   6    4.15    3.83
   2  -8   6   10.79    8.33
   2   8   6    1.49    2.92
   2   8   6    8.13    4.72
  -2   8  -6    2.52    3.73
   2   8   6    5.27    2.74
  -2   8  -6   10.28    4.33
  -3  -8  -6    4.90    3.61
   3  -8   6   -3.71    3.49
   3  -8   6   -0.87    5.23
  -3  -8  -6    1.06    3.36
  -3   8  -6   -2.50    3.64
   3   8   6    1.76    3.23
  -3   8  -6    8.30    3.94
   3   8   6    4.44    2.83
   3   8   6    1.69    3.91
  -3   8  -6   -0.16    2.57
  -4  -8  -6    8.97    3.94
   4  -8   6    5.20    6.46
  -4  -8  -6    4.21    3.58
   4  -8   6    0.64    3.54
  -4   8  -6    3.95    3.59
   4   8   6    3.87    4.08
   4   8   6    1.73    2.53
   4   8   6    4.47    4.87
  -4   8  -6    3.76    4.37
  -5  -8  -6    5.75    3.24
  -5  -8  -6    8.22    2.77
   5  -8   6    7.97    6.61
   5  -8   6   -0.11    4.25
   5   8   6    5.40    4.78
   5   8   6    5.00    4.01
  -5   8  -6   12.65    4.85
  -5   8  -6    3.83    3.43
   5   8   6    7.95    4.94
   8  -9  -6   -0.62    2.75
   8   9  -6   -3.48    3.62
   7  -9  -6   28.08    6.49
   7  -9  -6   18.55    5.20
  -7  -9   6   16.98    2.59
  -7  -9   6   17.28    2.71
   7  -9  -6   14.14    4.81
  -6  -9   6   42.68    4.81
   6  -9  -6   21.52    5.31
   6  -9  -6   37.73    6.90
   6  -9  -6   46.06    7.76
  -6  -9   6   38.25    4.36
  -6   9   6   38.02    4.05
   6   9  -6   51.83    7.48
  -6   9   6   43.54    4.55
   6   9  -6   31.25    7.14
  -5  -9   6   23.23    5.09
   5  -9  -6   26.90    6.39
   5  -9  -6   12.94    4.07
   5  -9  -6   27.32    5.67
  -5  -9   6   39.55    5.90
  -5   9   6   29.72    5.33
   5   9  -6   22.83    6.00
   5   9  -6   28.40    6.41
  -5   9   6   27.15    5.38
   4  -9  -6   40.50    7.36
  -4  -9   6   27.11    5.12
   4  -9  -6   36.64    6.90
   4  -9  -6   32.26    7.07
  -4  -9   6   28.25    4.35
  -4  -9   6   26.22    5.66
  -4   9   6   28.35    5.70
   4   9  -6   24.64    6.26
  -4   9   6   37.89    6.68
   4   9  -6   35.87    6.92
  -4   9   6   34.69    5.78
  -3  -9   6   54.90    7.82
   3  -9  -6   49.37    7.87
   3  -9  -6   61.26    9.50
  -3  -9   6   56.45    8.23
   3  -9  -6   55.05    8.03
  -3  -9   6   55.61    6.00
  -3   9   6   59.93    8.40
  -3   9   6   46.22    3.64
  -3   9   6   50.01    5.58
   3   9  -6   45.65    7.86
  -3   9   6   54.40    8.33
  -2  -9   6   13.93    4.81
   2  -9  -6   14.95    4.70
   2  -9  -6   12.80    4.76
  -2  -9   6   10.24    7.19
  -2  -9   6   10.40    4.42
  -2   9   6   16.10    5.08
  -2   9   6   21.05    5.11
  -2   9   6   11.90    3.22
   2   9  -6   16.82    5.46
  -2   9   6   13.29    3.95
  -1  -9   6   12.72    4.82
   1  -9  -6    6.56    3.95
   1  -9  -6    9.18    3.79
  -1   9   6    9.26    2.96
   1   9  -6    8.52    5.06
  -1   9   6   11.04    3.44
  -1   9   6   11.30    4.81
   0  -9  -6   14.07    5.02
   0  -9  -6   19.53    5.56
   0  -9   6    9.89    4.40
   0   9   6    7.48    3.07
   0   9  -6   11.11    4.78
   0   9   6   15.31    4.33
   0   9   6   12.41    4.92
  -1  -9  -6    0.08    3.20
   1  -9   6    9.71    5.22
  -1  -9  -6    1.22    3.39
   1   9   6    3.26    4.18
   1   9   6    4.90    2.60
  -1   9  -6   12.47    5.69
   1   9   6   11.46    4.10
   2  -9   6   15.32    5.74
  -2  -9  -6   21.94    5.81
  -2  -9  -6   29.63    6.05
  -2   9  -6   12.17    4.53
   2   9   6   26.60    7.16
  -2   9  -6   26.48    5.90
   2   9   6   29.81    5.59
   2   9   6   15.74    3.88
  -3  -9  -6   27.08    5.93
   3  -9   6   18.44    7.31
  -3  -9  -6   30.62    7.19
   3  -9   6   21.97    6.57
   3   9   6   36.73    7.58
   3   9   6   34.68    6.95
   3   9   6   25.03    5.10
  -3   9  -6   35.47    6.57
  -4  -9  -6   13.76    4.41
   4  -9   6   10.50    6.02
   4  -9   6   17.61    7.69
   4   9   6   11.55    4.79
  -4   9  -6   29.55    6.25
  -4   9  -6   15.35    4.51
   4   9   6   14.28    3.91
   4   9   6   20.26    5.91
   7 -10  -6    0.39    3.40
  -7 -10   6    5.78    2.62
   7 -10  -6    3.16    3.51
  -7  10   6   -1.75    1.37
  -7  10   6    0.60    2.28
   7  10  -6    3.56    5.01
   6 -10  -6    1.18    3.58
   6 -10  -6    6.49    4.11
  -6 -10   6   -5.29    4.64
  -6 -10   6    1.05    2.98
   6  10  -6   -4.33    3.48
  -6  10   6    5.86    2.95
  -6  10   6    3.74    3.24
   5 -10  -6    4.47    3.67
   5 -10  -6   -3.27    3.14
  -5 -10   6    5.75    3.91
  -5  10   6    2.29    3.76
  -5  10   6    1.02    3.41
   5  10  -6   -1.97    3.24
  -4 -10   6    4.80    2.42
   4 -10  -6    0.06    2.88
  -4 -10   6    4.78    3.61
  -4 -10   6    4.65    4.04
   4 -10  -6    5.35    3.53
   4  10  -6   -0.72    4.59
  -4  10   6    6.52    4.09
  -4  10   6    2.53    3.81
   3 -10  -6    2.99    3.46
  -3 -10   6    4.22    3.02
  -3 -10   6   -2.92    3.14
   3 -10  -6    0.10    3.92
   3  10  -6    1.98    3.72
  -3  10   6    4.20    3.19
  -3  10   6   -0.19    1.38
  -3  10   6    2.80    3.94
  -2 -10   6   19.16    5.81
  -2 -10   6   14.89    5.43
   2 -10  -6   14.22    4.47
   2 -10  -6   15.33    5.21
  -2  10   6    7.03    3.16
   2  10  -6    4.92    5.05
  -2  10   6   17.90    3.50
  -2  10   6   18.61    5.22
   2  10  -6   15.16    5.37
  -1 -10   6    6.40    4.73
   1 -10  -6   13.81    5.24
  -1 -10   6   13.99    5.52
   1 -10  -6   19.16    5.48
   1  10  -6   18.65    6.27
  -1  10   6   10.02    3.74
   1  10  -6    4.19    3.75
  -1  10   6   11.57    3.37
  -1  10   6   16.65    6.71
  -1  10   6   12.96    5.22
   0 -10  -6    3.67    3.29
   0 -10  -6    1.76    3.50
   0 -10   6    0.74    3.86
   0  10   6    3.21    2.87
   0  10  -6    2.11    4.36
   0  10   6    1.23    4.38
   0  10   6   -0.06    2.51
   0  10  -6   -5.70    3.09
  -1 -10  -6   -0.56    3.09
  -1 -10  -6   -1.05    4.01
   1 -10   6   -2.05    3.80
   1  10   6    3.77    2.90
   1  10   6   -5.90    3.05
   1  10   6    3.70    2.48
  -1  10  -6   -2.50    3.16
  -1  10  -6    0.17    4.75
  -1  10  -6    3.49    4.05
  -2 -10  -6    0.39    3.35
   2 -10   6    6.06    5.20
  -2 -10  -6    0.62    3.82
  -2  10  -6    5.64    4.65
   2  10   6    0.03    2.67
  -2  10  -6    1.78    3.80
   2  10   6    5.67    4.99
   2  10   6    4.13    2.97
  -3 -10  -6    9.13    5.24
   3 -10   6    3.75    3.79
  -3 -10  -6    0.20    3.72
  -3 -10  -6   17.30    5.96
   3  10   6    1.53    2.98
  -3  10  -6    6.16    4.58
   3  10   6    2.10    3.36
   3  10   6   -1.23    4.56
  -3  10  -6   15.53    6.38
   6 -11  -6   19.66    6.06
  -6 -11   6   10.89    4.22
   6 -11  -6    6.13    4.06
  -6 -11   6   18.42    4.70
   6  11  -6    6.33    5.01
  -6  11   6   13.27    4.04
  -6  11   6    5.07    3.94
  -5 -11   6   18.63    6.26
   5 -11  -6   11.33    4.62
   5 -11  -6   11.39    5.26
  -5 -11   6   23.89    5.31
  -5  11   6   21.64    5.45
   5  11  -6   15.37    6.08
  -5  11   6   20.84    5.97
  -4 -11   6   18.52    3.70
  -4 -11   6   18.35    5.40
   4 -11  -6   20.37    6.06
   4 -11  -6   25.77    6.34
   4  11  -6   19.64    6.00
  -4  11   6   25.47    5.93
  -3 -11   6   33.98    7.14
   3 -11  -6   46.31    8.75
  -3 -11   6   40.71    9.36
   3 -11  -6   27.29    6.66
  -3 -11   6   40.60    6.62
  -3  11   6   42.52    7.49
  -3  11   6   34.99    8.40
  -3  11   6   28.42    3.22
   3  11  -6   30.72    7.65
   2 -11  -6    5.14    3.39
  -2 -11   6   10.24    5.40
   2 -11  -6   10.95    5.07
  -2 -11   6    8.88    4.81
   2  11  -6    6.82    4.66
  -2  11   6   12.92    5.33
  -2  11   6    3.55    3.29
  -2  11   6    3.40    1.97
  -1 -11   6    1.20    4.49
   1 -11  -6    0.77    3.27
   1 -11  -6    4.47    4.01
   1  11  -6    5.05    4.59
  -1  11   6    4.08    4.37
  -1  11   6    2.76    2.78
  -1  11   6    0.46    2.31
   0 -11  -6    1.19    2.92
   0 -11   6    7.29    5.07
   0 -11  -6    4.13    3.97
   0  11   6    5.43    5.07
   0  11  -6   10.25    5.22
   0  11   6    5.19    3.14
   0  11   6    7.14    3.20
  -1 -11  -6   10.36    4.64
  -1 -11  -6   10.15    4.87
   1 -11   6   14.45    6.06
   1  11   6    8.47    3.73
  -1  11  -6   14.28    5.54
   1  11   6    8.86    5.36
   1  11   6   10.12    4.58
   2 -11   6    8.81    5.74
  -2 -11  -6    8.99    4.93
  -2 -11  -6   12.41    4.90
   2  11   6    1.98    4.92
  -2  11  -6    9.19    4.67
   2  11   6   14.89    5.41
   2  11   6    3.24    3.44
  -5 -12   6   -4.20    4.92
   5 -12  -6   -1.92    4.08
   5 -12  -6   -1.85    3.20
  -5 -12   6    3.56    4.91
   5  12  -6    6.67    4.51
  -5  12   6    7.98    4.88
  -4 -12   6   -3.57    2.24
   4 -12  -6    0.93    3.12
  -4 -12   6    0.50    3.49
  -4 -12   6    0.30    3.42
   4 -12  -6    1.49    4.03
  -4  12   6    9.50    4.81
   4  12  -6    9.09    5.59
  -4  12   6    9.48    9.27
   3 -12  -6    2.62    4.31
  -3 -12   6    6.56    4.18
  -3 -12   6    8.56    4.07
   3 -12  -6    3.39    3.68
  -3  12   6   -2.16    3.54
   3  12  -6    4.82    4.89
  -2 -12   6   20.38    6.45
   2 -12  -6   36.51    8.12
  -2 -12   6   21.38    6.40
   2 -12  -6   22.44    5.98
  -2  12   6   16.36    3.69
   2  12  -6   19.34    6.91
  -2  12   6   25.56    7.37
   1 -12  -6   31.49    7.43
   1 -12  -6   33.09    7.96
  -1 -12   6   29.54    7.12
  -1  12   6   34.09    8.13
   1  12  -6   25.58    6.99
  -1  12   6   22.42    4.56
   0 -12  -6   12.88    4.56
   0 -12   6   13.76    5.24
   0 -12  -6   12.17    6.01
   0  12   6   12.31    4.12
   0  12   6   20.10    6.43
   0  12  -6   16.31    6.29
   0  12   6   18.90    6.17
  -1 -12  -6    5.34    5.28
  -1 -12  -6   19.75    6.26
   1 -12   6   15.20    5.75
  -1  12  -6    9.25    5.14
   1  12   6    6.70    3.87
   1  12   6   18.61    6.34
   1  12   6    1.26    2.84
   3 -13  -6    5.16    4.22
  -3 -13   6   -3.43    3.93
  -3 -13   6    3.94    2.80
  -3 -13   6    8.01    4.26
   3 -13  -6    3.15    4.61
  -3  13   6   -2.01    1.80
   3  13  -6    6.09    5.55
  -3  13   6    2.91    4.73
   2 -13  -6    0.93    3.88
   2 -13  -6    2.56    3.19
  -2 -13   6    9.16    5.74
  -2 -13   6   -1.65    4.04
  -2  13   6    0.19    2.36
  -2  13   6    1.22    4.58
   2  13  -6    2.87    4.85
  -1 -13   6    2.45    5.05
   1 -13  -6    9.55    4.99
   1 -13  -6    2.81    3.78
  -1  13   6    9.43    5.80
   1  13  -6    2.86    4.36
  -1  13   6   10.70    3.50
  10   0  -7    1.14    2.07
  10   0  -7   -1.07    2.43
  10   0  -7    2.94    2.91
  10   0  -7    1.14    3.15
  10   0  -7   11.25    4.45
   9   0  -7    7.67    2.96
   9   0  -7    1.82    3.36
   9   0  -7    1.24    2.79
   9   0  -7   -1.13    2.26
   8   0  -7    0.01    2.47
  -8   0   7    4.58    2.60
   8   0  -7    0.47    2.99
   8   0  -7    2.22    2.36
   8   0  -7    3.86    3.47
  -7   0   7    0.86    2.22
   7   0  -7   -0.52    2.64
   7   0  -7    3.22    3.08
   7   0  -7    0.54    2.16
   7   0  -7   -1.38    2.23
   6   0  -7    1.13    2.44
  -6   0   7    0.94    1.97
   6   0  -7   -0.22    2.30
   6   0  -7   -1.58    1.98
   6   0  -7   -2.20    2.04
   5   0  -7   -0.91    2.17
  -5   0   7   -1.14    1.87
  -5   0   7   -1.26    1.85
  -5   0   7    3.52    1.84
   5   0  -7    3.41    2.51
   5   0  -7   -0.43    1.87
   5   0  -7    1.07    2.22
  -4   0   7   -0.29    1.56
   4   0  -7    1.74    2.29
   4   0  -7   -1.90    2.30
   4   0  -7    4.12    2.77
   4   0  -7   -0.20    2.11
  -4   0   7    1.70    2.33
  -4   0   7   -0.94    1.36
   3   0  -7    1.38    2.05
   3   0  -7   -1.07    2.21
  -3   0   7   -0.15    2.88
  -3   0   7   -0.10    1.78
  -3   0   7   -1.68    2.84
   3   0  -7   -0.60    2.33
   3   0  -7    0.41    2.62
  -3   0   7    3.22    2.74
   2   0  -7    1.59    2.80
  -2   0   7   -3.52    1.98
   2   0  -7    1.29    2.62
   2   0  -7    1.93    2.05
  -2   0   7    2.84    3.03
  -2   0   7   -2.09    1.85
  -2   0   7   -0.99    1.79
   2   0  -7   -0.35    2.95
  -1   0   7    2.59    3.01
  -1   0   7    2.82    2.92
  -1   0   7   -0.46    1.41
  -1   0   7    0.34    2.19
   1   0  -7   -0.52    2.62
   1   0  -7   -0.38    1.98
   1   0  -7   -1.54    2.24
   1   0  -7    1.88    2.45
   0   0  -7    2.23    2.15
   0   0   7   -1.13    1.99
   0   0   7    0.66    2.14
   0   0  -7   -1.74    1.83
   0   0   7    6.44    3.57
   0   0   7   -1.48    2.80
   0   0  -7   -0.39    2.57
   1   0   7    3.04    2.66
   1   0   7   -1.03    3.10
  -1   0  -7    5.85    3.20
   1   0   7    0.33    2.94
   1   0   7   -0.80    1.90
  -1   0  -7    1.40    2.01
  -1   0  -7    6.63    3.29
   2   0   7   -2.70    2.88
   2   0   7    5.37    3.69
  -2   0  -7   -0.27    2.73
   2   0   7    2.43    3.12
   2   0   7    6.22    3.74
  -2   0  -7    0.69    1.96
   3   0   7    4.89    3.23
  -3   0  -7    1.97    3.05
   3   0   7   -1.16    3.23
  -3   0  -7   -4.84    2.45
   3   0   7   -2.56    2.99
   3   0   7    2.35    3.62
   4   0   7    4.38    4.06
  -4   0  -7    6.25    3.41
  -4   0  -7   -0.36    2.38
   4   0   7    7.23    4.47
   4   0   7   -1.09    2.63
   4   0   7   -4.39    3.33
  -5   0  -7   -0.80    2.92
  -5   0  -7    1.90    2.43
   5   0   7    3.55    4.47
   6   0   7    4.28    4.23
   6   0   7    1.12    5.08
  10  -1  -7   20.30    4.07
  10  -1  -7   20.57    4.07
  10  -1  -7   14.28    4.60
  10  -1  -7   14.52    6.28
  10  -1  -7   13.47    3.18
  10   1  -7   11.30    3.68
  10   1  -7   22.89    3.96
  10   1  -7   18.07    4.49
  10   1  -7    0.36    4.69
   9  -1  -7   28.55    6.32
   9  -1  -7   26.44    4.88
   9  -1  -7   24.62    4.20
   9   1  -7   31.02    4.79
   9   1  -7   32.83    4.60
   9   1  -7   31.36    6.74
   8  -1  -7   61.14    5.01
   8  -1  -7   65.58    5.68
   8  -1  -7   66.49    6.72
   8  -1  -7   56.15    5.55
   8   1  -7   60.55    5.25
   8   1  -7   61.30    4.96
  -8   1   7   66.89    6.24
   8   1  -7   66.99    6.11
  -7  -1   7   14.98    3.41
   7  -1  -7   16.17    3.53
   7  -1  -7    6.79    2.99
   7  -1  -7   14.93    3.72
   7  -1  -7   12.21    3.57
   7   1  -7   15.77    3.88
   7   1  -7   23.11    5.23
  -7   1   7    8.38    3.28
   7   1  -7   17.67    4.32
   7   1  -7   17.13    4.03
   6  -1  -7    2.97    2.57
   6  -1  -7    1.07    2.27
   6  -1  -7    3.99    2.89
   6  -1  -7    6.27    2.83
  -6  -1   7    6.05    2.73
   6   1  -7   -0.07    2.70
   6   1  -7    7.21    3.12
   6   1  -7    8.05    3.50
  -6   1   7    6.78    3.11
   6   1  -7    6.36    2.68
  -5  -1   7    9.32    2.36
   5  -1  -7    9.78    2.91
   5  -1  -7    3.55    2.69
   5  -1  -7    4.64    2.95
  -5  -1   7    9.88    2.85
   5  -1  -7    4.80    2.67
  -5  -1   7    4.13    2.44
   5   1  -7    7.40    3.29
  -5   1   7    6.05    2.14
  -5   1   7    6.99    2.64
   5   1  -7   10.74    3.41
  -5   1   7    7.72    2.78
   5   1  -7    6.34    4.09
   5   1  -7    7.81    2.93
  -4  -1   7   40.44    3.84
   4  -1  -7   33.10    5.23
  -4  -1   7   44.56    4.67
  -4  -1   7   36.47    4.28
   4  -1  -7   41.15    4.17
   4  -1  -7   49.84    6.69
   4  -1  -7   48.44    5.70
   4   1  -7   49.40    6.58
  -4   1   7   38.06    5.05
   4   1  -7   36.38    4.28
   4   1  -7   38.61    5.68
  -4   1   7   39.10    3.89
  -4   1   7   37.84    4.54
   3  -1  -7  218.40    8.46
   3  -1  -7  214.13    9.53
   3  -1  -7  212.93   10.79
  -3  -1   7  231.76    9.23
  -3  -1   7  219.95    9.76
   3  -1  -7  233.65    9.56
  -3  -1   7  217.91   11.28
   3   1  -7  210.39    9.51
   3   1  -7  237.19    9.47
  -3   1   7  201.85    9.64
   3   1  -7  243.15   11.58
  -3   1   7  227.77   10.21
  -3   1   7  217.28    9.10
   2  -1  -7  169.22    8.39
  -2  -1   7  182.34   10.06
   2  -1  -7  169.88    8.24
  -2  -1   7  158.66    8.66
  -2  -1   7  186.84    8.31
  -2  -1   7  160.70    8.39
   2  -1  -7  162.12    9.90
   2  -1  -7  168.71    8.68
   2   1  -7  165.19    8.59
  -2   1   7  170.19    9.04
   2   1  -7  172.44    8.19
  -2   1   7  162.19    8.32
  -2   1   7  183.32    9.07
   2   1  -7  177.12   10.85
   2   1  -7  161.47    8.41
  -2   1   7  168.71    7.97
  -1  -1   7   19.90    4.61
   1  -1  -7   13.81    4.39
  -1  -1   7   23.82    4.71
   1  -1  -7   26.73    5.16
   1  -1  -7   27.47    5.19
   1  -1  -7   20.00    4.08
  -1  -1   7   33.13    6.25
  -1  -1   7   16.91    4.34
   1   1  -7   24.95    4.64
   1   1  -7   26.95    5.01
   1   1  -7   27.03    5.02
  -1   1   7   21.34    4.80
  -1   1   7   23.56    5.06
  -1   1   7   12.82    2.97
  -1   1   7   27.05    4.79
   0  -1  -7    0.84    2.13
   0  -1   7    5.28    3.61
   0  -1  -7    2.82    4.18
   0  -1   7    2.62    2.51
   0  -1   7    0.75    2.91
   0  -1  -7    3.98    2.90
   0  -1  -7    2.26    2.82
   0  -1   7    2.08    2.54
   0   1   7    4.35    3.32
   0   1   7    0.17    2.69
   0   1  -7    7.59    3.18
   0   1  -7    3.29    3.04
   0   1   7    4.30    2.85
   0   1   7    5.88    2.58
   0   1  -7    4.53    2.62
  -1  -1  -7    2.17    2.87
   1  -1   7    4.86    3.79
   1  -1   7    5.02    3.12
  -1  -1  -7    6.01    2.96
   1  -1   7    4.10    2.84
  -1  -1  -7    4.87    2.95
   1  -1   7    2.05    3.59
   1   1   7    6.94    3.49
  -1   1  -7    2.63    2.20
   1   1   7    4.81    3.93
  -1   1  -7    8.39    3.21
   1   1   7    7.33    3.65
   1   1   7    0.73    2.94
   2  -1   7   19.82    4.83
  -2  -1  -7   16.12    4.13
   2  -1   7    9.83    4.44
   2  -1   7    9.52    4.38
   2  -1   7   11.48    4.61
  -2  -1  -7   13.65    4.18
  -2  -1  -7   11.33    3.54
   2   1   7    8.32    4.23
   2   1   7   10.98    4.38
   2   1   7    9.78    3.96
   2   1   7    8.34    4.22
  -2   1  -7   16.81    4.23
  -2   1  -7   16.55    4.68
  -3  -1  -7   38.37    6.02
  -3  -1  -7   25.09    5.35
   3  -1   7   32.36    6.48
   3  -1   7   32.16    6.74
   3  -1   7   26.72    7.94
   3  -1   7   31.32    5.44
   3   1   7   27.85    6.15
   3   1   7   26.19    6.32
  -3   1  -7   35.00    5.75
  -3   1  -7   31.82    5.70
   3   1   7   29.96    6.38
   3   1   7   21.62    4.51
  -4  -1  -7   24.10    4.51
   4  -1   7   10.42    4.81
   4  -1   7   11.10    5.28
   4  -1   7   17.99    5.29
   4  -1   7    3.33    2.87
  -4  -1  -7   20.19    4.13
   4   1   7    7.69    4.42
   4   1   7   22.21    5.69
   4   1   7   10.38    4.54
  -4   1  -7   12.12    3.43
   4   1   7    8.10    3.58
  -5  -1  -7    8.08    2.77
   5  -1   7    3.32    4.55
  -5  -1  -7   11.63    3.52
   5   1   7   10.30    7.78
  -5   1  -7   11.22    3.45
  -5   1  -7    3.59    2.45
   5   1   7   -0.01    3.88
   6  -1   7    7.38    4.72
   6  -1   7    0.40    4.45
   6   1   7   10.99    5.31
   6   1   7   19.49    6.74
  10  -2  -7   -0.94    3.11
  10  -2  -7    6.54    3.09
  10  -2  -7    0.84    2.33
  10  -2  -7   -1.12    2.87
  10   2  -7    2.12    3.04
  10   2  -7   -3.25    3.20
   9  -2  -7   -2.16    2.01
   9  -2  -7    4.31    2.70
   9  -2  -7    2.18    1.62
   9  -2  -7   -0.51    2.99
   9  -2  -7    3.34    3.03
   9   2  -7   -1.52    4.26
   9   2  -7    0.19    2.62
   9   2  -7    1.01    3.15
   9   2  -7    3.03    2.29
   8  -2  -7   79.15    5.97
   8  -2  -7   61.34    4.80
   8  -2  -7   69.35    7.13
   8  -2  -7   70.46    5.45
   8   2  -7   74.88    5.94
   8   2  -7   73.00    5.48
   8   2  -7   66.14    6.11
   8   2  -7   64.86    9.45
   7  -2  -7   43.05    4.85
   7  -2  -7   50.04    7.93
   7  -2  -7   44.39    5.64
  -7  -2   7   43.31    4.57
   7  -2  -7   37.83    3.91
   7   2  -7   40.42    5.30
   7   2  -7   43.44    6.31
   7   2  -7   43.58    6.26
   7   2  -7   53.56    8.11
  -7   2   7   40.41    5.94
   6  -2  -7   22.53    4.59
  -6  -2   7   14.76    1.55
   6  -2  -7   18.94    4.24
   6  -2  -7   19.24    3.46
   6  -2  -7   14.17    4.14
  -6   2   7   14.36    3.74
   6   2  -7   17.52    4.07
   6   2  -7   21.81    4.52
   6   2  -7   18.18    4.32
   6   2  -7   10.47    3.94
   5  -2  -7   17.68    4.13
   5  -2  -7   13.19    4.52
   5  -2  -7   22.00    3.58
  -5  -2   7   16.02    3.02
   5  -2  -7   17.86    4.12
  -5  -2   7   18.55    3.39
  -5   2   7   15.13    3.87
  -5   2   7   15.67    3.05
  -5   2   7   18.66    3.28
   5   2  -7   15.85    3.95
   5   2  -7   14.77    4.10
   5   2  -7   11.83    4.01
   5   2  -7   19.47    4.62
  -4  -2   7   38.21    5.00
   4  -2  -7   34.35    6.10
   4  -2  -7   37.27    3.69
   4  -2  -7   38.49    5.52
   4  -2  -7   34.05    5.44
  -4  -2   7   34.80    4.93
  -4  -2   7   40.90    6.56
  -4   2   7   39.46    5.32
   4   2  -7   29.99    5.09
   4   2  -7   48.80    6.31
  -4   2   7   44.98    6.21
  -4   2   7   36.58    5.73
   4   2  -7   40.70    6.12
  -4   2   7   36.37    4.87
   4   2  -7   45.61    4.83
  -3  -2   7   11.51    3.66
   3  -2  -7   11.51    3.94
  -3  -2   7    6.50    4.70
   3  -2  -7   10.94    2.85
   3  -2  -7   13.23    3.75
  -3  -2   7    7.45    3.08
   3  -2  -7   12.59    4.12
  -3  -2   7    8.88    3.23
  -3   2   7    7.13    2.92
   3   2  -7    5.14    3.00
   3   2  -7    7.48    3.36
   3   2  -7    5.33    2.80
  -3   2   7    3.58    2.05
   3   2  -7    9.30    3.83
  -3   2   7    6.15    3.30
  -3   2   7    8.82    4.23
  -2  -2   7    4.88    3.91
   2  -2  -7    6.79    2.55
   2  -2  -7    6.21    3.47
  -2  -2   7    5.77    2.66
   2  -2  -7    2.51    2.80
   2  -2  -7    2.35    2.55
  -2  -2   7    5.82    3.31
  -2  -2   7    0.52    2.05
  -2   2   7    2.40    2.48
   2   2  -7    3.07    2.82
  -2   2   7    4.38    2.30
  -2   2   7    9.15    3.70
  -2   2   7    5.64    2.65
   2   2  -7    7.17    3.19
   2   2  -7    6.48    3.39
   1  -2  -7    3.60    2.84
  -1  -2   7    1.23    1.93
   1  -2  -7    5.55    2.20
  -1  -2   7    0.34    2.61
  -1  -2   7    1.49    1.93
   1  -2  -7   -1.50    2.22
  -1  -2   7    0.39    2.91
   1  -2  -7    3.67    3.42
  -1   2   7   -1.76    2.61
  -1   2   7    2.76    2.61
   1   2  -7    1.76    2.73
  -1   2   7    1.05    1.71
  -1   2   7    1.31    2.04
   1   2  -7    1.18    2.56
   1   2  -7    1.17    2.76
   0  -2  -7    7.61    3.47
   0  -2  -7    2.83    2.10
   0  -2  -7    2.39    2.86
   0  -2   7    5.67    3.32
   0  -2   7    4.31    2.82
   0  -2   7    6.33    3.46
   0  -2  -7    2.72    2.55
   0  -2   7   11.79    4.58
   0   2   7    5.90    3.32
   0   2   7    1.57    2.50
   0   2  -7    5.35    2.84
   0   2   7    4.54    3.40
   0   2  -7    3.06    2.61
   0   2   7    2.99    2.59
  -1  -2  -7   27.11    5.07
  -1  -2  -7   21.08    4.35
   1  -2   7   27.83    6.07
   1  -2   7   14.73    4.68
   1  -2   7   24.79    5.90
   1  -2   7   29.48    5.35
  -1  -2  -7   22.54    4.62
  -1   2  -7   28.05    5.16
   1   2   7   28.58    5.10
  -1   2  -7   25.31    4.90
   1   2   7   34.48    6.40
   1   2   7   18.92    4.73
   1   2   7   30.61    5.86
  -1   2  -7   25.45    5.42
  -2  -2  -7   91.95    7.06
   2  -2   7   87.69    7.86
   2  -2   7   68.23    7.71
  -2  -2  -7   91.66    6.74
   2  -2   7   95.09    7.47
   2  -2   7   85.91    8.15
  -2  -2  -7   86.25    6.87
   2   2   7   81.52    7.62
   2   2   7   88.72    7.86
   2   2   7   85.93    7.13
   2   2   7   78.76    7.21
  -2   2  -7   87.66    6.94
  -2   2  -7   96.42    7.29
   3  -2   7   16.17    5.58
   3  -2   7   19.15    5.06
   3  -2   7   10.22    4.35
  -3  -2  -7   20.22    4.44
  -3  -2  -7   21.99    4.82
   3  -2   7   22.34    5.62
   3   2   7   12.75    4.84
   3   2   7   19.51    5.84
  -3   2  -7   13.26    4.42
   3   2   7   23.32    6.37
   3   2   7   17.27    5.80
  -3   2  -7   21.77    5.20
   4  -2   7    1.29    3.00
   4  -2   7    4.22    3.72
   4  -2   7    1.37    3.82
  -4  -2  -7    7.21    3.30
  -4  -2  -7   -2.18    2.66
   4   2   7    3.83    3.86
  -4   2  -7    5.14    3.01
  -4   2  -7    6.29    3.16
   4   2   7    2.29    3.13
   4   2   7    5.33    3.17
   4   2   7    0.51    3.38
   5  -2   7    0.87    3.90
  -5  -2  -7    1.02    2.64
   5  -2   7    4.18    4.25
  -5  -2  -7   -0.21    3.29
   5   2   7   -0.77    3.68
  -5   2  -7    1.12    3.08
  -5   2  -7    4.67    2.69
   5   2   7    0.82    3.97
   6  -2   7    0.91    4.15
   6  -2   7   -3.21    3.84
   6   2   7   -1.26    3.87
   6   2   7    3.12    4.27
  10  -3  -7    7.30    3.36
  10  -3  -7    0.40    1.43
  10  -3  -7    1.30    2.80
  10  -3  -7    1.73    3.00
  10   3  -7    3.41    2.98
  10   3  -7    2.72    2.87
  10   3  -7    2.87    3.92
   9  -3  -7    1.96    2.66
   9  -3  -7    0.43    2.45
   9  -3  -7    4.93    3.33
   9  -3  -7    4.99    1.94
   9  -3  -7    2.22    1.31
   9   3  -7    1.52    2.64
   9   3  -7    6.54    3.62
   9   3  -7    3.49    2.78
   8  -3  -7    4.30    3.08
   8  -3  -7    2.53    1.46
   8  -3  -7    7.68    2.04
   8  -3  -7    0.69    2.23
   8  -3  -7    2.15    2.96
   8   3  -7    1.12    3.19
   8   3  -7    2.99    2.97
   8   3  -7   -2.72    4.00
   7  -3  -7    2.96    2.56
   7  -3  -7    0.78    2.68
   7  -3  -7    0.80    2.33
  -7  -3   7    1.99    2.00
   7  -3  -7    2.38    1.82
   7   3  -7   -0.06    2.17
   7   3  -7   -2.78    3.16
   7   3  -7    5.81    2.91
   7   3  -7    0.40    2.86
  -7   3   7   -0.04    2.72
  -6  -3   7    3.09    2.24
  -6  -3   7    3.24    1.36
   6  -3  -7   14.99    4.04
   6  -3  -7   -0.89    2.79
   6  -3  -7    2.02    2.45
  -6  -3   7    2.96    1.51
   6  -3  -7    0.80    1.56
   6   3  -7    2.18    2.58
   6   3  -7    0.51    3.51
  -6   3   7    3.27    2.49
  -6   3   7    5.10    1.52
  -6   3   7    2.02    1.24
   6   3  -7    1.15    2.59
   6   3  -7    3.71    2.61
   5  -3  -7    0.94    1.39
   5  -3  -7   -5.71    2.06
  -5  -3   7    0.53    1.83
  -5  -3   7    1.21    1.84
   5  -3  -7    1.52    2.90
  -5  -3   7    0.46    2.07
   5  -3  -7   -2.08    1.96
   5   3  -7    3.82    3.14
   5   3  -7    4.06    2.97
  -5   3   7    2.03    2.03
  -5   3   7   -0.35    2.00
   5   3  -7   -0.17    2.43
   5   3  -7    5.40    3.44
  -5   3   7    2.76    1.94
  -4  -3   7   20.09    4.18
   4  -3  -7   18.72    5.13
   4  -3  -7   19.05    4.51
  -4  -3   7   13.04    3.96
  -4  -3   7   20.24    3.84
   4  -3  -7   27.88    3.76
   4  -3  -7   24.42    4.79
   4   3  -7   30.77    6.12
  -4   3   7   20.52    3.87
  -4   3   7   22.08    4.59
  -4   3   7   21.73    4.32
   4   3  -7   18.83    4.32
  -4   3   7   22.96    4.53
   4   3  -7   22.63    4.67
   4   3  -7   19.05    4.66
   3  -3  -7   -0.72    2.59
   3  -3  -7   -1.68    2.46
  -3  -3   7    4.47    2.70
   3  -3  -7    1.11    1.58
  -3  -3   7    0.06    2.05
   3  -3  -7   -0.06    2.26
  -3  -3   7    5.54    2.61
   3   3  -7    0.21    2.43
  -3   3   7    0.68    2.08
  -3   3   7    1.04    2.34
  -3   3   7    0.71    2.08
   3   3  -7    2.50    2.87
   3   3  -7   -2.57    2.43
  -3   3   7   -1.03    1.40
  -2  -3   7    2.26    3.10
  -2  -3   7    3.18    3.82
  -2  -3   7   -0.70    2.28
   2  -3  -7    6.95    3.01
   2  -3  -7   -0.15    2.21
   2  -3  -7    4.31    3.36
   2  -3  -7    0.84    1.74
  -2  -3   7   -1.08    2.05
   2   3  -7    0.35    2.30
   2   3  -7    2.18    2.47
  -2   3   7    2.60    2.43
  -2   3   7   -0.30    1.49
  -2   3   7    0.10    2.03
  -2   3   7   -2.23    2.56
   1  -3  -7    7.11    3.07
   1  -3  -7    2.94    3.06
  -1  -3   7    5.77    3.41
  -1  -3   7    6.06    2.96
  -1  -3   7    3.93    3.94
   1  -3  -7    6.57    4.04
   1  -3  -7    4.82    2.24
  -1  -3   7    8.06    3.28
   1   3  -7    3.58    2.86
   1   3  -7    5.08    3.08
  -1   3   7    4.41    3.56
  -1   3   7    6.37    3.12
  -1   3   7    2.60    2.89
  -1   3   7    7.32    3.37
   1   3  -7    1.67    3.09
   0  -3  -7    2.02    2.33
   0  -3  -7    4.32    3.70
   0  -3   7   -0.61    3.02
   0  -3  -7   -0.07    1.87
   0  -3   7    1.55    2.07
   0  -3   7   -1.56    2.27
   0  -3   7   -0.44    2.88
   0  -3  -7    0.57    2.58
   0   3  -7   -1.62    2.90
   0   3   7   -0.18    1.97
   0   3  -7    2.87    1.88
   0   3   7   -0.42    2.14
   0   3  -7    2.96    2.63
   0   3   7   -1.91    2.19
   0   3   7    2.04    2.92
   1  -3   7    0.01    2.79
  -1  -3  -7    3.33    2.41
  -1  -3  -7    1.06    3.89
   1  -3   7    0.31    2.49
   1  -3   7    0.48    3.70
  -1  -3  -7    0.39    2.49
  -1  -3  -7    2.80    2.64
   1  -3   7    0.31    3.20
  -1   3  -7    4.98    2.52
   1   3   7   -1.12    2.24
  -1   3  -7    1.44    3.05
   1   3   7    0.93    3.29
   1   3   7    0.80    1.54
   1   3   7    1.47    3.10
  -1   3  -7   -3.01    2.52
  -2  -3  -7    0.60    2.73
   2  -3   7    0.04    3.46
   2  -3   7    2.05    3.39
  -2  -3  -7   -4.34    2.52
  -2  -3  -7    3.60    2.96
   2  -3   7   -1.20    3.25
   2   3   7    2.38    2.58
   2   3   7   -2.64    2.55
   2   3   7   -4.73    2.39
  -2   3  -7    6.05    3.82
  -2   3  -7   -0.16    2.31
   2   3   7    3.15    3.38
  -2   3  -7   -1.05    2.97
   3  -3   7    1.31    2.76
  -3  -3  -7   -0.26    3.01
  -3  -3  -7   -0.75    2.88
  -3  -3  -7   -2.25    2.13
   3  -3   7   -2.11    2.36
   3  -3   7   -1.78    3.66
   3   3   7    0.61    3.18
  -3   3  -7   -0.76    3.21
   3   3   7    2.68    3.54
  -3   3  -7    7.47    3.61
   3   3   7   -2.95    2.10
   3   3   7    2.42    3.24
  -4  -3  -7   -0.04    3.44
   4  -3   7   -4.29    3.79
   4  -3   7   -2.69    3.05
   4  -3   7    1.33    2.56
   4   3   7    2.06    2.66
   4   3   7    5.20    3.83
   4   3   7    2.78    3.41
  -4   3  -7    1.98    3.14
  -4   3  -7    2.10    3.30
   4   3   7    6.12    4.12
  -5  -3  -7    2.83    2.90
  -5  -3  -7   -0.22    3.01
   5  -3   7    0.19    3.98
   5  -3   7   -0.22    4.14
  -5   3  -7   -1.92    2.55
  -5   3  -7    3.16    3.03
   5   3   7    2.42    3.94
   5   3   7   -0.73    3.66
  10  -4  -7   12.40    3.57
  10  -4  -7    3.20    3.72
  10  -4  -7    1.85    2.78
  10   4  -7    4.11    4.23
  10   4  -7    0.00    2.65
  10   4  -7   -1.33    2.65
   9  -4  -7    6.91    3.31
   9  -4  -7   15.59    4.11
   9  -4  -7    8.76    4.41
   9   4  -7   17.44    5.21
   9   4  -7   12.97    3.91
   9   4  -7   13.94    3.74
   8  -4  -7   45.00    5.11
   8  -4  -7   55.22    8.80
   8  -4  -7   45.74    6.14
   8   4  -7   39.25    9.11
   8   4  -7   37.37    6.09
   8   4  -7   47.21    6.15
   8   4  -7   56.03    7.44
   7  -4  -7   62.18    7.01
   7  -4  -7   65.41    5.90
   7  -4  -7   69.19    5.84
  -7  -4   7   86.52    5.33
   7   4  -7   71.37   10.59
   7   4  -7   63.62    6.15
   7   4  -7   73.50    6.23
   7   4  -7   60.15    6.61
  -7   4   7   72.78    7.02
  -6  -4   7   18.00    3.40
  -6  -4   7   18.98    2.85
   6  -4  -7   13.42    3.68
  -6  -4   7   13.26    2.30
   6  -4  -7   13.83    3.87
   6  -4  -7   17.95    5.19
   6  -4  -7   14.51    1.89
   6   4  -7   16.07    5.34
  -6   4   7    8.70    2.73
   6   4  -7   15.85    4.34
  -6   4   7   12.63    2.24
  -6   4   7   11.63    2.00
   6   4  -7   17.26    4.45
   5  -4  -7   22.47    4.60
   5  -4  -7   18.83    2.61
   5  -4  -7   24.88    4.89
  -5  -4   7   26.61    4.28
  -5  -4   7   19.43    3.60
   5  -4  -7   20.39    5.34
  -5  -4   7   24.11    4.24
  -5   4   7   20.24    3.50
   5   4  -7   17.88    4.39
   5   4  -7   14.19    4.19
   5   4  -7   14.19    5.14
  -5   4   7   18.53    4.57
   4  -4  -7   42.13    3.24
   4  -4  -7   43.22    4.99
   4  -4  -7   41.39    6.98
  -4  -4   7   41.34    4.57
   4  -4  -7   45.24    5.14
  -4  -4   7   42.04    4.47
  -4  -4   7   44.35    4.93
   4   4  -7   58.86    7.48
   4   4  -7   45.99    7.20
   4   4  -7   45.82    6.48
  -4   4   7   46.19    5.30
  -4   4   7   43.79    4.96
  -4   4   7   39.09    4.30
  -3  -4   7   -2.52    2.10
   3  -4  -7   -0.04    1.62
  -3  -4   7    1.99    1.89
  -3  -4   7    3.00    3.00
   3  -4  -7    3.31    3.11
   3  -4  -7    1.59    3.10
   3  -4  -7    0.61    2.48
   3   4  -7    0.52    2.87
  -3   4   7    3.10    2.75
   3   4  -7    5.43    3.90
   3   4  -7    3.07    2.89
  -3   4   7    1.51    1.93
  -3   4   7    1.01    2.12
  -3   4   7    4.06    2.60
  -2  -4   7   20.45    4.17
  -2  -4   7   19.38    4.65
   2  -4  -7   21.44    4.85
   2  -4  -7   15.65    3.21
  -2  -4   7   22.76    4.80
  -2  -4   7   17.21    5.67
   2  -4  -7   15.94    4.34
   2  -4  -7   19.31    5.56
   2   4  -7   23.15    4.96
   2   4  -7   14.17    4.42
  -2   4   7   19.04    3.93
  -2   4   7   16.02    4.09
  -2   4   7   11.23    2.99
  -2   4   7   16.31    4.40
   2   4  -7   20.85    4.57
   1  -4  -7   20.56    3.92
  -1  -4   7   28.10    4.97
  -1  -4   7   13.14    3.80
   1  -4  -7   19.10    4.64
   1  -4  -7   28.25    5.23
  -1  -4   7   27.81    5.82
   1  -4  -7   23.84    4.75
  -1  -4   7   23.71    6.61
  -1   4   7   15.01    4.72
  -1   4   7   21.15    4.29
   1   4  -7   17.83    4.62
   1   4  -7   23.10    4.98
   1   4  -7   19.04    4.71
  -1   4   7   23.41    5.07
  -1   4   7   20.20    4.36
   0  -4   7    6.33    3.12
   0  -4   7   11.41    4.45
   0  -4   7   12.97    5.31
   0  -4  -7    7.66    3.84
   0  -4  -7   12.51    3.94
   0  -4  -7   12.32    3.35
   0  -4   7   12.18    3.81
   0  -4  -7   22.14    4.77
   0   4   7    9.94    3.00
   0   4   7   11.70    3.75
   0   4  -7   10.85    3.71
   0   4   7   12.35    4.36
   0   4  -7   10.85    3.59
   0   4  -7   13.82    4.20
   0   4   7   10.32    3.61
   1  -4   7   71.39    9.74
   1  -4   7   62.69    5.98
  -1  -4  -7   63.61    5.94
  -1  -4  -7   45.96    7.23
   1  -4   7   55.46    8.94
  -1  -4  -7   64.12    6.23
  -1  -4  -7   69.32    6.44
   1  -4   7   62.18    6.62
  -1   4  -7   61.35    6.38
   1   4   7   61.80    6.66
   1   4   7   59.58    6.08
  -1   4  -7   75.03    6.54
   1   4   7   66.95    6.55
   1   4   7   62.20    6.15
  -1   4  -7   61.81    6.25
  -2  -4  -7   75.43    6.52
   2  -4   7   73.19    7.34
  -2  -4  -7   70.52    6.71
   2  -4   7   81.93    7.25
   2  -4   7   79.72   10.87
  -2  -4  -7   89.21    7.10
   2   4   7   86.76    8.27
   2   4   7   66.26    6.95
  -2   4  -7   95.94    9.94
   2   4   7   78.83    7.42
  -2   4  -7   86.29    7.03
   2   4   7   68.64    7.57
  -2   4  -7   88.01    6.86
  -3  -4  -7   27.83    5.12
  -3  -4  -7   11.65    3.77
   3  -4   7   17.12    4.91
  -3  -4  -7   32.10    5.55
   3  -4   7   21.33    6.02
   3   4   7    7.91    3.26
   3   4   7   11.65    4.88
   3   4   7   18.54    4.77
   3   4   7   21.53    5.87
  -3   4  -7   24.18    4.80
  -3   4  -7   17.23    4.56
   4  -4   7    1.68    4.41
  -4  -4  -7    2.72    3.07
  -4  -4  -7    6.07    3.76
   4   4   7    0.19    2.64
  -4   4  -7    3.62    3.28
   4   4   7    1.13    3.74
  -4   4  -7   -2.09    3.23
  -5  -4  -7    2.70    2.99
   5  -4   7    0.98    4.33
   5  -4   7    3.54    4.67
  -5  -4  -7   -1.42    2.99
   5   4   7   -1.82    3.45
   5   4   7    5.63    4.23
  -5   4  -7    0.09    2.56
   5   4   7   -1.80    5.63
   9  -5  -7   14.39    4.15
   9  -5  -7   15.38    4.77
   9  -5  -7   11.66    3.96
   9   5  -7   11.29    4.46
   9   5  -7   17.20    5.52
   8  -5  -7   38.00    5.78
   8  -5  -7   27.62    5.16
   8  -5  -7   22.79    5.19
   8   5  -7   31.38    5.80
   8   5  -7   24.69    5.15
   7  -5  -7    1.28    2.82
   7  -5  -7    5.35    3.59
  -7  -5   7    4.07    1.89
   7  -5  -7    2.29    2.82
   7   5  -7    3.14    3.21
   7   5  -7    6.26    3.88
   7   5  -7   -8.10    4.58
   6  -5  -7    2.55    3.07
   6  -5  -7    1.97    2.92
   6  -5  -7    8.29    3.76
  -6  -5   7    5.63    2.27
  -6  -5   7    2.31    1.80
  -6  -5   7    5.82    1.98
  -6   5   7    5.10    2.05
   6   5  -7    6.67    3.88
  -6   5   7    3.51    2.81
   6   5  -7    9.28    4.82
  -6   5   7    7.16    2.22
   6   5  -7    0.76    2.88
  -5  -5   7    8.74    2.98
  -5  -5   7    6.05    2.42
   5  -5  -7    4.47    1.98
   5  -5  -7   10.10    4.02
   5  -5  -7    5.34    3.20
  -5  -5   7    3.33    2.93
   5  -5  -7    4.88    3.37
  -5   5   7    3.76    2.42
   5   5  -7   15.80    4.77
   5   5  -7    9.80    3.97
  -5   5   7    7.58    2.79
   5   5  -7    3.83    3.66
  -5   5   7   12.43    3.64
   4  -5  -7   44.96    6.89
  -4  -5   7   41.93    4.40
   4  -5  -7   48.00    7.81
  -4  -5   7   42.34    4.62
[truncated: 135,375 more chars]
