# Supplementary material for: Detection of Hypoxanthine from Inosine and Unusual Hydrolysis of Immunosuppressive Drug Azathioprine through the Formation of a Diruthenium(III) System
Source: Biosensors (Basel). 2021 Jan 11;11(1):19. doi: 10.3390/bios11010019 (PMC7827764; doi:10.3390/bios11010019)
Supplement: Supplementary file 1 [file biosensors-11-00019-s001.zip › compound_1a.cif]

 
data_compound_1a
 
_audit_creation_method            'SHELXL-2017/1'
_shelx_SHELXL_version_number      '2017/1'
_chemical_name_systematic         ?
_chemical_name_common             ?
_chemical_melting_point           ?
_chemical_formula_moiety          'C10 H8 Cl6 N8 O2 Ru2' 
_chemical_formula_sum
 'C10 H8 Cl6 N8 O2 Ru2' 
_chemical_formula_weight          687.08

loop_
 _atom_type_symbol
 _atom_type_description
 _atom_type_scat_dispersion_real
 _atom_type_scat_dispersion_imag
 _atom_type_scat_source
 'C'  'C'   0.0033   0.0016
 'International Tables Vol C Tables 4.2.6.8 and 6.1.1.4'
 'H'  'H'   0.0000   0.0000
 'International Tables Vol C Tables 4.2.6.8 and 6.1.1.4'
 'N'  'N'   0.0061   0.0033
 'International Tables Vol C Tables 4.2.6.8 and 6.1.1.4'
 'O'  'O'   0.0106   0.0060
 'International Tables Vol C Tables 4.2.6.8 and 6.1.1.4'
 'Cl'  'Cl'   0.1484   0.1585
 'International Tables Vol C Tables 4.2.6.8 and 6.1.1.4'
 'Ru'  'Ru'  -1.2594   0.8363
 'International Tables Vol C Tables 4.2.6.8 and 6.1.1.4'
 
_space_group_crystal_system       monoclinic
_space_group_IT_number            14
_space_group_name_H-M_alt         'P 21/c'
_space_group_name_Hall            '-P 2ybc'
 
_shelx_space_group_comment
;
The symmetry employed for this shelxl refinement is uniquely defined
by the following loop, which should always be used as a source of
symmetry information in preference to the above space-group names.
They are only intended as comments.
;
 
loop_
 _space_group_symop_operation_xyz
 'x, y, z'
 '-x, y+1/2, -z+1/2'
 '-x, -y, -z'
 'x, -y-1/2, z-1/2'
 
_cell_length_a                    7.1611(4)
_cell_length_b                    10.7203(6)
_cell_length_c                    11.6662(7)
_cell_angle_alpha                 90
_cell_angle_beta                  90.805(2)
_cell_angle_gamma                 90
_cell_volume                      895.52(9)
_cell_formula_units_Z             2
_cell_measurement_temperature     150(2)
_cell_measurement_reflns_used     9794
_cell_measurement_theta_min       2.60
_cell_measurement_theta_max       29.56
 
_exptl_crystal_description        'parallelepiped'
_exptl_crystal_colour             'brown'
_exptl_crystal_density_meas       ?
_exptl_crystal_density_method     ?
_exptl_crystal_density_diffrn     2.548          
_exptl_crystal_F_000              660
_exptl_transmission_factor_min    0.44
_exptl_transmission_factor_max    0.61
_exptl_crystal_size_max           0.180 
_exptl_crystal_size_mid           0.060
_exptl_crystal_size_min           0.040
_exptl_absorpt_coefficient_mu     2.611
_shelx_estimated_absorpt_T_min    ?
_shelx_estimated_absorpt_T_max    ?
_exptl_absorpt_correction_type    'Multi-Scan'
_exptl_absorpt_correction_T_min   0.575
_exptl_absorpt_correction_T_max   0.746
_exptl_absorpt_process_details    'SADABS'
_exptl_absorpt_special_details    ?
_diffrn_ambient_temperature       150(2)
_diffrn_radiation_wavelength      0.71073
_diffrn_radiation_type            MoK\a
_diffrn_source                    ?
_diffrn_measurement_device_type   'D8 VENTURE_PHOTON II'
_diffrn_measurement_method        'phi and omega scans'
_diffrn_detector_area_resol_mean  ?
_diffrn_reflns_number             29657
_diffrn_reflns_av_unetI/netI      0.0320
_diffrn_reflns_av_R_equivalents   0.0615
_diffrn_reflns_limit_h_min        -10
_diffrn_reflns_limit_h_max        10
_diffrn_reflns_limit_k_min        -15
_diffrn_reflns_limit_k_max        15
_diffrn_reflns_limit_l_min        -16
_diffrn_reflns_limit_l_max        16
_diffrn_reflns_theta_min          3.422
_diffrn_reflns_theta_max          30.892
_diffrn_reflns_theta_full         25.242
_diffrn_measured_fraction_theta_max   0.995
_diffrn_measured_fraction_theta_full  0.996
_diffrn_reflns_Laue_measured_fraction_max    0.995
_diffrn_reflns_Laue_measured_fraction_full   0.996
_diffrn_reflns_point_group_measured_fraction_max   0.995
_diffrn_reflns_point_group_measured_fraction_full  0.996
_reflns_number_total              2820
_reflns_number_gt                 1979
_reflns_threshold_expression      'I > 2\s(I)'
_reflns_Friedel_coverage          0.000
_reflns_Friedel_fraction_max      .
_reflns_Friedel_fraction_full     .
 
_reflns_special_details
;
 Reflections were merged by SHELXL according to the crystal
 class for the calculation of statistics and refinement.
 
 _reflns_Friedel_fraction is defined as the number of unique
 Friedel pairs measured divided by the number that would be
 possible theoretically, ignoring centric projections and
 systematic absences.
;
 
_computing_data_collection        'Bruker APEX'
_computing_cell_refinement        'Bruker APEX'
_computing_data_reduction         'Bruker SAINT'
_computing_structure_solution     'SHELXT 2014/5 (Sheldrick, 2014)'
_computing_structure_refinement 'SHELXL-2017/1 (Sheldrick, 2017)'
_computing_molecular_graphics     'DIAMOND'
_computing_publication_material   'DIAMOND'
_refine_special_details           ?
_refine_ls_structure_factor_coef  Fsqd
_refine_ls_matrix_type            full
_refine_ls_weighting_scheme       calc
_refine_ls_weighting_details
'w=1/[\s^2^(Fo^2^)+(0.0887P)^2^+9.2535P] where P=(Fo^2^+2Fc^2^)/3'
_atom_sites_solution_primary      ?
_atom_sites_solution_secondary    ?
_atom_sites_solution_hydrogens    geom
_refine_ls_hydrogen_treatment     constr
_refine_ls_extinction_method      none
_refine_ls_extinction_coef        .
_refine_ls_number_reflns          2820
_refine_ls_number_parameters      127
_refine_ls_number_restraints      20
_refine_ls_R_factor_all           0.1128
_refine_ls_R_factor_gt            0.0726
_refine_ls_wR_factor_ref          0.2239
_refine_ls_wR_factor_gt           0.1811
_refine_ls_goodness_of_fit_ref    1.170
_refine_ls_restrained_S_all       1.192
_refine_ls_shift/su_max           0.001
_refine_ls_shift/su_mean          0.000
 
loop_
 _atom_site_label
 _atom_site_type_symbol
 _atom_site_fract_x
 _atom_site_fract_y
 _atom_site_fract_z
 _atom_site_U_iso_or_equiv
 _atom_site_adp_type
 _atom_site_occupancy
 _atom_site_site_symmetry_order  
 _atom_site_calc_flag
 _atom_site_refinement_flags_posn
 _atom_site_refinement_flags_adp
 _atom_site_refinement_flags_occupancy
 _atom_site_disorder_assembly
 _atom_site_disorder_group
Ru1 Ru 0.40221(9) 0.43647(6) 0.57811(6) 0.0390(2) Uani 1 1 d . . . . .
Cl1 Cl 0.1295(4) 0.3159(3) 0.5788(2) 0.0600(7) Uani 1 1 d . . . . .
Cl2 Cl 0.4218(4) 0.3851(3) 0.7747(2) 0.0609(7) Uani 1 1 d . . . . .
Cl3 Cl 0.6724(3) 0.5431(2) 0.6157(2) 0.0487(5) Uani 1 1 d . . . . .
O1 O 0.951(2) 0.0231(13) 0.3805(13) 0.130(5) Uani 1 1 d D U . . .
N1 N 0.9383(11) 0.2590(8) 0.3143(6) 0.0444(17) Uani 1 1 d . . . . .
H1A H 1.021988 0.248279 0.260705 0.053 Uiso 1 1 calc R U . . .
N3 N 0.7401(10) 0.3982(8) 0.3923(7) 0.0439(17) Uani 1 1 d . . . . .
N7 N 0.6902(12) 0.0912(7) 0.5352(7) 0.0464(18) Uani 1 1 d . . . . .
H7A H 0.712565 0.011978 0.549667 0.056 Uiso 1 1 calc R U . . .
N9 N 0.5635(11) 0.2836(6) 0.5367(7) 0.0452(18) Uani 1 1 d . . . . .
C2 C 0.8721(12) 0.3745(10) 0.3175(9) 0.047(2) Uani 1 1 d . . . . .
H2A H 0.917757 0.437526 0.268005 0.057 Uiso 1 1 calc R U . . .
C4 C 0.6983(14) 0.2931(9) 0.4548(10) 0.056(3) Uani 1 1 d . . . . .
C5 C 0.774(2) 0.1736(15) 0.4565(13) 0.079(4) Uani 1 1 d D U . . .
C6 C 0.902(3) 0.1409(18) 0.3827(16) 0.105(5) Uani 1 1 d D U . . .
C8 C 0.5654(15) 0.1702(8) 0.5814(10) 0.053(2) Uani 1 1 d . . . . .
H8A H 0.484894 0.146118 0.641485 0.063 Uiso 1 1 calc R U . . .
 
loop_
 _atom_site_aniso_label
 _atom_site_aniso_U_11
 _atom_site_aniso_U_22
 _atom_site_aniso_U_33
 _atom_site_aniso_U_23
 _atom_site_aniso_U_13
 _atom_site_aniso_U_12
Ru1 0.0395(4) 0.0334(3) 0.0435(4) -0.0064(3) -0.0211(3) 0.0037(2)
Cl1 0.0584(14) 0.0772(17) 0.0440(12) -0.0062(11) -0.0106(10) -0.0268(13)
Cl2 0.0857(18) 0.0537(13) 0.0424(11) -0.0106(10) -0.0316(12) 0.0166(13)
Cl3 0.0410(10) 0.0462(11) 0.0586(13) -0.0082(9) -0.0163(9) 0.0066(8)
O1 0.151(8) 0.110(7) 0.129(8) -0.049(6) -0.036(7) 0.065(7)
N1 0.046(4) 0.052(4) 0.035(3) 0.000(3) 0.003(3) -0.002(3)
N3 0.036(3) 0.048(4) 0.048(4) -0.017(3) -0.016(3) 0.015(3)
N7 0.054(4) 0.041(4) 0.044(4) 0.012(3) -0.017(3) -0.002(3)
N9 0.053(4) 0.024(3) 0.058(4) -0.005(3) -0.030(4) 0.005(3)
C2 0.031(4) 0.052(5) 0.057(5) -0.011(4) -0.017(4) 0.009(4)
C4 0.046(5) 0.039(4) 0.082(7) -0.026(4) -0.045(5) 0.019(4)
C5 0.074(5) 0.078(5) 0.083(5) -0.012(4) -0.010(4) 0.009(4)
C6 0.104(9) 0.117(9) 0.094(8) -0.018(7) -0.022(7) 0.001(8)
C8 0.059(6) 0.033(4) 0.065(6) -0.004(4) -0.033(5) 0.000(4)
 
_geom_special_details
;
 All esds (except the esd in the dihedral angle between two l.s. planes)
 are estimated using the full covariance matrix.  The cell esds are taken
 into account individually in the estimation of esds in distances, angles
 and torsion angles; correlations between esds in cell parameters are only
 used when they are defined by crystal symmetry.  An approximate (isotropic)
 treatment of cell esds is used for estimating esds involving l.s. planes.
;
 
loop_
 _geom_bond_atom_site_label_1
 _geom_bond_atom_site_label_2
 _geom_bond_distance
 _geom_bond_site_symmetry_2
 _geom_bond_publ_flag
Ru1 N9 2.066(7) . ?
Ru1 N3 2.076(7) 3_666 ?
Ru1 Cl3 2.284(2) . ?
Ru1 Cl3 2.327(3) 3_666 ?
Ru1 Cl1 2.342(3) . ?
Ru1 Cl2 2.361(3) . ?
Ru1 Ru1 2.6851(15) 3_666 ?
O1 C6 1.310(19) . ?
N1 C2 1.327(12) . ?
N1 C6 1.52(2) . ?
N1 H1A 0.8800 . ?
N3 C2 1.320(12) . ?
N3 C4 1.377(15) . ?
N7 C8 1.349(14) . ?
N7 C5 1.416(18) . ?
N7 H7A 0.8800 . ?
N9 C8 1.323(12) . ?
N9 C4 1.372(16) . ?
C2 H2A 0.9500 . ?
C4 C5 1.392(17) . ?
C5 C6 1.310(19) . ?
C8 H8A 0.9500 . ?
 
loop_
 _geom_angle_atom_site_label_1
 _geom_angle_atom_site_label_2
 _geom_angle_atom_site_label_3
 _geom_angle
 _geom_angle_site_symmetry_1
 _geom_angle_site_symmetry_3
 _geom_angle_publ_flag
N9 Ru1 N3 173.5(3) . 3_666 ?
N9 Ru1 Cl3 88.1(2) . . ?
N3 Ru1 Cl3 87.5(2) 3_666 . ?
N9 Ru1 Cl3 88.2(2) . 3_666 ?
N3 Ru1 Cl3 88.6(2) 3_666 3_666 ?
Cl3 Ru1 Cl3 108.78(7) . 3_666 ?
N9 Ru1 Cl1 91.8(2) . . ?
N3 Ru1 Cl1 93.4(2) 3_666 . ?
Cl3 Ru1 Cl1 168.38(10) . . ?
Cl3 Ru1 Cl1 82.83(9) 3_666 . ?
N9 Ru1 Cl2 90.9(2) . . ?
N3 Ru1 Cl2 93.4(2) 3_666 . ?
Cl3 Ru1 Cl2 83.76(10) . . ?
Cl3 Ru1 Cl2 167.39(10) 3_666 . ?
Cl1 Ru1 Cl2 84.62(10) . . ?
N9 Ru1 Ru1 86.9(3) . 3_666 ?
N3 Ru1 Ru1 86.7(3) 3_666 3_666 ?
Cl3 Ru1 Ru1 55.12(7) . 3_666 ?
Cl3 Ru1 Ru1 53.66(7) 3_666 3_666 ?
Cl1 Ru1 Ru1 136.49(7) . 3_666 ?
Cl2 Ru1 Ru1 138.86(9) . 3_666 ?
Ru1 Cl3 Ru1 71.22(7) . 3_666 ?
C2 N1 C6 134.3(10) . . ?
C2 N1 H1A 112.9 . . ?
C6 N1 H1A 112.9 . . ?
C2 N3 C4 110.8(8) . . ?
C2 N3 Ru1 129.2(7) . 3_666 ?
C4 N3 Ru1 120.0(6) . 3_666 ?
C8 N7 C5 99.1(9) . . ?
C8 N7 H7A 130.5 . . ?
C5 N7 H7A 130.5 . . ?
C8 N9 C4 109.8(9) . . ?
C8 N9 Ru1 129.8(8) . . ?
C4 N9 Ru1 120.3(6) . . ?
N3 C2 N1 117.2(10) . . ?
N3 C2 H2A 121.4 . . ?
N1 C2 H2A 121.4 . . ?
N9 C4 N3 126.1(8) . . ?
N9 C4 C5 101.6(11) . . ?
N3 C4 C5 132.2(12) . . ?
C6 C5 C4 120.9(16) . . ?
C6 C5 N7 124.4(15) . . ?
C4 C5 N7 114.4(12) . . ?
C5 C6 O1 117.4(18) . . ?
C5 C6 N1 104.3(14) . . ?
O1 C6 N1 138.0(17) . . ?
N9 C8 N7 115.0(11) . . ?
N9 C8 H8A 122.5 . . ?
N7 C8 H8A 122.5 . . ?
 
_refine_diff_density_max    3.417
_refine_diff_density_min   -1.416
_refine_diff_density_rms    0.229

_shelx_res_file
;
TITL compound_1a.res in P2(1)/c
    compound_1a.res
    created by SHELXL-2017/1 at 14:21:23 on 28-Oct-2020
REM Old TITL compound_1b in P2(1)/c

REM SHELXT solution in P2(1)/c
REM R1 0.209,  Rweak 0.003,  Alpha 0.032,  Orientation as input
REM Formula found by SHELXT:  C3 Cl2 N2 O5 Ru S

CELL  0.71073   7.1611  10.7203  11.6662   90.000   90.805   90.000
ZERR    2.000   0.0004   0.0006   0.0007    0.000    0.002    0.000
LATT  1
SYMM -X, 1/2+Y, 1/2-Z
SFAC C H N O CL RU
UNIT 20 16 16 4 12 4
ACTA
TEMP -123.190
L.S. 4
BOND $H
HTAB
LIST 6
FMAP 2
PLAN 10
DFIX 1.38 0.03 C5 C6
DFIX 1.24 0.03 O1 C6
ISOR 0.005 O1 C5
ISOR 0.01 C6
WGHT    0.088700    9.253500
FVAR       0.49002
RU1   6    0.402212    0.436468    0.578106    11.00000    0.03954    0.03337 =
         0.04346   -0.00637   -0.02107    0.00368
CL1   5    0.129548    0.315925    0.578791    11.00000    0.05841    0.07717 =
         0.04398   -0.00617   -0.01062   -0.02684
CL2   5    0.421800    0.385130    0.774746    11.00000    0.08573    0.05369 =
         0.04242   -0.01064   -0.03158    0.01664
CL3   5    0.672388    0.543099    0.615728    11.00000    0.04101    0.04616 =
         0.05856   -0.00824   -0.01632    0.00655
O1    4    0.950524    0.023090    0.380482    11.00000    0.15066    0.10995 =
         0.12896   -0.04933   -0.03603    0.06470
N1    3    0.938257    0.258962    0.314319    11.00000    0.04609    0.05173 =
         0.03537   -0.00014    0.00329   -0.00206
AFIX  43
H1A   2    1.021988    0.248279    0.260705    11.00000   -1.20000
AFIX   0
N3    3    0.740098    0.398215    0.392278    11.00000    0.03551    0.04794 =
         0.04778   -0.01728   -0.01553    0.01491
N7    3    0.690194    0.091181    0.535181    11.00000    0.05370    0.04099 =
         0.04390    0.01168   -0.01703   -0.00168
AFIX  43
H7A   2    0.712565    0.011978    0.549667    11.00000   -1.20000
AFIX   0
N9    3    0.563507    0.283615    0.536749    11.00000    0.05285    0.02397 =
         0.05799   -0.00540   -0.03048    0.00505
C2    1    0.872057    0.374492    0.317503    11.00000    0.03142    0.05247 =
         0.05742   -0.01105   -0.01739    0.00928
AFIX  43
H2A   2    0.917757    0.437526    0.268005    11.00000   -1.20000
AFIX   0
C4    1    0.698321    0.293108    0.454781    11.00000    0.04592    0.03913 =
         0.08168   -0.02556   -0.04521    0.01863
C5    1    0.774445    0.173635    0.456459    11.00000    0.07354    0.07843 =
         0.08325   -0.01184   -0.01026    0.00885
C6    1    0.901638    0.140850    0.382719    11.00000    0.10403    0.11713 =
         0.09446   -0.01838   -0.02151    0.00134
C8    1    0.565435    0.170172    0.581361    11.00000    0.05895    0.03294 =
         0.06545   -0.00351   -0.03345    0.00032
AFIX  43
H8A   2    0.484894    0.146118    0.641485    11.00000   -1.20000

AFIX   0
HKLF 4


REM  compound_1a.res in P2(1)/c
REM R1 =  0.0726 for    1979 Fo > 4sig(Fo)  and  0.1128 for all    2820 data
REM    127 parameters refined using     20 restraints

END

WGHT      0.0845     11.4731

REM Instructions for potential hydrogen bonds
EQIV $2 x+1, -y+1/2, z-1/2
HTAB N1 Cl1_$2
EQIV $3 -x+1, y-1/2, -z+3/2
HTAB N7 Cl2_$3
EQIV $4 -x+2, -y, -z+1
HTAB N7 O1_$4
EQIV $5 -x+2, y+1/2, -z+1/2
HTAB C2 O1_$5

REM Highest difference peak  3.417,  deepest hole -1.416,  1-sigma level  0.229
Q1    1   0.8294  0.2157  0.3908  11.00000  0.05    3.42
Q2    1   0.8161  0.0822  0.4406  11.00000  0.05    3.27
Q3    1   1.0005  0.0588  0.3578  11.00000  0.05    1.88
Q4    1   0.7931  0.4400  0.2699  11.00000  0.05    1.59
Q5    1   0.8751 -0.0095  0.4100  11.00000  0.05    1.25
Q6    1   0.6478  0.5426  0.5396  11.00000  0.05    1.13
Q7    1   0.6087  0.3128  0.4277  11.00000  0.05    1.12
Q8    1   0.8718  0.4519  0.4508  11.00000  0.05    0.83
Q9    1   0.4019  0.4882  0.7818  11.00000  0.05    0.82
Q10   1   0.4872  0.4462  0.7732  11.00000  0.05    0.82
;
_shelx_res_checksum   21369

_shelx_hkl_file
;
   2   0   0  400.26   18.10
   2   0   0  409.06   19.00
   2   0   0  415.86   18.90
  -2   0   0  410.36   18.30
  -2   0   0  391.56   18.70
   3   0   0  498.75   23.10
   3   0   0  435.66   21.50
   3   0   0  470.45   22.90
   3   0   0  444.96   22.20
  -3   0   0  445.06   22.40
  -3   0   0  463.65   22.00
  -3   0   0  446.76   17.40
   4   0   0 2900.01  108.59
   4   0   0 2971.80  109.19
   4   0   0 3174.18  110.79
   4   0   0 2950.80  108.09
  -4   0   0 2796.32  108.59
  -4   0   0 3068.89  108.49
   5   0   0  530.65   28.60
   5   0   0  566.04   30.90
   5   0   0  542.25   32.50
   5   0   0  542.25   29.90
   5   0   0  544.15   24.30
  -5   0   0  566.14   25.80
  -5   0   0  564.04   29.30
  -5   0   0  493.05   29.10
   6   0   0  653.63   35.80
   6   0   0  568.04   35.70
  -6   0   0  557.04   27.40
  -6   0   0  572.94   32.10
  -6   0   0  541.35   32.20
   7   0   0  368.36   28.60
   7   0   0  310.97   18.20
   7   0   0  306.47   27.50
  -7   0   0  273.87   19.60
  -7   0   0  354.96   26.20
  -7   0   0  377.66   34.00
  -7   0   0  269.77   24.80
   8   0   0  -10.60    4.70
   8   0   0   18.10   12.30
  -8   0   0    2.60   10.60
  -8   0   0    5.00    9.00
  -8   0   0    2.20    5.10
  -8   0   0   -0.70   13.50
   9   0   0   36.80   17.20
   9   0   0  -21.70   10.30
   9   0   0   -2.20   12.20
  -9   0   0  -13.70   12.70
  -9   0   0   -5.00   10.20
  -9   0   0   -3.90    5.10
  -9   0   0   -5.60   19.20
  10   0   0   51.19   18.20
  10   0   0   41.30   16.40
 -10   0   0   16.50   21.10
 -10   0   0   37.30   14.60
 -10   0   0   47.80   20.00
 -10   1   0    7.50   19.60
 -10   1   0  -12.90    7.90
 -10   1   0    3.90   12.50
 -10   1   0    2.50   16.70
  10  -1   0   -0.80   14.40
  10  -1   0   16.50   13.80
  -9   1   0  -18.60   15.40
  -9   1   0    2.10   11.60
  -9   1   0  -27.30   11.80
   9  -1   0    1.30   11.30
   9  -1   0    7.60   12.70
  -8   1   0   18.20    8.40
  -8   1   0   24.00   10.70
  -8   1   0   34.80   17.50
  -8   1   0   37.40   14.60
  -8   1   0   22.00   13.30
   8  -1   0    8.20   10.80
   8  -1   0   18.20   14.50
   8  -1   0    7.40    6.30
  -7   1   0   97.59   19.10
  -7   1   0   90.09   14.40
  -7   1   0  117.39   16.80
  -7   1   0   83.19   12.90
  -7   1   0  103.69   22.30
   7  -1   0  129.99   19.80
   7  -1   0  103.89   20.30
   7  -1   0   99.69   11.40
  -6   1   0   12.20    7.80
  -6   1   0   12.40   11.00
  -6   1   0   18.50   10.00
  -6   1   0    9.60    7.70
  -6   1   0    9.00    5.30
   6  -1   0    7.90    9.10
   6  -1   0   16.10    8.60
   6  -1   0   19.70    9.10
  -5   1   0  190.38   15.10
  -5   1   0  243.08   21.20
  -5   1   0  163.88   15.60
  -5   1   0  172.88   15.20
  -5   1   0  203.88   18.70
   5  -1   0  183.98   15.20
   5  -1   0  201.58   16.80
   5  -1   0  193.88   18.10
   5  -1   0  198.08   13.40
  -4   1   0  370.66   21.00
  -4   1   0  405.46   21.40
  -4   1   0  417.16   25.80
  -4   1   0  416.46   24.90
   4  -1   0  410.26   24.10
   4  -1   0  388.46   21.40
   4  -1   0  427.26   23.00
   4  -1   0  371.36   18.90
  -3   1   0 1033.20   43.50
  -3   1   0 1003.50   42.40
  -3   1   0  957.50   39.40
  -3   1   0  951.00   38.70
   3  -1   0  984.30   41.40
   3  -1   0 1014.80   37.50
   3  -1   0 1004.30   39.80
  -2   1   0  452.05   21.00
  -2   1   0  393.26   17.50
  -2   1   0  420.16   20.00
  -2   1   0  392.66   17.20
  -2   1   0  404.26   18.80
   2  -1   0  399.16   17.60
   2  -1   0  418.76   16.90
   2  -1   0  419.56   17.90
   2  -1   0  394.46   14.20
   2  -1   0  409.36   19.20
  -1   1   0    1.10    2.50
  -1   1   0    0.20    1.50
  -1   1   0   -1.60    1.70
  -1   1   0    2.30    2.40
  -1   1   0    0.70    1.30
  -1   1   0    1.30    1.30
   1  -1   0    3.30    2.10
   1  -1   0   -0.20    2.00
   1  -1   0    2.00    1.40
   1  -1   0    1.10    1.50
   1  -1   0    0.80    1.30
   1  -1   0    4.80    2.70
   1   1   0    1.90    1.70
   1   1   0    0.00    1.80
   1   1   0    0.40    2.70
  -1  -1   0   -4.20    2.30
  -1  -1   0   -2.00    2.00
  -1  -1   0    0.50    1.80
   2   1   0  392.26   19.40
   2   1   0  422.56   18.60
   2   1   0  394.16   18.20
   2   1   0  409.66   18.40
  -2  -1   0  422.36   19.00
  -2  -1   0  371.26   19.10
  -2  -1   0  411.36   18.80
   3   1   0  987.50   40.30
   3   1   0  996.20   40.80
   3   1   0 1046.70   42.10
   3   1   0  973.70   40.40
  -3  -1   0 1000.50   40.90
  -3  -1   0  970.70   41.70
   4   1   0  398.76   22.50
   4   1   0  420.56   23.40
   4   1   0  380.66   22.10
   4   1   0  437.16   24.90
  -4  -1   0  364.36   23.10
  -4  -1   0  410.56   23.20
   5   1   0  173.98   17.60
   5   1   0  205.58   18.20
   5   1   0  174.78   28.50
  -5  -1   0  201.28   11.00
  -5  -1   0  161.98   11.10
  -5  -1   0  160.18   16.60
  -5  -1   0  206.68   17.50
   6   1   0   25.60    9.60
   6   1   0    9.80    9.00
  -6  -1   0    9.60    3.70
  -6  -1   0   12.00    8.20
  -6  -1   0   11.50    3.90
   7   1   0   93.99   19.30
   7   1   0  127.99   20.50
   7   1   0   91.29   11.10
  -7  -1   0   86.39    8.70
  -7  -1   0  103.89   10.00
  -7  -1   0  139.39   20.60
  -7  -1   0   97.99   22.40
   8   1   0   22.00   14.40
   8   1   0   26.40    6.80
   8   1   0   30.80   15.80
  -8  -1   0   52.89   20.20
  -8  -1   0   18.30    4.70
  -8  -1   0   34.00   12.80
  -9  -1   0   10.20   10.40
  -9  -1   0    5.20   19.10
  -9  -1   0  -16.70   11.90
  10   1   0   -9.90   13.30
  10   1   0   -3.40   13.60
 -10  -1   0  -18.80   18.10
 -10  -1   0   -8.90   14.30
 -10  -1   0   28.20   24.40
 -10   2   0   29.00   12.90
 -10   2   0   27.90   24.20
 -10   2   0   13.70   16.30
  10  -2   0   36.30   17.10
  10  -2   0   14.30   15.80
  -9   2   0    5.30    9.80
  -9   2   0   -3.70   26.20
  -9   2   0   13.20    8.80
  -9   2   0  -19.60   12.70
  -9   2   0  -11.10   17.70
   9  -2   0   -6.80   11.20
   9  -2   0   -2.00   12.70
  -8   2   0    1.40   11.70
  -8   2   0   -9.20    7.20
  -8   2   0   17.80   11.90
  -8   2   0   11.60    9.30
  -8   2   0   -8.30   11.60
   8  -2   0  -18.30    8.80
   8  -2   0   -5.80   10.40
  -7   2   0    2.50    6.50
  -7   2   0   11.70    9.00
  -7   2   0  -21.50    8.40
  -7   2   0    2.60    7.60
  -7   2   0   12.20   10.00
   7  -2   0   -2.90    5.50
   7  -2   0    6.50   11.00
   7  -2   0    3.80    8.70
  -6   2   0   54.89   10.50
  -6   2   0   62.79   13.60
  -6   2   0   49.30   15.10
  -6   2   0   62.19   12.10
  -6   2   0   64.09   11.90
   6  -2   0   76.89   15.90
   6  -2   0   58.49   13.20
   6  -2   0   60.79   11.80
  -5   2   0  457.85   26.00
  -5   2   0  518.55   30.90
  -5   2   0  432.06   25.90
  -5   2   0  422.86   23.30
  -5   2   0  482.35   31.30
   5  -2   0  473.05   29.70
   5  -2   0  477.45   26.20
   5  -2   0  445.76   25.00
   5  -2   0  441.56   22.30
  -4   2   0  369.26   20.90
  -4   2   0  378.46   24.60
  -4   2   0  318.17   17.20
  -4   2   0  283.37   21.50
  -4   2   0  317.97   17.90
   4  -2   0  325.47   18.90
   4  -2   0  353.66   21.80
   4  -2   0  305.67   18.30
   4  -2   0  282.87   16.70
  -3   2   0 1239.28   47.90
  -3   2   0 1360.76   51.99
  -3   2   0 1296.07   53.59
  -3   2   0 1225.28   47.30
  -3   2   0 1393.46   55.19
   3  -2   0 1261.27   48.20
   3  -2   0 1351.76   52.19
   3  -2   0 1184.18   43.70
   3  -2   0 1318.07   48.90
   3  -2   0 1286.57   49.20
  -2   2   0    7.30    3.40
  -2   2   0    6.70    2.80
  -2   2   0    5.50    2.20
  -2   2   0    2.90    3.80
  -2   2   0   16.10    5.20
  -2   2   0    9.80    4.90
   2  -2   0   11.30    4.10
   2  -2   0    3.20    4.00
   2  -2   0    9.60    3.00
   2  -2   0    3.40    2.50
   2  -2   0    6.40    1.70
   2  -2   0    7.20    2.70
   2  -2   0    5.50    3.70
  -1   2   0 3033.60  108.79
  -1   2   0 3100.09  107.79
   1  -2   0 3175.88  108.79
   1  -2   0 2985.20  106.09
   0   2   0 1578.04   55.59
   0   2   0 1527.35   58.39
   0   2   0 1575.24   53.39
   0   2   0 1622.94   56.69
   0   2   0 1621.54   54.59
   0  -2   0 1519.25   54.99
   0  -2   0 1616.04   55.69
   0  -2   0 1542.25   58.39
   0  -2   0 1624.74   56.59
   2   2   0    1.90    3.40
   2   2   0    4.80    2.80
   2   2   0    4.50    3.30
   2   2   0   11.10    5.20
  -2  -2   0    3.00    1.50
  -2  -2   0    5.10    4.70
  -2  -2   0    7.10    4.10
   3   2   0 1289.27   49.80
   3   2   0 1334.77   52.49
   3   2   0 1267.27   50.19
   3   2   0 1210.98   49.90
  -3  -2   0 1179.98   51.59
  -3  -2   0 1314.97   51.09
  -3  -2   0 1316.17   50.99
   4   2   0  315.57   19.70
   4   2   0  301.87   19.30
   4   2   0  324.37   20.00
   4   2   0  353.96   22.00
  -4  -2   0  327.17   20.80
  -4  -2   0  321.57   21.60
   5   2   0  475.95   27.40
   5   2   0  420.76   25.20
   5   2   0  490.55   28.80
   5   2   0  453.45   25.90
  -5  -2   0  391.16   26.50
  -5  -2   0  379.16   19.40
  -5  -2   0  442.56   26.60
   6   2   0   64.29   13.40
   6   2   0   75.49   15.50
  -6  -2   0   80.19   15.30
  -6  -2   0   52.19   12.80
  -6  -2   0   60.89    6.40
  -6  -2   0   73.79    8.30
   7   2   0    2.00   11.80
   7   2   0    2.00   10.10
  -7  -2   0   -0.20    4.80
  -7  -2   0    3.70   10.40
   8   2   0   -9.80    9.40
   8   2   0   -2.10    9.50
  -8  -2   0   14.90   10.00
   9   2   0   29.70   28.70
   9   2   0   12.60   13.30
  -9  -2   0   -2.70   11.10
  10   2   0   17.80   17.60
  10   2   0   42.60   19.00
 -10  -2   0   26.10   17.80
 -10  -2   0   14.60   21.40
 -10  -2   0   44.40   17.10
 -10   3   0   20.70   17.90
 -10   3   0  -17.10   10.40
 -10   3   0  -17.40   19.00
  10  -3   0    9.80   16.10
  10  -3   0   -7.90   13.90
  -9   3   0  118.79   19.40
  -9   3   0  150.08   27.40
  -9   3   0  152.68   20.30
  -9   3   0   90.99   28.30
   9  -3   0  110.09   20.70
   9  -3   0   92.29   21.40
  -8   3   0  127.59   17.20
  -8   3   0  111.19   24.10
  -8   3   0  123.09   13.80
  -8   3   0   93.49   15.80
  -8   3   0  130.89   24.80
   8  -3   0  112.59   18.70
   8  -3   0  117.69   21.80
  -7   3   0  125.09   13.00
  -7   3   0   98.99   18.40
  -7   3   0  168.38   23.30
  -7   3   0   75.09   20.40
  -7   3   0   94.79   16.60
   7  -3   0   76.69   11.20
   7  -3   0  123.79   21.70
   7  -3   0  132.69   19.60
  -6   3   0  208.68   15.10
  -6   3   0  227.58   25.30
  -6   3   0  222.58   23.40
  -6   3   0  205.08   20.20
   6  -3   0  196.48   17.50
   6  -3   0  230.78   22.90
   6  -3   0  235.68   19.80
   6  -3   0  225.38   16.40
  -5   3   0   33.60    9.60
  -5   3   0   61.09   13.50
  -5   3   0   38.80    7.40
  -5   3   0   46.00    7.60
  -5   3   0   49.99   12.00
   5  -3   0   47.30    7.80
   5  -3   0   58.79   10.50
   5  -3   0   46.80   14.70
   5  -3   0   48.10    9.90
  -4   3   0  563.64   24.70
  -4   3   0  551.84   23.90
  -4   3   0  603.14   30.80
  -4   3   0  612.34   34.10
  -4   3   0  586.54   33.10
   4  -3   0  600.54   27.10
   4  -3   0  607.84   31.10
   4  -3   0  554.04   26.90
   4  -3   0  590.04   26.80
   4  -3   0  543.25   20.10
  -3   3   0 4118.49  150.78
  -3   3   0 4217.48  150.68
  -3   3   0 4522.45  154.88
  -3   3   0 4485.95  160.88
  -3   3   0 4580.54  159.28
  -3   3   0 4586.04  162.18
   3  -3   0 4355.16  150.68
   3  -3   0 4681.03  157.88
   3  -3   0 4293.37  153.68
   3  -3   0 4559.54  153.48
   3  -3   0 4510.55  161.18
   3  -3   0 4658.93  160.58
  -2   3   0 7685.73  265.47
   2  -3   0 7750.72  266.67
  -1   3   0 1705.83   63.09
  -1   3   0 1695.83   60.59
  -1   3   0 1639.44   58.79
  -1   3   0 1662.33   64.59
  -1   3   0 1641.24   63.59
   1  -3   0 1693.53   63.69
   1  -3   0 1646.04   58.79
   1  -3   0 1664.33   64.19
   1  -3   0 1593.94   57.59
   1  -3   0 1642.04   60.49
   0   3   0    1.20    2.50
   0   3   0    2.90    3.10
   0   3   0    0.50    1.90
   0   3   0    4.90    2.60
   0   3   0    0.40    1.60
   0   3   0    1.40    1.20
   0  -3   0    1.70    1.80
   0  -3   0    2.60    2.70
   0  -3   0    3.00    4.40
   0  -3   0    0.60    2.50
   0  -3   0    1.30    2.90
   0  -3   0    1.10    1.20
   0  -3   0    4.70    2.80
   1   3   0 1626.74   58.09
   1   3   0 1603.64   58.89
   1   3   0 1582.24   57.39
   1   3   0 1630.74   58.49
  -1  -3   0 1638.04   57.99
  -1  -3   0 1630.84   58.59
  -1  -3   0 1487.45   59.19
  -1  -3   0 1623.34   57.89
   3   3   0 4385.96  155.38
   3   3   0 4447.25  155.68
   3   3   0 4340.67  153.78
   3   3   0 4588.74  158.08
  -3  -3   0 4483.75  149.59
  -3  -3   0 4162.88  157.68
  -3  -3   0 4494.35  156.48
  -3  -3   0 4501.45  156.08
   4   3   0  617.14   31.70
   4   3   0  544.05   28.70
   4   3   0  586.54   29.20
   4   3   0  566.44   28.30
  -4  -3   0  549.74   21.20
  -4  -3   0  618.64   30.50
  -4  -3   0  627.64   30.90
  -4  -3   0  532.25   31.10
   5   3   0   62.29   10.80
   5   3   0   60.39   11.70
   5   3   0   44.50   15.40
   5   3   0   60.39   11.70
  -5  -3   0   71.29   19.50
  -5  -3   0   67.09   13.20
   6   3   0  191.08   22.50
   6   3   0  217.18   21.10
  -6  -3   0  237.18   22.30
   7   3   0  138.69   17.70
   7   3   0  109.29   20.50
  -7  -3   0   99.29   19.00
  -7  -3   0   98.19   12.00
   8   3   0  123.89   21.60
   8   3   0  124.99   22.60
  -8  -3   0   86.89   17.80
  -8  -3   0  116.19   12.00
   9   3   0  117.09   27.60
   9   3   0   97.29   21.40
  -9  -3   0  118.29   26.10
  10   3   0  -14.80   17.40
  10   3   0   -9.70   13.50
 -10  -3   0  -32.20   18.40
 -10  -3   0    7.00   16.90
  -9   4   0    4.00   10.90
  -9   4   0   15.20   28.10
  -9   4   0   27.50   20.60
   9  -4   0   -7.80   15.50
   9  -4   0   14.10   14.70
  -8   4   0   17.40   11.20
  -8   4   0   44.50   18.50
  -8   4   0   34.90   15.40
  -8   4   0   26.30    5.00
   8  -4   0   39.60   14.00
   8  -4   0   40.10   14.90
  -7   4   0    9.40    9.70
  -7   4   0   18.20    6.90
  -7   4   0    5.40   12.20
  -7   4   0    9.40    4.10
  -7   4   0   18.00   13.40
   7  -4   0   15.40   11.80
   7  -4   0   15.30    9.50
  -6   4   0   95.79    8.70
  -6   4   0  111.39   21.20
  -6   4   0   76.59   16.30
  -6   4   0   94.09   18.60
  -6   4   0  104.19    8.10
   6  -4   0   86.29   12.10
   6  -4   0  107.49   15.90
   6  -4   0  112.09   20.00
   6  -4   0  107.69   15.40
  -5   4   0   25.80   18.50
  -5   4   0   20.80    9.10
  -5   4   0   28.20   11.00
  -5   4   0   15.10    3.40
   5  -4   0   12.50    5.20
   5  -4   0   23.40    8.00
   5  -4   0   20.30    6.50
   5  -4   0   13.00    7.70
   5  -4   0   19.90    9.70
  -4   4   0    8.80    7.40
  -4   4   0   14.40    7.00
  -4   4   0   10.40    8.40
  -4   4   0   11.50    5.10
   4  -4   0    3.60    6.90
   4  -4   0   11.90    6.30
   4  -4   0   20.60    5.30
   4  -4   0   12.50    6.90
   4  -4   0   14.60    5.50
   4  -4   0   11.90    3.00
   4  -4   0   13.50    5.10
  -3   4   0   96.19   14.00
  -3   4   0   98.99   12.90
  -3   4   0  105.79   14.80
  -3   4   0   89.59    9.90
   3  -4   0  104.59   12.40
   3  -4   0   99.79    8.80
   3  -4   0   86.19   11.00
   3  -4   0  100.69   11.10
   3  -4   0   98.59    9.70
   3  -4   0   99.89    8.00
   3  -4   0  127.29   14.00
  -1   4   0  336.97   15.10
  -1   4   0  320.17   21.50
  -1   4   0  349.57   20.10
  -1   4   0  316.27   17.50
   1  -4   0  334.57   20.30
   1  -4   0  332.57   14.80
   1  -4   0  297.67   16.60
   1  -4   0  319.67   20.70
   1  -4   0  346.87   17.20
   1  -4   0  311.27   15.00
   0   4   0  301.07   13.00
   0   4   0  285.77   11.20
   0   4   0  288.17   16.90
   0   4   0  270.07   12.30
   0   4   0  280.47   13.80
   0  -4   0  265.87   14.30
   0  -4   0  243.38   15.60
   0  -4   0  286.57   13.90
   0  -4   0  286.97   13.20
   0  -4   0  295.17   15.40
   0  -4   0  308.97   22.70
   0  -4   0  270.47   11.30
   1   4   0  333.37   17.40
   1   4   0  333.17   17.00
   1   4   0  307.27   14.70
   1   4   0  326.87   15.70
   1   4   0  328.87   17.00
  -1  -4   0  349.07   17.40
  -1  -4   0  315.87   17.00
  -1  -4   0  340.17   16.50
   3   4   0  105.89   10.80
   3   4   0   87.79    8.90
   3   4   0  100.09   12.50
   3   4   0   93.99    9.90
  -3  -4   0  101.79   14.90
  -3  -4   0   99.49    7.20
  -3  -4   0   95.79   11.30
  -3  -4   0   89.29   10.80
   4   4   0    7.80    5.20
   4   4   0    7.20    6.80
   4   4   0   12.70    5.70
   4   4   0    7.20    8.40
  -4  -4   0   15.90    9.10
  -4  -4   0    6.00    6.20
  -4  -4   0   14.80    2.50
  -4  -4   0    6.40    7.10
   5   4   0   15.70    7.60
   5   4   0   13.00    6.80
   5   4   0    3.50    8.60
   5   4   0   12.40    7.60
  -5  -4   0   12.70    8.80
  -5  -4   0   22.20    8.90
  -5  -4   0   18.50    8.30
   6   4   0  124.69   21.30
   6   4   0  101.29   16.60
  -6  -4   0  115.79   19.40
   7   4   0   18.90   10.80
   7   4   0    6.30   12.40
  -7  -4   0   -1.80    9.50
   8   4   0   18.20   10.50
   8   4   0   34.60   15.30
  -8  -4   0   16.20    7.70
  -8  -4   0   17.10   12.70
   9   4   0    7.40   13.10
   9   4   0   -8.10   12.00
  -9  -4   0   25.10   13.20
  -9   5   0   33.40   15.20
  -9   5   0   29.40   19.00
  -9   5   0   48.70   18.30
   9  -5   0   32.90   14.40
   9  -5   0   20.80   17.50
  -8   5   0   61.19   20.20
  -8   5   0   47.50   18.00
  -8   5   0   70.09   16.30
   8  -5   0   67.29   19.60
   8  -5   0   78.79   22.90
  -7   5   0   65.49   18.70
  -7   5   0   46.40   18.90
  -7   5   0   61.39   15.40
   7  -5   0   81.79   14.90
   7  -5   0   76.99   17.50
  -6   5   0   51.19   15.10
  -6   5   0   49.70   15.50
  -6   5   0   61.29   18.10
   6  -5   0   68.39   12.50
   6  -5   0   53.09   15.50
   6  -5   0   63.69   11.80
  -5   5   0   29.40   12.60
  -5   5   0   27.10   13.50
  -5   5   0   33.50   12.20
   5  -5   0   30.90    7.90
   5  -5   0   34.20    8.30
   5  -5   0   18.20   11.20
  -4   5   0  221.88   22.10
  -4   5   0  209.38   20.10
  -4   5   0  202.68   15.70
  -4   5   0  194.18   20.10
   4  -5   0  198.78   13.20
   4  -5   0  188.18   13.40
   4  -5   0  195.68   20.80
   4  -5   0  199.58   20.30
   4  -5   0  183.78   11.40
   4  -5   0  182.08   17.00
   4  -5   0  213.38   17.70
  -3   5   0  551.74   27.80
  -3   5   0  525.45   32.40
  -3   5   0  552.24   32.30
  -3   5   0  566.34   34.80
   3  -5   0  570.64   30.00
   3  -5   0  603.34   33.50
   3  -5   0  622.94   34.40
   3  -5   0  554.64   24.20
   3  -5   0  581.44   28.50
  -2   5   0 2610.14   97.69
  -2   5   0 2727.33  102.39
  -2   5   0 2664.33  105.29
   2  -5   0 2655.63   98.29
   2  -5   0 2589.74   95.69
   2  -5   0 2745.73  104.19
   2  -5   0 2742.53  103.59
   2  -5   0 2581.54   93.39
  -1   5   0  989.50   41.80
  -1   5   0 1002.00   44.70
  -1   5   0  975.70   37.70
  -1   5   0  929.31   47.00
   1  -5   0 1051.69   41.20
   1  -5   0 1057.69   41.90
   1  -5   0 1039.30   47.60
   1  -5   0  982.30   45.80
   1  -5   0  979.70   37.90
   1  -5   0  976.40   37.20
   1  -5   0  978.10   38.30
   0   5   0    9.30    4.80
   0   5   0    3.90    2.50
   0   5   0    5.50    2.80
   0   5   0    4.20    1.50
   0   5   0   -0.80    3.40
   0   5   0    4.90    2.60
   0  -5   0    2.40    5.70
   0  -5   0    4.60    3.40
   0  -5   0    4.60    2.90
   0  -5   0    4.70    1.70
   0  -5   0    1.80    3.60
   0  -5   0    2.50    2.90
   0  -5   0    6.00    3.90
   1   5   0 1040.10   40.80
   1   5   0  991.00   39.10
   1   5   0 1043.60   42.70
   1   5   0  999.30   38.60
   1   5   0  971.40   41.30
  -1  -5   0 1018.40   40.30
  -1  -5   0  945.01   42.10
  -1  -5   0 1033.80   41.80
  -1  -5   0 1068.49   45.30
   2   5   0 2531.95   93.69
   2   5   0 2684.63   94.69
   2   5   0 2691.03   92.29
   2   5   0 2562.74   92.09
   2   5   0 2437.06   87.49
  -2  -5   0 2365.36   91.09
  -2  -5   0 2643.04   93.49
  -2  -5   0 2375.66   95.39
  -2  -5   0 2572.44   93.69
   3   5   0  532.25   27.10
   3   5   0  584.44   30.30
   3   5   0  528.35   27.50
   3   5   0  548.35   24.00
  -3  -5   0  523.45   30.40
  -3  -5   0  518.35   23.50
  -3  -5   0  570.34   28.90
  -3  -5   0  551.74   28.20
   4   5   0  231.28   19.20
   4   5   0  182.68   13.70
   4   5   0  171.18   14.90
   4   5   0  182.38   23.70
  -4  -5   0  184.18   18.90
  -4  -5   0  171.98   17.40
  -4  -5   0  167.98   17.30
   5   5   0   13.90    8.10
   5   5   0   12.30   11.30
  -5  -5   0   46.20   13.20
  -5  -5   0   16.60    8.90
   6   5   0   78.29   17.90
   6   5   0   60.29   19.60
  -6  -5   0   62.99   16.20
   7   5   0   76.69   15.90
   7   5   0   81.09   19.70
  -7  -5   0   64.59   17.30
   8   5   0   48.30   13.60
   8   5   0   66.39   21.90
  -8  -5   0   57.89   11.20
  -8  -5   0   57.19   17.90
   9   5   0   31.40   15.20
   9   5   0   22.40   15.90
  -9  -5   0   19.20   10.00
  -9  -5   0   30.20   16.70
  -9   6   0   40.20   22.90
  -9   6   0   20.10   15.00
  -9   6   0   31.50   18.90
   9  -6   0   27.90   12.70
   9  -6   0   52.89   21.50
  -8   6   0    6.90   20.50
  -8   6   0  -18.60   11.70
  -8   6   0  -11.50   11.70
   8  -6   0   -6.70    8.30
   8  -6   0   -9.80   17.50
  -7   6   0    5.20    9.40
  -7   6   0   -4.30   12.30
  -7   6   0    7.60   11.30
   7  -6   0    3.60    8.50
   7  -6   0   -3.10    9.80
  -6   6   0   95.29   18.50
  -6   6   0   81.89   18.30
  -6   6   0  117.39   23.70
   6  -6   0  143.09   15.50
   6  -6   0   85.19   13.80
   6  -6   0  129.19   21.10
  -5   6   0  463.75   34.60
  -5   6   0  475.35   27.90
  -5   6   0  494.65   34.70
  -5   6   0  470.65   36.70
   5  -6   0  463.75   31.10
   5  -6   0  420.06   20.60
   5  -6   0  448.56   25.10
  -4   6   0   98.79   18.00
  -4   6   0  103.99   14.00
  -4   6   0   83.09   16.10
  -4   6   0   72.79   16.70
   4  -6   0  102.99   10.30
   4  -6   0   92.69   16.60
   4  -6   0   72.39   13.20
   4  -6   0   86.19    9.30
   4  -6   0   83.59    9.40
   4  -6   0  112.29   16.50
   4  -6   0   79.99   16.90
  -3   6   0  283.17   24.30
  -3   6   0  278.07   25.30
  -3   6   0  295.77   20.20
  -3   6   0  316.17   25.00
   3  -6   0  314.27   24.10
   3  -6   0  287.07   19.30
   3  -6   0  306.87   20.90
   3  -6   0  276.67   16.00
  -2   6   0   83.99   14.30
  -2   6   0   68.59   11.00
  -2   6   0   79.79   15.70
   2  -6   0   72.39    9.70
   2  -6   0   66.99   13.30
   2  -6   0   70.59    7.50
   2  -6   0   79.29   14.80
   2  -6   0   64.69    9.60
   2  -6   0   64.89    6.70
  -1   6   0 1181.78   59.19
  -1   6   0 1269.77   52.89
  -1   6   0 1321.57   56.89
   1  -6   0 1275.57   52.29
   1  -6   0 1285.67   57.69
   1  -6   0 1247.78   47.60
   1  -6   0 1340.57   53.19
   1  -6   0 1254.87   51.29
   1  -6   0 1256.77   47.50
   1  -6   0 1324.47   59.69
   0   6   0 1609.04   62.59
   0   6   0 1487.65   59.89
   0   6   0 1383.16   58.19
   0   6   0 1455.35   53.19
   0   6   0 1491.95   56.59
   0   6   0 1517.55   53.49
   0  -6   0 1530.75   59.29
   0  -6   0 1452.35   66.39
   0  -6   0 1496.15   55.59
   0  -6   0 1416.86   57.39
   0  -6   0 1494.95   59.09
   1   6   0 1310.17   49.70
   1   6   0 1368.46   53.79
   1   6   0 1289.17   48.30
   1   6   0 1241.68   51.49
   1   6   0 1234.58   48.10
  -1  -6   0 1298.37   51.99
  -1  -6   0 1189.68   51.59
  -1  -6   0 1218.18   52.29
  -1  -6   0 1289.27   49.99
  -1  -6   0 1209.98   59.09
   2   6   0   84.59   11.00
   2   6   0   66.89   10.00
   2   6   0   68.19   10.40
   2   6   0   54.39    6.60
   2   6   0   59.99    5.10
   2   6   0   70.99    8.70
  -2  -6   0   64.49   10.50
  -2  -6   0   78.69   10.00
  -2  -6   0   55.69   11.40
  -2  -6   0   58.89    8.70
   3   6   0  268.67   18.20
   3   6   0  297.87   21.10
   3   6   0  267.07   14.30
  -3  -6   0  340.17   21.00
  -3  -6   0  300.27   20.30
  -3  -6   0  226.08   23.10
   4   6   0   89.59   13.60
   4   6   0   93.99   16.00
   4   6   0   99.69   13.80
   4   6   0   71.89    9.30
  -4  -6   0  111.39   16.60
  -4  -6   0  125.59   19.40
  -4  -6   0  103.09   15.20
   5   6   0  468.75   26.70
   5   6   0  517.75   33.60
  -5  -6   0  492.75   31.20
  -5  -6   0  488.65   32.20
   6   6   0   87.09   14.50
   6   6   0   99.29   19.10
  -6  -6   0  122.59   21.00
  -6  -6   0  105.09   18.60
   7   6   0   12.60    9.50
   7   6   0   14.30   13.90
  -7  -6   0   14.20   11.90
   8   6   0  -11.50   10.90
   8   6   0  -10.10    9.80
  -8  -6   0    6.20   13.00
   9   6   0   46.30   18.20
   9   6   0   31.50   18.50
  -9  -6   0   39.10   18.10
  -9  -6   0   24.80   11.40
  -9   7   0   -8.40   12.90
  -9   7   0  -21.90   13.40
  -9   7   0    2.50   20.20
   9  -7   0   11.80   17.30
   9  -7   0  -21.10   10.50
  -8   7   0  -22.00   16.50
  -8   7   0  -16.80   11.30
  -8   7   0  -10.70   20.80
   8  -7   0  -25.90   11.60
   8  -7   0    6.90    9.70
  -7   7   0    5.60   11.20
  -7   7   0   12.60   12.80
  -7   7   0    1.80   13.30
   7  -7   0  -11.90    9.70
   7  -7   0    2.20    7.40
  -6   7   0   33.70   14.80
  -6   7   0    8.30   11.40
  -6   7   0    4.80   13.20
   6  -7   0   -1.50    3.20
   6  -7   0   10.90    7.40
   6  -7   0   -4.40   10.10
   6  -7   0   11.50    7.90
  -5   7   0   94.09   14.70
  -5   7   0  116.59   20.50
  -5   7   0   85.79   18.60
  -5   7   0   97.59   22.60
   5  -7   0  142.19   17.60
   5  -7   0   90.49   13.10
   5  -7   0  122.09   13.50
   5  -7   0   84.19   10.50
  -4   7   0   82.09   19.60
  -4   7   0  104.29   20.00
  -4   7   0   80.39   17.10
   4  -7   0  111.69   15.20
   4  -7   0  111.09   12.90
  -3   7   0   41.00   13.00
  -3   7   0   47.80   15.50
  -3   7   0   54.09   11.00
   3  -7   0   59.59   13.90
   3  -7   0   34.50    9.10
   3  -7   0   59.89    7.90
   3  -7   0   55.49   10.90
   3  -7   0   78.29   15.90
   3  -7   0   58.89    7.50
  -2   7   0   -3.00    7.40
  -2   7   0   -1.30    5.80
  -2   7   0   -4.80    6.20
   2  -7   0   -6.40    5.20
   2  -7   0    3.00    3.20
   2  -7   0    0.90    3.90
   2  -7   0    7.70    8.60
   2  -7   0   -4.10    3.90
   2  -7   0    0.80    3.10
  -1   7   0  566.34   37.30
  -1   7   0  616.84   31.70
  -1   7   0  609.04   34.80
   1  -7   0  566.34   25.50
   1  -7   0  609.84   36.90
   1  -7   0  604.34   35.50
   1  -7   0  555.34   24.90
   1  -7   0  606.84   30.60
   1  -7   0  536.65   27.00
   1  -7   0  576.44   29.20
   0   7   0   -1.10    3.60
   0   7   0   -3.60    5.40
   0   7   0    0.80    3.00
   0   7   0   -0.60    5.70
   0   7   0    4.40    3.00
   0  -7   0   -7.50    6.50
   0  -7   0   -1.80    4.00
   0  -7   0    6.10    5.30
   0  -7   0   -0.10    4.70
   0  -7   0    6.70    4.50
   1   7   0  563.64   31.40
   1   7   0  549.05   28.90
   1   7   0  576.34   31.10
   1   7   0  593.24   26.80
   1   7   0  543.35   25.50
  -1  -7   0  600.84   37.60
  -1  -7   0  525.15   29.50
  -1  -7   0  617.34   30.20
  -1  -7   0  554.14   27.50
   2   7   0    1.10    4.60
   2   7   0   -3.20    4.00
   2   7   0    7.80    6.50
   2   7   0   -3.00    2.50
  -2  -7   0    1.70    5.40
  -2  -7   0    6.40    6.80
  -2  -7   0   -2.60    4.60
   3   7   0   44.50    5.20
   3   7   0   54.79   11.60
   3   7   0   59.79    7.00
   3   7   0   57.19   10.90
   3   7   0   56.39   10.70
  -3  -7   0   62.29   13.50
  -3  -7   0   55.09   12.30
  -3  -7   0   57.19   11.60
   4   7   0   99.09   17.20
   4   7   0   86.69   14.90
   4   7   0   75.99    9.40
  -4  -7   0  103.69   15.20
  -4  -7   0   99.19   17.10
   5   7   0  104.69   12.60
   5   7   0  103.59   19.70
  -5  -7   0   91.89   16.40
  -5  -7   0  107.59   19.40
   6   7   0   -1.90   10.40
   6   7   0   20.30    9.10
  -6  -7   0    4.10   10.50
  -6  -7   0   19.20   10.80
   7   7   0   -3.30    7.70
   7   7   0   -6.80   11.70
  -7  -7   0    2.30   10.50
   8   7   0   -5.90   14.20
   8   7   0  -17.80    8.90
  -8  -7   0    2.60   13.00
   9   7   0   11.20   15.60
   9   7   0  -15.90   11.10
  -9  -7   0   17.40   16.80
  -9  -7   0  -21.80    9.80
  -8   8   0   -6.10   17.00
  -8   8   0  -24.00   13.00
  -8   8   0   11.20   15.30
   8  -8   0   -6.00   13.30
  -7   8   0   70.79   20.70
  -7   8   0   62.19   24.00
  -7   8   0   22.10   15.70
   7  -8   0   28.20   16.10
  -6   8   0   31.80   16.20
  -6   8   0   34.60   16.40
  -6   8   0   20.10   14.20
   6  -8   0   26.60   13.80
  -5   8   0  270.27   28.80
  -5   8   0  271.37   32.00
  -5   8   0  272.17   29.20
  -5   8   0  264.37   23.20
   5  -8   0  264.27   21.30
   5  -8   0  207.98   17.10
   5  -8   0  273.97   23.90
  -4   8   0  356.66   31.60
  -4   8   0  332.77   26.20
  -4   8   0  346.77   33.80
   4  -8   0  383.26   29.90
   4  -8   0  355.16   21.40
   4  -8   0  323.87   21.60
   4  -8   0  387.56   21.00
  -3   8   0   46.30   11.80
  -3   8   0   44.80   14.70
  -3   8   0   59.89   18.10
   3  -8   0   73.89   12.80
   3  -8   0   71.39   14.10
   3  -8   0   61.99    8.30
   3  -8   0   67.69   11.40
   3  -8   0   64.39   12.40
  -2   8   0    2.50    9.80
  -2   8   0   -5.10    7.10
  -2   8   0   -2.90    5.50
   2  -8   0   -1.70    4.40
   2  -8   0   -0.50    3.90
   2  -8   0   16.80   10.30
   2  -8   0    5.90    3.80
   2  -8   0    6.30    5.40
   2  -8   0   14.50    7.50
   2  -8   0   -8.40    5.10
  -1   8   0  670.33   36.20
   1  -8   0  623.44   27.10
   1  -8   0  675.83   35.40
   1  -8   0  612.24   31.90
   1  -8   0  637.84   39.20
   1  -8   0  647.84   28.90
   1  -8   0  678.23   41.20
   1  -8   0  607.84   30.40
   0   8   0 1402.46   51.49
   0   8   0 1522.75   65.39
   0   8   0 1404.46   51.49
   0   8   0 1467.85   67.49
   0  -8   0 1347.97   58.99
   0  -8   0 1493.25   71.29
   0  -8   0 1533.35   62.09
   0  -8   0 1440.96   56.89
   1   8   0  663.53   29.10
   1   8   0  655.73   39.20
   1   8   0  679.23   29.40
   1   8   0  580.34   32.00
   1   8   0  655.63   35.50
  -1  -8   0  622.84   41.10
  -1  -8   0  633.64   31.10
  -1  -8   0  564.54   32.70
   2   8   0    2.00    3.10
   2   8   0   -2.50    4.30
   2   8   0    0.40    4.70
   2   8   0    0.00    5.60
   2   8   0    7.60    6.60
  -2  -8   0  -11.30    5.00
  -2  -8   0    0.60    4.80
  -2  -8   0    7.10    6.20
  -2  -8   0   -2.40    8.00
   3   8   0   42.00   18.00
   3   8   0   63.89   11.30
   3   8   0   54.09    7.40
  -3  -8   0   63.09   13.10
  -3  -8   0   65.19   12.90
   4   8   0  335.47   24.80
   4   8   0  360.96   18.10
   4   8   0  360.36   27.30
   4   8   0  350.76   19.70
  -4  -8   0  380.46   27.20
  -4  -8   0  408.36   27.80
   5   8   0  252.07   17.00
   5   8   0  255.37   25.40
  -5  -8   0  263.57   25.50
  -5  -8   0  241.88   24.20
   6   8   0   61.39   16.40
   6   8   0   53.59   11.10
  -6  -8   0   41.70   15.60
  -6  -8   0   38.10   14.50
   7   8   0   31.80   10.50
   7   8   0   26.20   24.80
  -7  -8   0   32.60   20.20
  -7  -8   0   51.09   24.30
   8   8   0   -7.30   13.80
   8   8   0   -9.70    9.40
  -8  -8   0   -0.10   12.70
  -8   9   0   54.49   22.30
  -8   9   0   56.49   20.70
  -8   9   0  -13.30   14.90
   8  -9   0   16.80   14.60
  -7   9   0   29.00   22.10
  -7   9   0   62.19   23.90
   7  -9   0   42.50   18.00
  -6   9   0    9.40    9.70
  -6   9   0   -6.70    9.10
  -6   9   0    5.70   16.90
   6  -9   0    4.10    7.90
   6  -9   0   37.80   16.00
   6  -9   0   -8.40    6.30
  -5   9   0   -4.40   13.20
  -5   9   0   -2.70    8.60
  -5   9   0   -2.20    8.40
   5  -9   0  -15.60    5.60
   5  -9   0  -10.20    5.40
   5  -9   0  -15.50    6.40
  -4   9   0   63.99   15.20
  -4   9   0   57.69   20.00
  -4   9   0   43.50   16.70
   4  -9   0   58.29   10.60
   4  -9   0   58.59   13.20
   4  -9   0   91.19   12.30
   4  -9   0   31.40   10.20
  -3   9   0  227.38   22.70
  -3   9   0  231.78   27.00
  -3   9   0  224.78   29.00
   3  -9   0  243.18   17.00
   3  -9   0  216.48   18.30
   3  -9   0  219.78   15.50
   3  -9   0  256.37   22.80
  -2   9   0   10.10   10.30
  -2   9   0    5.70    7.60
  -2   9   0   -3.00   12.40
   2  -9   0   17.70    6.40
   2  -9   0   12.70    5.30
   2  -9   0   22.80    9.10
   2  -9   0   -0.90    5.70
  -1   9   0   -1.70    7.90
  -1   9   0   -6.10    5.80
   1  -9   0   -4.20    4.90
   1  -9   0   -4.70    3.20
   1  -9   0   -0.50    4.40
   1  -9   0   -5.90    4.90
   1  -9   0   -0.90    4.80
   0   9   0   -2.00    2.80
   0   9   0   -6.00    7.10
   0   9   0   -6.40    5.80
   0  -9   0    5.90    6.70
   0  -9   0   -0.40    5.50
   0  -9   0   -4.80    4.20
   1   9   0  -12.70    5.20
   1   9   0    5.60    8.20
   1   9   0    1.70    3.50
   1   9   0   -3.20    3.90
  -1  -9   0   -0.20    5.60
  -1  -9   0    1.60    6.00
  -1  -9   0    2.40    5.90
   2   9   0   12.50    4.70
   2   9   0    9.00    7.30
   2   9   0    0.20    6.40
   2   9   0    3.90    6.30
  -2  -9   0    8.90    7.30
   3   9   0  236.08   20.70
   3   9   0  238.98   15.50
   3   9   0  256.77   22.60
  -3  -9   0  245.38   22.20
  -3  -9   0  252.77   21.60
   4   9   0   43.50   13.40
   4   9   0   46.70    6.80
   4   9   0   44.50    7.30
  -4  -9   0   83.39   16.20
  -4  -9   0   66.69   16.40
   5   9   0   -4.00    4.40
   5   9   0  -15.70    8.40
   5   9   0   -6.50    4.10
  -5  -9   0   -9.50    7.80
   6   9   0    6.30    6.60
   6   9   0    8.80   11.40
  -6  -9   0   10.20   10.80
  -6  -9   0    2.10   11.60
   7   9   0   39.50   17.00
   7   9   0   38.20   10.40
  -7  -9   0   92.49   19.70
  -7  -9   0   21.70   15.20
   8   9   0   -0.80   10.80
   8   9   0   27.30   16.70
  -8  -9   0   32.70   18.50
  -7  10   0   12.70   18.90
  -7  10   0  -11.90   12.60
   7 -10   0  -11.90   12.70
   7 -10   0   -5.30    8.50
  -6  10   0    4.30   16.40
  -6  10   0   17.80   20.90
  -6  10   0    4.10   10.40
   6 -10   0   19.40    8.60
   6 -10   0   29.10   13.50
  -5  10   0   65.09   14.90
  -5  10   0   56.49   22.70
  -5  10   0   53.39   18.90
   5 -10   0   67.79   12.20
   5 -10   0   52.79   15.60
   5 -10   0   75.89   12.40
  -4  10   0  170.98   31.70
  -4  10   0   87.19   20.00
  -4  10   0   67.19   14.60
   4 -10   0   79.19   16.10
   4 -10   0   63.99   15.20
   4 -10   0   38.30   13.10
   4 -10   0   98.29   12.30
  -3  10   0  110.09   18.60
  -3  10   0  141.89   27.90
  -3  10   0  114.99   22.60
   3 -10   0  117.59   13.30
   3 -10   0  112.49   14.90
   3 -10   0  110.09   18.80
   3 -10   0  106.09   14.20
  -2  10   0   39.40   14.40
  -2  10   0   33.70   12.10
  -2  10   0   28.60   17.20
   2 -10   0   35.70    9.30
   2 -10   0   47.70    9.80
   2 -10   0   50.59   10.70
   2 -10   0   36.20   11.90
  -1  10   0  126.39   19.50
  -1  10   0  126.69   21.20
   1 -10   0  124.89   12.90
   1 -10   0  114.19   18.70
   1 -10   0  125.29   18.90
   1 -10   0  113.99   17.90
   0  10   0  160.88   21.20
   0  10   0  199.08   21.30
   0 -10   0  175.78   18.30
   0 -10   0  182.88   16.20
   0 -10   0  196.68   19.40
   1  10   0  105.19   10.70
   1  10   0  105.69   18.40
   1  10   0   99.29   18.40
   1  10   0  104.59   10.50
  -1 -10   0   96.39   16.90
  -1 -10   0  124.79   15.40
   2  10   0   53.69   11.60
   2  10   0   32.60    7.20
   2  10   0   44.10   10.40
   2  10   0   55.19   14.20
   2  10   0   31.30   10.30
  -2 -10   0   56.49   14.00
  -2 -10   0   54.39   13.10
   3  10   0  127.19   11.30
   3  10   0  127.39   16.80
   3  10   0  107.99   18.90
  -3 -10   0  105.79   17.70
  -3 -10   0   98.79   17.30
   4  10   0   83.89    9.60
   4  10   0   80.59   16.80
  -4 -10   0   66.49   16.20
  -4 -10   0   69.99   16.30
   5  10   0   73.89    9.30
   5  10   0   40.50   13.10
   5  10   0   79.39    8.50
  -5 -10   0   53.69   15.40
  -5 -10   0   62.79   16.20
   6  10   0   24.20    6.60
   6  10   0   20.10    6.80
   6  10   0   16.50   13.50
  -6 -10   0   18.50   11.80
  -6 -10   0   12.10   14.40
   7  10   0  -11.30    4.90
   7  10   0   -7.60   10.10
   7  10   0   -1.60    6.40
   7  10   0   16.10   15.20
  -7 -10   0   10.10   13.30
  -7 -10   0   -6.20   13.20
  -7  11   0   67.79   25.20
  -7  11   0   11.10   16.60
   7 -11   0   51.49   13.10
   7 -11   0   67.29   17.20
  -6  11   0   11.80   19.10
  -6  11   0  -18.00    9.70
   6 -11   0   16.30   13.50
   6 -11   0   18.10   13.70
  -5  11   0   -8.30   12.10
  -5  11   0   13.20   10.50
  -5  11   0    0.90   18.40
   5 -11   0    4.90    6.50
   5 -11   0  -12.20    8.50
   5 -11   0  -21.40    8.20
  -4  11   0   19.20   16.40
  -4  11   0   17.10   15.10
  -4  11   0   15.90   12.40
   4 -11   0   29.60    8.80
   4 -11   0   15.30   11.00
   4 -11   0   16.80    9.00
   4 -11   0   27.20    9.90
  -3  11   0  127.69   25.00
  -3  11   0  153.28   23.00
  -3  11   0  127.69   28.20
   3 -11   0  181.38   21.70
   3 -11   0  139.19   15.20
   3 -11   0  151.28   14.90
   3 -11   0  123.89   17.50
  -2  11   0  205.98   27.30
  -2  11   0  201.88   24.00
   2 -11   0  229.38   22.70
   2 -11   0  218.28   15.40
   2 -11   0  217.28   19.40
   2 -11   0  215.08   17.30
  -1  11   0   92.59   20.10
  -1  11   0   85.59   17.20
   1 -11   0   96.29   17.40
   1 -11   0   96.49   14.20
   1 -11   0   98.29   15.50
   1 -11   0   76.49   13.90
   0  11   0  -15.00    6.90
   0  11   0  -15.80    8.60
   0 -11   0   -5.70    5.80
   0 -11   0   -5.90    8.70
   1  11   0   86.59    9.00
   1  11   0   90.99   18.40
   1  11   0  103.99   20.10
   1  11   0  101.59    9.30
  -1 -11   0   87.89   15.90
  -1 -11   0   94.99   15.50
   2  11   0  220.08   17.50
   2  11   0  229.68   23.60
   2  11   0  224.48   17.40
   2  11   0  205.58   23.60
  -2 -11   0  231.38   22.10
  -2 -11   0  232.78   23.20
   3  11   0  152.98   17.30
   3  11   0  132.59   20.80
   3  11   0  143.99   11.90
  -3 -11   0  123.49   21.50
  -3 -11   0  182.08   21.00
   4  11   0   26.30    5.90
   4  11   0   18.40   11.90
   4  11   0   23.10   11.40
  -4 -11   0   26.90   12.60
  -4 -11   0   31.00   13.80
   5  11   0    0.30    3.80
   5  11   0   -6.50    9.60
   5  11   0   -3.90    9.30
  -5 -11   0  -19.20    9.40
  -5 -11   0   -4.30   11.20
   6  11   0   18.90   15.20
  -6 -11   0   -1.40   12.70
  -6 -11   0   -6.70   12.50
   7  11   0   39.60   18.10
   7  11   0   16.20   14.10
  -7 -11   0   69.89   22.00
  -7 -11   0   48.30   18.10
  -6  12   0   -8.60   11.60
  -6  12   0   43.40   24.80
  -6  12   0   -3.40   14.90
   6 -12   0    2.40   11.60
   6 -12   0   26.60   10.10
   6 -12   0   -3.00   13.90
  -5  12   0   -9.30   12.00
  -5  12   0  -31.40   12.10
  -5  12   0   -3.40   13.90
   5 -12   0    2.00   10.60
   5 -12   0   -4.50    8.60
   5 -12   0  -10.00    6.20
  -4  12   0   -0.80   17.00
  -4  12   0    4.80   13.60
  -4  12   0   -9.30   10.60
   4 -12   0   -4.20    6.30
   4 -12   0  -10.90   10.50
   4 -12   0    2.10    8.10
  -3  12   0   -0.90   10.50
  -3  12   0    3.00   12.70
   3 -12   0   13.90    7.40
   3 -12   0   12.20    7.20
   3 -12   0    4.10   10.20
  -2  12   0    5.60   10.70
  -2  12   0    5.00   12.20
   2 -12   0   -5.80    3.90
   2 -12   0    4.40    9.50
   2 -12   0   -1.50    6.20
  -1  12   0    8.50   10.90
  -1  12   0   17.20   13.10
   1 -12   0   43.90   16.90
   1 -12   0   35.80   12.60
   0  12   0   34.00   15.00
   0  12   0   10.80   11.60
   0 -12   0   18.80   11.30
   0 -12   0   20.80    9.70
   1  12   0   12.40   11.90
   1  12   0   13.40   12.20
  -1 -12   0   24.60   10.30
  -1 -12   0   18.00    9.50
   2  12   0   -5.70    8.70
   2  12   0   -1.40   11.10
   2  12   0  -11.10    7.10
   2  12   0  -12.00    6.10
  -2 -12   0    7.40    9.30
  -2 -12   0    7.40   10.80
   3  12   0    0.00   10.90
   3  12   0    1.20    8.30
  -3 -12   0   -0.70    9.80
  -3 -12   0   21.40   11.90
   4  12   0  -10.60    9.10
  -4 -12   0  -19.10    7.90
  -4 -12   0  -11.50    9.30
   5  12   0  -10.90   10.20
   5  12   0  -17.90   11.80
  -5 -12   0   -7.90   11.40
  -5 -12   0  -19.30    9.40
   6  12   0  -15.30   11.80
   6  12   0    3.10   14.70
  -6 -12   0    7.60   12.40
  -6 -12   0    8.20   13.80
  -5  13   0   29.60   18.90
  -5  13   0   29.60   21.60
  -5  13   0    7.50   12.80
   5 -13   0   23.00   10.70
   5 -13   0   18.80   14.80
   5 -13   0   17.70   10.50
  -4  13   0   16.80   15.90
  -4  13   0    3.70   12.20
   4 -13   0   23.20    9.80
   4 -13   0   20.60   13.40
  -3  13   0   73.79   21.00
  -3  13   0   58.39   18.40
   3 -13   0   38.10   16.50
   3 -13   0   63.29   11.80
  -2  13   0  137.39   26.10
   2 -13   0  205.88   19.20
   2 -13   0  239.58   25.40
  -1  13   0   47.40   16.50
   1 -13   0   65.99   13.00
   1 -13   0   49.00   15.20
   0  13   0  -19.80   12.30
   0  13   0   -6.30    9.00
   0 -13   0  -19.20    7.30
   0 -13   0   -3.50    7.20
   1  13   0   60.59   16.50
   1  13   0   74.09   32.00
  -1 -13   0   92.99   19.50
   2  13   0  198.58   14.70
   2  13   0  216.78   43.90
  -2 -13   0  223.68   23.50
   3  13   0   31.90   11.20
   3  13   0   85.39   19.10
  -3 -13   0   68.99   19.00
  -3 -13   0   63.99   17.20
   4  13   0    8.00   11.50
   4  13   0   23.80   16.60
  -4 -13   0   31.90   16.00
  -4 -13   0   13.10   13.40
   5  13   0    8.60   14.80
   5  13   0   -3.90   12.40
  -5 -13   0  -14.00   13.60
  -5 -13   0    9.20   12.30
  -4  14   0    0.60   15.60
  -4  14   0   -9.90   13.20
   4 -14   0   31.60   10.60
   4 -14   0    4.90   14.00
   4 -14   0    1.30    9.40
  -3  14   0    3.90   14.20
  -3  14   0  -31.70   10.70
   3 -14   0   -7.00   11.50
   3 -14   0  -10.10    7.80
  -2  14   0    6.30   14.80
  -2  14   0   -5.00   13.20
   2 -14   0   28.80   13.20
   2 -14   0    5.70    8.40
  -1  14   0   10.10   13.20
  -1  14   0   32.10   17.10
   1 -14   0    5.50    9.40
   1 -14   0   31.10   14.60
   0  14   0   36.00   15.80
   0 -14   0   22.30   12.50
   0 -14   0    8.00   12.50
   1  14   0   19.30   13.90
   1  14   0    5.20   13.80
  -1 -14   0   22.50   15.40
  -1 -14   0   37.10   12.30
   2  14   0  -20.90   11.20
  -2 -14   0   -3.80   10.80
  -2 -14   0   31.50   16.40
   3  14   0  -29.10   10.10
  -3 -14   0   -6.90   10.60
  -3 -14   0   -2.20   11.70
   4  14   0   -1.00   14.10
   4  14   0    8.30   11.90
  -4 -14   0   26.40   15.70
  -4 -14   0   11.40   13.60
  -2  15   0   12.60   14.80
  -2  15   0   56.59   21.30
   2 -15   0   12.20   14.10
   2 -15   0   20.80   11.50
  -1  15   0   18.90   18.30
  -1  15   0   47.90   19.30
   1 -15   0   12.60   11.80
   1 -15   0   13.10   13.90
   0  15   0   -5.90   14.60
   0  15   0  -10.70   12.30
   0 -15   0   10.80   13.80
   0 -15   0  -19.00    9.00
   1  15   0   18.60   16.50
  -1 -15   0   35.80   13.60
  -1 -15   0   13.20   14.10
   2  15   0   39.40   18.50
  -2 -15   0   49.90   15.50
  -2 -15   0   14.50   14.40
  -2 -15  -1   41.10   16.10
  -2 -15  -1   42.80   16.80
   2  15   1   52.39   18.70
  -1 -15  -1   69.29   18.60
  -1 -15  -1   90.19   17.60
   1  15   1   85.99   21.30
   0 -15  -1   58.89   14.90
   0 -15  -1   54.89   17.60
   0  15   1   34.50   18.80
   0  15   1   55.99   19.80
   1 -15  -1   -0.70   12.60
   1 -15  -1   34.40   13.30
  -1  15   1    6.10   15.00
  -1  15   1   -8.10   13.80
   2 -15  -1   -4.20    9.80
  -2  15   1    0.70   17.20
  -2  15   1   21.80   15.40
  -4 -14  -1   25.60   16.00
  -4 -14  -1   34.80   14.90
   4  14   1   43.30   16.80
   4  14   1    6.00   11.50
  -3 -14  -1   24.50   19.80
  -3 -14  -1   10.50   13.30
   3  14   1   12.10   14.70
  -2 -14  -1    8.40   11.00
  -2 -14  -1   -3.40   10.40
   2  14   1   20.40   14.60
  -1 -14  -1    3.30   10.10
  -1 -14  -1   -6.00   11.00
   1  14   1    1.20   12.40
   0 -14  -1   10.60    9.90
   0 -14  -1   28.10   12.70
   0  14   1   17.10   20.60
   0  14   1    7.90   12.60
   1 -14  -1   38.30   14.70
   1 -14  -1   27.00   10.70
  -1  14   1   57.59   19.10
  -1  14   1   22.50   17.20
   2 -14  -1   65.49   12.60
   2 -14  -1   52.29   17.10
  -2  14   1   94.59   23.30
  -2  14   1   52.49   19.60
   3 -14  -1    7.80   14.00
   3 -14  -1    8.00   12.50
  -3  14   1   13.00   15.10
  -3  14   1   12.40   15.20
   4 -14  -1   -8.20    9.00
   4 -14  -1    3.80    7.80
   4 -14  -1  -17.40   11.80
  -4  14   1   -4.70   14.40
  -4  14   1  -12.50   11.20
  -5 -13  -1   42.00   18.30
  -5 -13  -1   36.40   16.40
   5  13   1   38.00   13.80
   5  13   1   47.20   17.00
  -4 -13  -1    6.10   11.30
  -4 -13  -1    6.30   12.80
   4  13   1   21.20   14.70
   4  13   1   16.10   10.30
  -3 -13  -1   -8.70    8.90
  -3 -13  -1   -5.00    9.60
   3  13   1  -10.80    9.90
  -2 -13  -1   37.30   14.90
  -2 -13  -1   94.29   17.20
  -1 -13  -1   49.50   15.60
  -1 -13  -1   27.00   12.50
   1  13   1   36.50   21.40
   1  13   1   15.60   12.40
   0 -13  -1  -19.60    7.40
   0 -13  -1    5.10    7.70
   0  13   1  -18.70    8.20
   0  13   1  -14.90   18.60
   1 -13  -1    4.50   10.10
   1 -13  -1   -7.90    6.30
  -1  13   1   11.00   12.90
   2 -13  -1   -7.50    8.10
   2 -13  -1   -8.30    6.40
  -2  13   1    8.00   15.10
  -2  13   1   -9.60    9.60
   3 -13  -1   -6.60    5.80
  -3  13   1  -10.10   12.50
  -3  13   1   -4.40   11.00
   4 -13  -1    0.50    6.50
   4 -13  -1  -23.90    9.00
   4 -13  -1   -9.50    7.70
  -4  13   1  -12.60   10.10
  -4  13   1   -7.60   11.60
   5 -13  -1   11.30    9.10
   5 -13  -1   44.10   12.70
   5 -13  -1   14.40   13.80
  -5  13   1   20.60   21.50
  -5  13   1    2.90   14.00
  -5  13   1   -1.10   16.60
  -6 -12  -1   -7.00   13.70
  -6 -12  -1    6.80   13.80
   6  12   1  -19.00   12.50
   6  12   1    7.60   16.70
  -5 -12  -1   37.30   16.10
  -5 -12  -1   51.79   16.20
   5  12   1   53.39   14.70
   5  12   1   49.99   15.80
  -4 -12  -1   87.49   28.00
  -4 -12  -1   95.99   20.90
   4  12   1  105.59   17.80
   4  12   1   94.89   20.80
   4  12   1   66.19   10.40
  -3 -12  -1  209.28   23.50
  -3 -12  -1  233.18   23.80
   3  12   1  223.38   18.60
   3  12   1  199.78   25.20
   3  12   1  182.48   16.40
   3  12   1  235.98   20.00
  -2 -12  -1  190.78   20.80
  -2 -12  -1  201.78   21.90
   2  12   1  187.08   13.70
   2  12   1  169.68   16.60
   2  12   1  195.78   17.30
   2  12   1  144.89   24.00
  -1 -12  -1    1.60    8.50
  -1 -12  -1    1.50    7.50
   1  12   1   -2.40    8.70
   1  12   1   11.50   10.50
   0 -12  -1   32.90   12.40
   0 -12  -1   50.89   12.90
   0  12   1   34.10   14.50
   0  12   1   20.30   13.30
   1 -12  -1  203.08   22.40
   1 -12  -1  177.58   16.90
  -1  12   1  138.89   24.80
  -1  12   1  187.88   23.90
   2 -12  -1  238.78   23.50
   2 -12  -1  221.88   17.70
   2 -12  -1  233.48   13.60
   2 -12  -1  167.18   21.90
  -2  12   1  245.08   27.10
  -2  12   1  221.88   29.40
   3 -12  -1   68.29   11.60
   3 -12  -1   58.59   10.50
   3 -12  -1   67.89   16.60
   3 -12  -1   27.20   12.20
  -3  12   1   34.10   15.60
  -3  12   1   35.10   15.10
   4 -12  -1   -0.20    6.10
   4 -12  -1  -10.30    9.60
   4 -12  -1   -3.10    7.90
   4 -12  -1  -10.30    7.50
  -4  12   1  -11.80    9.70
  -4  12   1    0.10   15.60
  -4  12   1    0.20   11.40
   5 -12  -1   -0.30    8.90
   5 -12  -1   -2.50    7.80
   5 -12  -1  -18.40    9.70
  -5  12   1   -4.80   11.70
  -5  12   1  -10.10   11.40
   6 -12  -1   48.40   17.00
  -6  12   1   46.60   20.50
  -6  12   1   52.19   23.30
  -7 -11  -1   33.50   18.00
  -7 -11  -1    1.60   13.40
   7  11   1  -15.50   11.50
   7  11   1    6.10   15.70
  -6 -11  -1    2.30   12.70
  -6 -11  -1   16.70   12.20
   6  11   1    0.50   11.30
   6  11   1   -6.90    5.20
   6  11   1  -16.40   20.60
  -5 -11  -1    6.60   11.70
  -5 -11  -1   -4.80   17.90
   5  11   1   -0.20    5.80
   5  11   1   -6.60    8.70
   5  11   1   -2.70   10.00
  -4 -11  -1   15.40   10.50
  -4 -11  -1    7.90   10.00
   4  11   1    1.70    8.90
   4  11   1   -6.20    5.60
   4  11   1   -7.50    8.30
  -3 -11  -1    9.80   10.20
  -3 -11  -1    0.90    8.10
   3  11   1   -1.80    5.30
   3  11   1   -1.10    7.80
   3  11   1    2.60   10.10
   3  11   1   -8.10    9.20
  -2 -11  -1  -12.70    6.60
  -2 -11  -1   -8.00    7.70
   2  11   1    2.30    9.20
   2  11   1   -5.00    5.50
   2  11   1   -6.90    7.00
   2  11   1    4.20    6.50
  -1 -11  -1   88.39   14.90
  -1 -11  -1   65.79   14.90
   1  11   1   58.69   15.30
   1  11   1   75.99   13.10
   1  11   1   75.39   16.80
   0 -11  -1  178.38   19.80
   0 -11  -1  179.98   16.90
   0  11   1  156.68   23.50
   0  11   1  171.58   24.10
   1 -11  -1  209.08   21.50
   1 -11  -1  192.38   16.30
   1 -11  -1  157.98   17.30
  -1  11   1  147.69   22.90
  -1  11   1  204.48   25.50
   2 -11  -1    0.20    8.90
   2 -11  -1   -5.10    4.30
   2 -11  -1   -3.00    5.20
  -2  11   1   -1.50    9.60
  -2  11   1   -4.20   10.30
   3 -11  -1   72.69   13.40
   3 -11  -1   64.29   15.80
   3 -11  -1   56.69   10.80
   3 -11  -1   57.79    9.60
  -3  11   1   56.89   15.80
  -3  11   1   46.00   16.70
  -3  11   1   58.99   21.20
   4 -11  -1   46.80    9.20
   4 -11  -1   45.50   12.60
   4 -11  -1   34.40   14.60
  -4  11   1   24.40   17.00
  -4  11   1   22.80   13.40
  -4  11   1   34.50   13.50
   5 -11  -1    9.20    8.80
   5 -11  -1    8.00   10.00
   5 -11  -1   30.90    8.00
   5 -11  -1    3.30   11.10
  -5  11   1    5.10   10.90
  -5  11   1    5.10   13.90
  -5  11   1  -11.60   19.50
   6 -11  -1    0.20   11.80
   6 -11  -1    5.40    7.20
   6 -11  -1  -20.10   10.90
  -6  11   1   17.50   20.60
  -6  11   1   -6.90   12.30
  -6  11   1  -22.70   16.30
   7 -11  -1    8.70   10.50
  -7  11   1  -10.80   19.40
  -7  11   1    9.50   16.60
  -7 -10  -1   63.19   19.40
  -7 -10  -1   81.59   19.20
   7  10   1   48.30   13.90
   7  10   1   66.69   19.60
  -6 -10  -1    9.70   14.50
  -6 -10  -1  -14.40    8.30
   6  10   1    2.50   12.00
   6  10   1   -1.40    3.20
   6  10   1  -13.80    5.90
  -5 -10  -1   18.50   11.50
  -5 -10  -1   15.80   12.30
   5  10   1    3.30    6.30
   5  10   1    5.20    9.50
   5  10   1    2.00    8.60
  -4 -10  -1  298.17   26.60
  -4 -10  -1  346.07   28.60
   4  10   1  355.76   28.30
   4  10   1  319.67   20.90
   4  10   1  332.67   26.10
  -3 -10  -1  431.26   30.00
  -3 -10  -1  417.56   30.30
   3  10   1  436.06   27.00
   3  10   1  407.96   25.60
   3  10   1  428.76   24.60
   3  10   1  473.95   32.60
  -2 -10  -1  210.08   19.40
  -2 -10  -1  222.68   20.70
   2  10   1  205.68   22.40
   2  10   1  206.88   16.00
   2  10   1  191.38   16.10
   2  10   1  182.38   14.70
  -1 -10  -1  159.58   21.30
  -1 -10  -1  222.98   20.50
  -1 -10  -1  194.08   17.20
   1  10   1  205.68   21.90
   1  10   1  203.38   16.80
   1  10   1  218.98   22.90
   1  10   1  208.08   11.10
   1  10   1  188.08   11.10
   0 -10  -1   86.99   18.30
   0 -10  -1   78.39   14.40
   0 -10  -1   68.59   11.50
   0  10   1   60.99   14.80
   0  10   1   90.39   17.60
   0  10   1   71.29   12.40
   1 -10  -1  217.28   18.60
   1 -10  -1  224.08   12.20
   1 -10  -1  237.18   16.90
   1 -10  -1  240.08   21.80
  -1  10   1  215.28   24.70
  -1  10   1  284.87   24.70
   2 -10  -1  120.89   13.80
   2 -10  -1  161.88   14.10
   2 -10  -1  139.89   20.30
  -2  10   1  162.88   25.60
  -2  10   1  140.09   21.40
   3 -10  -1  192.98   14.30
   3 -10  -1  194.78   17.30
   3 -10  -1  222.58   22.30
   3 -10  -1  185.08   15.60
  -3  10   1  215.88   27.60
  -3  10   1  163.38   29.60
  -3  10   1  229.28   23.60
   4 -10  -1    9.80    5.50
   4 -10  -1    9.70    9.50
   4 -10  -1    0.90    9.00
   4 -10  -1   26.70    7.80
  -4  10   1   16.10   10.40
  -4  10   1   27.60   14.70
  -4  10   1   15.10   13.00
   5 -10  -1  -24.30   11.20
   5 -10  -1  -12.10    8.90
   5 -10  -1    1.10    5.70
  -5  10   1   15.00   12.70
  -5  10   1    7.20   10.80
  -5  10   1    6.60   14.50
   6 -10  -1   -8.10    6.40
   6 -10  -1   -7.10   11.00
  -6  10   1    0.40    7.90
  -6  10   1   -4.10   18.90
   7 -10  -1   56.29   14.50
   7 -10  -1   80.09   28.80
  -7  10   1   59.09   20.50
  -7  10   1   31.10   22.10
  -8  -9  -1   14.00   17.10
   8   9   1   -1.30    9.10
   8   9   1   -2.60    9.30
   8   9   1    7.00   16.80
  -7  -9  -1   74.49   17.30
  -7  -9  -1  104.39   24.10
   7   9   1   68.69   19.70
   7   9   1   61.89   18.00
   7   9   1   44.00   12.50
  -6  -9  -1  117.59   21.40
  -6  -9  -1   99.59   19.60
   6   9   1  100.79   11.80
   6   9   1   56.09   16.40
   6   9   1   70.09   16.90
  -5  -9  -1  109.49   19.00
  -5  -9  -1   85.89   17.40
   5   9   1  126.09   20.50
   5   9   1   88.89    8.80
   5   9   1   97.59   17.30
  -4  -9  -1  167.38   21.30
  -4  -9  -1  167.88   19.40
   4   9   1  169.98   20.30
   4   9   1  159.88   15.20
   4   9   1  199.18   21.00
  -3  -9  -1    5.00    7.60
  -3  -9  -1   -1.40    6.60
   3   9   1    7.10    8.70
   3   9   1    6.50    5.00
   3   9   1   -1.00    8.00
   3   9   1    0.90    7.60
  -2  -9  -1   67.19   15.10
  -2  -9  -1   51.49   22.70
  -2  -9  -1   69.39   13.50
   2   9   1   50.99    8.60
   2   9   1   55.59    9.60
   2   9   1   43.10   12.20
   2   9   1   49.30    8.70
  -1  -9  -1  185.08   24.60
  -1  -9  -1  228.98   17.30
  -1  -9  -1  257.17   20.10
   1   9   1  237.38   13.20
   1   9   1  244.68   17.30
   1   9   1  218.08   13.10
   1   9   1  223.88   20.80
   0  -9  -1  638.74   30.40
   0  -9  -1  551.24   31.20
   0  -9  -1  672.53   34.80
   0   9   1  698.43   39.70
   0   9   1  623.94   36.20
   0   9   1  628.64   32.20
   1  -9  -1  243.08   15.70
   1  -9  -1  246.88   13.20
   1  -9  -1  229.08   19.40
   1  -9  -1  275.77   20.90
   1  -9  -1  226.98   17.20
  -1   9   1  251.87   21.90
  -1   9   1  270.07   24.90
   2  -9  -1   -6.00    3.60
   2  -9  -1    3.20    4.80
   2  -9  -1    0.70    5.10
   2  -9  -1   11.10    7.90
   2  -9  -1   -4.20    6.20
  -2   9   1    1.30    9.30
  -2   9   1    3.60    7.40
  -2   9   1    1.60   11.60
   3  -9  -1  221.78   16.20
   3  -9  -1  262.57   22.10
   3  -9  -1  194.08   15.10
   3  -9  -1  206.28   17.50
  -3   9   1  205.98   27.20
  -3   9   1  215.58   21.80
  -3   9   1  205.68   25.60
   4  -9  -1  661.43   39.50
   4  -9  -1  649.34   29.90
   4  -9  -1  674.23   36.40
   4  -9  -1  645.14   31.20
  -4   9   1  678.13   45.60
  -4   9   1  611.84   48.00
  -4   9   1  640.24   39.00
   5  -9  -1   67.39   15.40
   5  -9  -1   76.49   10.90
   5  -9  -1   66.39   11.10
   5  -9  -1   49.70    9.70
  -5   9   1   49.99   19.00
  -5   9   1   74.89   16.10
  -5   9   1   70.29   18.60
   6  -9  -1   -1.60    4.30
   6  -9  -1   -6.00    7.70
   6  -9  -1   12.20   11.10
   6  -9  -1  -12.50    5.30
  -6   9   1   -7.00   11.10
  -6   9   1  -13.00    9.60
  -6   9   1    1.60   16.50
   7  -9  -1   -8.10   12.20
  -7   9   1    1.30   14.10
  -7   9   1   -3.40   18.50
   8  -9  -1   -1.80   15.00
  -8   9   1  -12.90   19.70
  -8   9   1    7.80   14.00
  -8   9   1   -5.50   16.40
  -8  -8  -1    7.30   15.00
  -8  -8  -1  -10.90    9.70
   8   8   1    3.20    8.50
   8   8   1  -21.70   14.10
  -7  -8  -1    8.10   12.40
   7   8   1   27.30   19.10
   7   8   1    0.20    8.00
   7   8   1    0.80    8.30
  -6  -8  -1   48.70   15.90
  -6  -8  -1   45.70   14.40
   6   8   1   51.09   15.40
   6   8   1   44.30    9.80
  -5  -8  -1    9.40   10.90
  -5  -8  -1    4.60    9.20
   5   8   1    4.40   10.90
   5   8   1   -4.40    5.00
  -4  -8  -1   85.09   14.70
  -4  -8  -1   90.69   16.80
   4   8   1   69.19    7.70
   4   8   1   70.89   13.30
   4   8   1   75.99   15.10
  -3  -8  -1   12.60    9.10
  -3  -8  -1   23.90    7.90
  -3  -8  -1    5.10    6.20
   3   8   1   17.00    5.40
   3   8   1    7.40    7.20
   3   8   1   15.40    7.80
   3   8   1   11.40    6.80
  -2  -8  -1   43.10    9.90
  -2  -8  -1   39.80   14.10
  -2  -8  -1   24.70    8.40
  -2  -8  -1   35.50    9.60
  -2  -8  -1   50.19   12.20
   2   8   1   49.00    8.50
   2   8   1   46.60    9.60
   2   8   1   36.60    9.20
   2   8   1   44.60    8.40
   2   8   1   40.80   11.30
  -1  -8  -1  349.27   24.40
  -1  -8  -1  368.36   23.60
  -1  -8  -1  379.76   24.00
  -1  -8  -1  331.77   29.40
  -1  -8  -1  356.36   21.30
   1   8   1  364.66   26.10
   1   8   1  358.16   20.90
   1   8   1  344.87   17.60
   1   8   1  365.86   23.00
   1   8   1  350.56   18.00
   1   8   1  393.06   29.20
   0  -8  -1   69.59    9.60
   0  -8  -1   73.09   17.80
   0  -8  -1   90.49   12.80
   0  -8  -1   76.89   14.70
   0  -8  -1   66.99   11.80
   0   8   1   77.59   14.20
   0   8   1   58.89    9.90
   0   8   1   66.29   14.30
   1  -8  -1   14.10    9.40
   1  -8  -1   15.20    7.70
   1  -8  -1   12.80    6.40
   1  -8  -1    8.90    4.90
   1  -8  -1   12.90    6.40
   1  -8  -1   16.40    4.30
   1  -8  -1   10.20    8.60
  -1   8   1   11.00    8.00
  -1   8   1    9.00    6.70
  -1   8   1   17.30   10.80
   2  -8  -1   25.30    5.60
   2  -8  -1   32.00    6.90
   2  -8  -1   11.60    5.10
   2  -8  -1   16.00   10.80
   2  -8  -1   20.30   13.10
   2  -8  -1   19.00   11.40
  -2   8   1   15.70    9.80
  -2   8   1   16.50   12.20
  -2   8   1   21.90    9.30
   3  -8  -1   14.10    4.80
   3  -8  -1   17.90    7.40
   3  -8  -1   18.80    8.80
   3  -8  -1   12.30    5.80
   3  -8  -1   13.70   11.90
  -3   8   1   19.40   13.50
  -3   8   1    8.00   10.20
  -3   8   1   24.40    8.70
   4  -8  -1    5.40    5.30
  -4   8   1    2.10    7.60
  -4   8   1    1.90   13.40
  -4   8   1   -3.50    8.80
   5  -8  -1   41.00    9.00
   5  -8  -1   30.20   11.50
   5  -8  -1   22.00    7.60
  -5   8   1   37.00   12.70
  -5   8   1   26.40   17.40
  -5   8   1   32.20   14.10
  -5   8   1   41.00   14.00
   6  -8  -1   -4.70    5.90
  -6   8   1  -10.70   10.50
  -6   8   1  -14.50    8.80
  -6   8   1    8.60   14.60
   7  -8  -1  -12.20   10.60
   7  -8  -1   -4.80   14.90
  -7   8   1   -8.20   11.90
  -7   8   1   17.10   16.30
  -7   8   1   -2.10   11.50
   8  -8  -1    3.50    8.90
   8  -8  -1   23.00   15.80
  -8   8   1   22.20   17.90
  -8   8   1   17.90   19.40
  -8   8   1   -2.50   14.00
  -9  -7  -1  -13.60    9.60
  -9  -7  -1  -16.80   13.80
   9   7   1  -11.20   15.00
   9   7   1    3.40   12.20
  -8  -7  -1   22.50   16.50
  -8  -7  -1   13.50   11.00
   8   7   1   11.30   15.00
   8   7   1    6.20    8.30
   8   7   1    6.80   10.80
  -7  -7  -1  189.78   24.40
   7   7   1  200.78   25.60
   7   7   1  190.78   20.50
  -6  -7  -1  414.96   32.10
  -6  -7  -1  436.86   32.90
   6   7   1  404.46   25.80
   6   7   1  453.45   33.10
  -5  -7  -1  280.47   24.60
  -5  -7  -1  283.37   25.60
   5   7   1  270.37   25.50
   5   7   1  269.57   18.70
  -4  -7  -1  242.88   20.00
  -4  -7  -1  207.98   15.60
  -4  -7  -1  230.48   21.10
   4   7   1  208.28   13.80
   4   7   1  212.78   18.50
   4   7   1  261.37   21.80
  -3  -7  -1   15.70    7.60
  -3  -7  -1   12.30    8.10
  -3  -7  -1   21.10    8.40
  -3  -7  -1   22.60    6.10
   3   7   1    2.90    5.30
   3   7   1   17.00    7.80
   3   7   1   13.80    3.10
   3   7   1   15.20    7.00
  -2  -7  -1  405.86   24.10
  -2  -7  -1  438.26   24.40
  -2  -7  -1  403.96   23.30
  -2  -7  -1  362.46   24.50
   2   7   1  402.26   24.60
   2   7   1  380.26   20.70
   2   7   1  389.66   23.60
   2   7   1  385.16   20.80
   2   7   1  420.56   22.60
  -1  -7  -1 1598.24   65.89
  -1  -7  -1 1481.05   72.79
  -1  -7  -1 1644.14   61.99
  -1  -7  -1 1577.04   63.89
  -1  -7  -1 1494.55   63.89
   1   7   1 1678.83   65.99
   1   7   1 1591.74   63.99
   1   7   1 1555.64   58.69
   1   7   1 1611.94   59.19
   1   7   1 1618.04   66.69
   1   7   1 1671.03   62.19
   0  -7  -1 2101.29   85.69
   0  -7  -1 2257.97   83.49
   0  -7  -1 2009.70   80.59
   0  -7  -1 2246.68   94.39
   0  -7  -1 2125.59   89.59
   0  -7  -1 2157.98   78.79
   0   7   1 2263.97   85.19
   0   7   1 2184.98   81.69
   0   7   1 2182.38   87.39
   1  -7  -1  568.74   34.80
   1  -7  -1  603.84   37.00
   1  -7  -1  561.94   32.10
   1  -7  -1  575.34   29.70
   1  -7  -1  537.25   23.80
   1  -7  -1  566.54   29.50
   1  -7  -1  593.14   31.50
   1  -7  -1  574.14   24.40
  -1   7   1  565.24   29.20
  -1   7   1  651.33   32.30
  -1   7   1  563.54   33.90
   2  -7  -1    3.50    4.50
   2  -7  -1    6.00    3.10
   2  -7  -1    5.80    9.00
   2  -7  -1    7.20    7.40
   2  -7  -1   10.20    6.70
   2  -7  -1    4.60    3.50
   2  -7  -1    7.70    5.20
  -2   7   1    8.20    9.50
  -2   7   1    7.00    7.00
  -2   7   1    7.40    7.20
   3  -7  -1  336.47   21.10
   3  -7  -1  331.57   26.70
   3  -7  -1  321.27   26.70
   3  -7  -1  325.27   23.10
  -3   7   1  315.27   29.00
  -3   7   1  357.26   25.80
  -3   7   1  303.17   26.40
   4  -7  -1  546.65   30.90
   4  -7  -1  501.05   24.10
   4  -7  -1  543.75   31.20
  -4   7   1  524.75   36.20
  -4   7   1  518.05   39.70
  -4   7   1  556.84   31.80
  -4   7   1  527.35   37.50
   5  -7  -1  379.56   27.70
   5  -7  -1  356.66   21.10
  -5   7   1  354.06   33.40
  -5   7   1  361.46   34.30
  -5   7   1  366.06   26.40
  -5   7   1  402.86   32.40
   6  -7  -1   31.90    9.80
   6  -7  -1   63.89   17.00
   6  -7  -1   56.79   10.90
  -6   7   1   59.79   18.10
  -6   7   1   61.19   19.80
  -6   7   1   65.99   17.10
   7  -7  -1  -19.30    9.50
   7  -7  -1  -18.40    7.50
  -7   7   1    3.80   13.50
  -7   7   1    1.10   10.60
  -7   7   1  -16.80    9.80
   8  -7  -1   11.60   14.90
   8  -7  -1   -7.50   10.40
  -8   7   1   24.50   17.10
  -8   7   1    4.40   13.90
  -8   7   1   -4.50   18.70
   9  -7  -1   12.50   12.30
   9  -7  -1    9.20   14.50
  -9   7   1  -18.60   20.30
  -9   7   1   15.80   14.90
  -9   7   1   23.70   20.20
  -9  -6  -1   48.30   19.80
  -9  -6  -1   12.80   11.00
   9   6   1   26.10   17.30
   9   6   1    8.80    7.30
   9   6   1   13.80   14.50
  -8  -6  -1  166.78   19.50
  -8  -6  -1  170.88   27.80
   8   6   1  171.18   22.30
   8   6   1  198.78   26.80
  -7  -6  -1   12.10   12.80
   7   6   1    2.00   10.30
   7   6   1   15.80    9.10
  -6  -6  -1   -4.20    8.10
  -6  -6  -1   10.20   10.90
   6   6   1   -0.20    8.90
   6   6   1   -1.00    6.50
  -5  -6  -1    7.80    3.90
  -5  -6  -1    4.60    9.50
  -5  -6  -1   14.70    9.50
   5   6   1   -9.30    7.90
   5   6   1    2.60    6.30
  -4  -6  -1  193.78   13.50
  -4  -6  -1  222.78   18.90
  -4  -6  -1  233.48   19.60
  -4  -6  -1  170.18   18.30
   4   6   1  185.28   17.20
   4   6   1  205.58   13.80
   4   6   1  207.68   19.20
   4   6   1  185.18   16.70
  -3  -6  -1  177.58   15.40
  -3  -6  -1  165.38   15.30
  -3  -6  -1  131.29   18.20
  -3  -6  -1  146.89   12.40
   3   6   1  163.38   15.30
   3   6   1  141.39    9.50
   3   6   1  164.48   13.50
   3   6   1  187.98   16.90
  -2  -6  -1  278.97   21.00
  -2  -6  -1  348.97   20.70
  -2  -6  -1  358.46   20.70
  -2  -6  -1  364.46   20.50
   2   6   1  355.46   20.20
   2   6   1  326.77   20.10
   2   6   1  331.37   18.50
   2   6   1  326.97   18.20
  -1  -6  -1 1187.48   46.60
  -1  -6  -1 1259.77   48.80
  -1  -6  -1 1206.08   50.19
  -1  -6  -1 1090.79   48.20
  -1  -6  -1 1079.59   55.79
   1   6   1 1159.18   44.30
   1   6   1 1181.48   46.60
   1   6   1 1156.68   48.00
   1   6   1 1209.18   50.59
   1   6   1 1162.08   44.80
   1   6   1 1191.48   49.50
   0  -6  -1    8.70    5.80
   0  -6  -1    7.00    4.50
   0  -6  -1   10.50    1.60
   0  -6  -1   11.40    8.70
   0  -6  -1   14.30    4.10
   0  -6  -1   18.20    5.80
   0  -6  -1   11.00    5.30
   0   6   1    2.50    4.00
   0   6   1   13.00    6.00
   0   6   1    2.40    5.50
   0   6   1    6.20    4.30
   1  -6  -1  412.46   18.20
   1  -6  -1  396.36   18.70
   1  -6  -1  419.46   22.50
   1  -6  -1  403.56   17.70
   1  -6  -1  424.16   27.10
   1  -6  -1  388.86   27.60
   1  -6  -1  404.26   22.50
   1  -6  -1  416.66   25.00
  -1   6   1  419.46   26.50
  -1   6   1  413.36   29.40
  -1   6   1  426.96   22.60
  -1   6   1  418.66   23.80
   2  -6  -1  536.95   32.30
   2  -6  -1  496.75   31.20
   2  -6  -1  503.25   24.00
   2  -6  -1  487.25   26.80
   2  -6  -1  503.25   21.20
  -2   6   1  460.65   32.30
  -2   6   1  534.05   28.00
  -2   6   1  494.25   30.60
   3  -6  -1  814.32   43.90
   3  -6  -1  749.33   30.50
   3  -6  -1  806.72   35.80
   3  -6  -1  746.83   38.10
   3  -6  -1  701.93   29.40
  -3   6   1  773.62   41.80
  -3   6   1  767.62   37.00
  -3   6   1  731.43   43.60
  -3   6   1  776.72   42.90
   4  -6  -1   55.59   11.70
   4  -6  -1   32.10    9.40
   4  -6  -1   29.70   10.60
   4  -6  -1   53.59    7.90
   4  -6  -1   52.69    7.50
   4  -6  -1   35.30   12.80
   4  -6  -1   54.09   10.80
  -4   6   1   50.99   10.60
  -4   6   1   47.20   14.40
  -4   6   1   39.20   12.40
  -4   6   1   39.50   12.30
   5  -6  -1  191.58   14.70
   5  -6  -1  171.58   14.40
   5  -6  -1  154.38   10.70
   5  -6  -1  204.28   21.30
   5  -6  -1  152.58   16.70
  -5   6   1  201.18   23.80
  -5   6   1  190.08   24.70
  -5   6   1  179.18   23.30
   6  -6  -1   69.29   12.40
   6  -6  -1  101.09   19.50
   6  -6  -1   71.09   12.60
  -6   6   1   52.49   14.80
  -6   6   1   70.19   21.20
  -6   6   1   68.99   19.20
   7  -6  -1   88.09   19.20
  -7   6   1  110.99   23.50
  -7   6   1  104.79   24.20
  -7   6   1  121.59   20.40
   8  -6  -1   -7.30    9.40
  -8   6   1  -15.10    8.90
  -8   6   1   -3.10   13.60
  -8   6   1    7.50   13.30
   9  -6  -1   12.00   15.80
   9  -6  -1    9.70   11.60
  -9   6   1  -14.40   13.20
  -9   6   1   10.50   19.20
  -9   6   1    0.20   12.00
  -9  -5  -1    7.50    9.00
  -9  -5  -1   56.29   19.00
   9   5   1   16.10   17.40
   9   5   1    6.40   12.80
   9   5   1   -1.70    5.40
  -8  -5  -1    0.90    7.80
  -8  -5  -1    9.30   12.40
   8   5   1    7.60   11.30
  -7  -5  -1   12.50   11.60
  -7  -5  -1    7.40    7.60
   7   5   1    0.30   10.60
   7   5   1   -3.80    7.90
  -6  -5  -1  225.48   24.70
   6   5   1  257.27   25.60
  -5  -5  -1  130.39   16.20
  -5  -5  -1  119.89    8.90
  -5  -5  -1  125.29   20.10
   5   5   1  123.39   16.30
   5   5   1  119.59   19.90
  -4  -5  -1   45.30   11.50
  -4  -5  -1   51.59   12.80
  -4  -5  -1   55.39   11.20
  -4  -5  -1   53.19    6.70
   4   5   1   38.30    7.90
   4   5   1   59.39   10.10
   4   5   1   41.20    9.80
   4   5   1   49.99   11.80
  -3  -5  -1  119.39   10.00
  -3  -5  -1  113.49   13.10
  -3  -5  -1  103.49   13.50
  -3  -5  -1  116.39   12.60
   3   5   1  102.59    8.70
   3   5   1  130.49   14.00
   3   5   1  122.89   12.00
   3   5   1  116.89   11.50
  -2  -5  -1  914.01   38.60
  -2  -5  -1  836.52   39.30
  -2  -5  -1  818.92   41.80
  -2  -5  -1  923.41   38.40
   2   5   1  962.10   38.50
   2   5   1  851.91   36.30
   2   5   1  844.02   37.60
  -1  -5  -1  801.32   35.10
  -1  -5  -1  730.53   33.70
  -1  -5  -1  814.92   32.80
  -1  -5  -1  778.82   33.80
   1   5   1  808.62   34.00
   1   5   1  781.82   32.50
   1   5   1  795.62   35.30
   1   5   1  795.22   31.80
   1   5   1  752.62   31.00
   1   5   1  816.92   34.80
   0  -5  -1   -1.70    3.30
   0  -5  -1    0.70    1.00
   0  -5  -1    4.30    3.70
   0  -5  -1   -8.10    4.90
   0  -5  -1    1.00    3.10
   0  -5  -1    4.40    2.70
   0   5   1    1.10    1.80
   0   5   1   -1.10    2.60
   0   5   1   -5.20    3.70
   0   5   1    0.50    3.30
   0   5   1    3.20    3.80
   1  -5  -1   61.89    9.90
   1  -5  -1   53.59    5.30
   1  -5  -1   65.69    8.90
   1  -5  -1   66.59   13.20
   1  -5  -1   57.29    8.70
   1  -5  -1   54.29    4.60
   1  -5  -1   48.10    6.30
   1  -5  -1   56.29   10.70
  -1   5   1   35.30   10.60
  -1   5   1   60.69    8.00
  -1   5   1   31.90    8.60
  -1   5   1   62.69    9.40
   2  -5  -1  218.28    9.90
   2  -5  -1  229.28   18.80
   2  -5  -1  200.88   14.00
   2  -5  -1  223.78   10.50
   2  -5  -1  205.48   15.20
   2  -5  -1  244.78   19.40
   2  -5  -1  218.38   15.90
   2  -5  -1  217.28   17.00
  -2   5   1  230.98   16.40
  -2   5   1  219.78   18.90
  -2   5   1  233.38   20.70
  -2   5   1  240.08   19.80
   3  -5  -1  296.27   18.60
   3  -5  -1  307.87   19.20
   3  -5  -1  292.67   14.40
   3  -5  -1  289.37   22.60
   3  -5  -1  289.57   19.90
   3  -5  -1  294.37   22.70
   3  -5  -1  284.67   14.00
  -3   5   1  312.17   19.10
  -3   5   1  289.87   22.40
  -3   5   1  269.97   22.80
  -3   5   1  295.07   24.40
   4  -5  -1   64.59   11.70
   4  -5  -1   70.89   12.20
   4  -5  -1   72.79    7.70
   4  -5  -1   57.09   10.00
   4  -5  -1   68.09    7.70
   4  -5  -1   71.49   14.20
  -4   5   1   71.79   13.90
  -4   5   1   65.29   10.40
  -4   5   1   49.80   14.00
  -4   5   1   74.99   16.00
   5  -5  -1  352.66   21.10
   5  -5  -1  336.27   22.60
   5  -5  -1  401.06   27.40
   5  -5  -1  371.26   21.40
  -5   5   1  400.96   31.40
  -5   5   1  387.26   33.00
  -5   5   1  361.16   30.90
   6  -5  -1   83.99   16.80
   6  -5  -1   76.79   13.10
   6  -5  -1   65.69   13.60
   6  -5  -1   99.69   13.50
  -6   5   1   70.69   17.70
  -6   5   1   73.19   19.50
  -6   5   1   61.19   15.40
   7  -5  -1   38.50   15.50
   7  -5  -1   52.49   20.40
   7  -5  -1   31.50   10.50
  -7   5   1   33.00   11.80
  -7   5   1   50.59   16.70
  -7   5   1   14.10   14.10
   8  -5  -1   32.60   15.80
   8  -5  -1   24.10   12.00
  -8   5   1   24.20   12.10
  -8   5   1   14.90   16.00
  -8   5   1   26.90   16.90
   9  -5  -1    9.80   12.40
   9  -5  -1   13.00   14.50
  -9   5   1   46.40   20.70
  -9   5   1   14.90   13.00
  -9   5   1   24.20   16.70
  -9  -4  -1  179.28   17.90
   9   4   1  302.97   31.90
   9   4   1  205.28   12.20
  -8  -4  -1  188.98   25.00
  -8  -4  -1  181.08   16.80
   8   4   1  178.68   22.10
   8   4   1  140.29   24.20
  -7  -4  -1    1.90    6.30
  -7  -4  -1   -1.80    9.50
   7   4   1   -7.10    8.30
   7   4   1   -5.50    8.00
  -6  -4  -1    3.60    2.40
  -6  -4  -1  -10.50    8.80
   6   4   1  -16.80    7.70
   6   4   1   -8.70    9.20
  -5  -4  -1  535.95   31.40
  -5  -4  -1  455.55   31.00
  -5  -4  -1  546.55   32.50
  -5  -4  -1  519.65   22.30
   5   4   1  553.14   30.30
   5   4   1  585.14   33.60
   5   4   1  534.15   29.40
   5   4   1  502.75   29.80
  -4  -4  -1  204.18   17.50
  -4  -4  -1  155.28   16.10
  -4  -4  -1  192.98   11.40
  -4  -4  -1  192.58   16.40
   4   4   1  182.58   17.40
   4   4   1  177.78   15.00
   4   4   1  196.58   14.20
   4   4   1  191.08   15.40
  -3  -4  -1 1183.58   52.89
  -3  -4  -1 1284.97   48.10
  -3  -4  -1 1269.37   51.69
  -3  -4  -1 1326.77   52.89
   3   4   1 1275.17   52.69
   3   4   1 1283.97   48.30
   3   4   1 1220.98   50.69
   3   4   1 1245.88   51.09
  -2  -4  -1 2595.54   91.99
  -2  -4  -1 2466.85   94.09
  -2  -4  -1 2572.24   92.99
  -2  -4  -1 2596.94   93.29
   2   4   1 2486.55   88.49
   2   4   1 2710.33   93.59
   2   4   1 2536.55   92.69
   2   4   1 2554.04   91.99
  -1  -4  -1   47.60    7.10
  -1  -4  -1   48.80    6.90
  -1  -4  -1   48.00    7.30
  -1  -4  -1   41.70    6.50
   1   4   1   51.89    7.60
   1   4   1   43.10    5.80
   1   4   1   52.29    7.20
   1   4   1   43.90    5.40
   1   4   1   50.79    6.40
   0  -4  -1  199.68    9.90
   0  -4  -1  198.58   11.80
   0  -4  -1  201.88   12.00
   0  -4  -1  201.08    8.10
   0  -4  -1  182.28   16.20
   0  -4  -1  205.88   10.60
   0   4   1  206.78   13.00
   0   4   1  229.18   12.50
   0   4   1  214.48   12.10
   0   4   1  208.98    9.20
   0   4   1  200.28   14.00
   0   4   1  188.38    8.40
   1  -4  -1 3389.16  119.39
   1  -4  -1 3692.73  124.59
   1  -4  -1 3688.53  130.59
   1  -4  -1 3465.15  127.19
   1  -4  -1 3528.85  125.29
   1  -4  -1 3563.64  121.99
   1  -4  -1 3572.04  129.19
  -1   4   1 3522.45  130.99
  -1   4   1 3477.25  128.19
  -1   4   1 3597.04  125.59
  -1   4   1 3606.74  125.29
   2  -4  -1 9999.00  328.77
   2  -4  -1 9316.07  325.37
   2  -4  -1 9729.13  324.67
  -2   4   1 9151.68  328.87
  -2   4   1 9282.07  326.87
   3  -4  -1  691.83   32.00
   3  -4  -1  667.93   35.30
   3  -4  -1  653.53   27.10
   3  -4  -1  721.13   33.80
   3  -4  -1  680.03   35.60
   3  -4  -1  648.54   26.70
   3  -4  -1  665.73   31.10
  -3   4   1  722.03   31.80
  -3   4   1  681.73   37.00
  -3   4   1  703.13   36.60
  -3   4   1  684.03   35.10
   4  -4  -1   -0.20    1.70
   4  -4  -1    5.00    3.40
   4  -4  -1    0.50    4.80
   4  -4  -1    2.50    6.20
   4  -4  -1   -4.30    3.90
   4  -4  -1    5.10    3.90
   4  -4  -1    5.00    5.90
  -4   4   1   -4.60    6.00
  -4   4   1    4.20    6.20
  -4   4   1   -4.90    5.90
   5  -4  -1  434.66   23.10
   5  -4  -1  406.06   23.50
   5  -4  -1  395.26   22.30
   5  -4  -1  414.46   27.80
   5  -4  -1  381.56   27.60
  -5   4   1  380.56   27.20
  -5   4   1  448.86   31.40
  -5   4   1  473.55   48.20
   6  -4  -1  581.44   31.90
   6  -4  -1  610.84   32.40
   6  -4  -1  644.24   33.20
   6  -4  -1  671.23   39.00
  -6   4   1  638.64   42.80
  -6   4   1  615.74   41.70
   7  -4  -1   90.49   15.30
   7  -4  -1   93.29   17.70
  -7   4   1   73.29   13.80
  -7   4   1   72.49   19.60
  -7   4   1   66.89   19.00
   8  -4  -1   81.39   20.30
   8  -4  -1   61.69   14.60
  -8   4   1   70.79   21.10
  -8   4   1   76.99   21.50
  -8   4   1   49.00   13.00
   9  -4  -1   -6.90   13.60
   9  -4  -1  -15.30   11.40
  -9   4   1   -3.20   11.50
  -9   4   1   14.60   19.60
  -9   4   1   20.00   16.40
 -10  -3  -1   34.60   16.50
  10   3   1   11.40   16.50
  10   3   1   -6.70   14.50
   9   3   1   16.50   16.90
   9   3   1   21.50   14.60
  -8  -3  -1   27.50    7.70
  -8  -3  -1   49.70   16.70
   8   3   1   42.90   16.30
   8   3   1   32.30   13.90
  -7  -3  -1    4.40   10.20
  -7  -3  -1   -9.50    4.90
   7   3   1   -6.80    8.20
   7   3   1  -15.60   10.00
  -6  -3  -1  160.98   19.80
  -6  -3  -1  137.79   13.40
   6   3   1  125.79   19.60
   6   3   1  139.19   21.40
  -5  -3  -1  125.99   16.00
  -5  -3  -1  136.39   17.00
   5   3   1  138.69   14.10
   5   3   1  143.49   15.60
   5   3   1  157.48   15.20
   5   3   1  143.49   17.60
  -4  -3  -1    6.20    6.50
  -4  -3  -1    9.30    6.80
  -4  -3  -1    2.30    5.40
   4   3   1   10.60    7.40
   4   3   1    9.10    5.20
   4   3   1   13.90    5.60
   4   3   1    5.60    5.30
  -3  -3  -1  590.54   28.50
  -3  -3  -1  567.64   27.60
  -3  -3  -1  559.54   28.70
   3   3   1  552.94   25.50
   3   3   1  539.75   26.70
   3   3   1  593.34   28.90
   3   3   1  540.95   26.80
  -2  -3  -1   46.80    6.40
  -2  -3  -1   73.99    8.60
   2   3   1   50.39    6.10
  -1  -3  -1  362.76   17.20
  -1  -3  -1  370.26   17.50
  -1  -3  -1  386.76   17.10
  -1  -3  -1  380.76   16.90
   1   3   1  373.16   16.20
   1   3   1  366.26   16.50
   1   3   1  338.97   13.60
   1   3   1  356.66   16.70
   0  -3  -1  108.09   11.10
   0  -3  -1  119.39    6.20
   0  -3  -1  120.29    7.90
   0  -3  -1  126.19    6.60
   0  -3  -1  132.29    9.60
   0  -3  -1  113.39    8.00
   0   3   1  122.19    8.30
   0   3   1  110.99    8.60
   0   3   1  120.29    9.60
   0   3   1  122.49    7.90
   0   3   1  117.29    5.30
   1  -3  -1 4238.08  149.09
   1  -3  -1 4259.07  145.99
   1  -3  -1 4186.18  147.29
  -1   3   1 4196.18  147.79
  -1   3   1 4157.38  149.49
   2  -3  -1    0.90    2.00
   2  -3  -1    4.70    4.50
   2  -3  -1    3.40    4.60
   2  -3  -1    6.10    4.40
   2  -3  -1    7.00    5.10
   2  -3  -1    3.80    1.90
   2  -3  -1   -1.90    3.00
  -2   3   1   11.80    5.90
  -2   3   1    3.40    5.90
  -2   3   1    2.40    4.70
  -2   3   1    4.30    3.90
   3  -3  -1   60.89   10.70
   3  -3  -1   54.99    6.70
   3  -3  -1   57.59    9.60
   3  -3  -1   63.49   10.30
   3  -3  -1   55.49    8.40
   3  -3  -1   55.89    6.20
   3  -3  -1   67.09   11.50
  -3   3   1   71.29   12.50
  -3   3   1   53.19    8.20
  -3   3   1   52.39   10.00
  -3   3   1   59.79   12.10
   4  -3  -1   90.39    9.20
   4  -3  -1  106.79    9.70
   4  -3  -1  104.29   12.80
   4  -3  -1  108.99   12.70
   4  -3  -1   85.69   10.40
  -4   3   1   94.49   14.00
  -4   3   1  101.09   12.30
  -4   3   1   91.89   14.80
   5  -3  -1  364.36   21.50
   5  -3  -1  416.06   22.90
   5  -3  -1  442.56   30.90
   5  -3  -1  386.36   21.70
   5  -3  -1  331.47   24.60
  -5   3   1  357.86   17.40
  -5   3   1  355.26   16.90
  -5   3   1  372.76   28.40
  -5   3   1  383.16   29.20
  -5   3   1  362.06   24.80
   6  -3  -1   12.00    8.70
   6  -3  -1   13.70    9.90
   6  -3  -1   12.00    6.50
  -6   3   1    6.50    5.20
  -6   3   1   -0.90    6.60
  -6   3   1   11.30   10.80
  -6   3   1  -14.00   10.20
  -6   3   1   11.80    4.70
   7  -3  -1   12.10    7.90
   7  -3  -1   30.80   12.40
   7  -3  -1   43.40   11.10
  -7   3   1   11.30   10.80
  -7   3   1   29.90    6.70
  -7   3   1   12.90    6.30
  -7   3   1   26.50   15.30
  -7   3   1   22.60    9.60
   8  -3  -1    7.40    9.50
   8  -3  -1   -6.60    8.90
   8  -3  -1   -2.20   10.90
  -8   3   1   -3.90   12.40
  -8   3   1    6.00   12.30
  -8   3   1   14.80    6.10
  -8   3   1    6.80    7.80
  -8   3   1   -8.00    7.40
   9  -3  -1   -8.90   11.60
   9  -3  -1    2.10   13.80
  -9   3   1   33.60   36.30
  -9   3   1  -11.80    7.80
  -9   3   1   -9.70    5.00
  10  -3  -1    9.60   15.90
  10  -3  -1   -0.20   13.00
 -10   3   1  -16.50   14.90
 -10   3   1   17.50   21.10
 -10   3   1   -5.00   10.20
 -10  -2  -1   33.70   20.50
 -10  -2  -1   50.99   18.70
 -10  -2  -1   16.10   24.20
  10   2   1   37.20   18.50
  10   2   1   49.99   18.90
  -9  -2  -1   96.09   18.40
   9   2   1  103.49   22.10
  -8  -2  -1   60.69   17.30
  -8  -2  -1   35.40    5.40
  -8  -2  -1   55.89    8.00
   8   2   1   34.70   12.90
   8   2   1   83.89   18.90
  -7  -2  -1   10.70    4.60
  -7  -2  -1   28.30    7.20
  -7  -2  -1   16.30   12.70
   7   2   1   16.40   11.60
   7   2   1   15.60   11.90
  -6  -2  -1   53.19    8.00
  -6  -2  -1   67.09   14.30
  -6  -2  -1   45.70   13.00
   6   2   1   69.99   15.00
   6   2   1   60.89   14.50
  -5  -2  -1  195.68   18.30
  -5  -2  -1  194.08   13.20
  -5  -2  -1  184.48   17.40
   5   2   1  206.08   16.40
   5   2   1  230.18   19.80
   5   2   1  201.18   18.30
   5   2   1  195.88   16.70
  -4  -2  -1  856.71   41.80
  -4  -2  -1  987.00   42.80
   4   2   1  951.90   41.30
   4   2   1  950.30   41.10
   4   2   1  887.51   40.90
   4   2   1  980.30   43.10
  -3  -2  -1 1184.48   50.19
  -3  -2  -1 1251.77   50.49
  -3  -2  -1 1260.57   50.09
   3   2   1 1240.48   49.30
   3   2   1 1302.67   49.20
   3   2   1 1199.88   49.30
   3   2   1 1288.07   50.79
  -2  -2  -1   -1.60    3.20
  -2  -2  -1    1.50    4.00
  -2  -2  -1    6.30    3.30
  -2  -2  -1    2.80    2.70
   2   2   1    7.30    3.30
   2   2   1    2.40    2.80
   2   2   1    1.90    4.20
   2   2   1    3.40    4.00
  -1  -2  -1  465.75   19.20
  -1  -2  -1  445.66   19.10
  -1  -2  -1  446.56   17.00
  -1  -2  -1  439.86   18.70
   1   2   1  464.25   18.80
   1   2   1  452.55   18.90
   1   2   1  446.76   17.20
   1   2   1  464.75   18.80
   0  -2  -1 1708.43   61.29
   0  -2  -1 1761.72   62.49
   0  -2  -1 1744.13   60.59
   0  -2  -1 1797.22   61.59
   0   2   1 1756.22   61.59
   0   2   1 1707.13   61.39
   0   2   1 1722.13   60.49
   0   2   1 1736.33   62.49
   2  -2  -1 3348.57  117.09
   2  -2  -1 3420.76  115.69
   2  -2  -1 2990.20  112.69
   2  -2  -1 3401.36  116.49
   2  -2  -1 3424.36  118.99
   2  -2  -1 3141.69  112.39
   2  -2  -1 3483.25  118.59
   2  -2  -1 3318.47  116.89
  -2   2   1 3262.67  115.39
  -2   2   1 3234.78  117.29
  -2   2   1 3340.37  119.09
  -2   2   1 3453.25  118.99
   3  -2  -1 1838.72   67.29
   3  -2  -1 1821.42   67.79
   3  -2  -1 1975.20   71.89
   3  -2  -1 1967.00   71.49
   3  -2  -1 1915.31   68.99
  -3   2   1 1755.52   65.39
  -3   2   1 1869.51   73.69
  -3   2   1 1911.81   73.39
  -3   2   1 1697.33   64.89
  -3   2   1 1958.20   71.39
   4  -2  -1   48.90    8.20
   4  -2  -1   49.40    8.60
   4  -2  -1   52.19    8.10
   4  -2  -1   40.60    9.90
  -4   2   1   54.89   11.50
  -4   2   1   46.50    8.90
  -4   2   1   34.60    6.30
  -4   2   1   48.90   10.70
  -4   2   1   51.69    6.70
   5  -2  -1  851.01   38.10
   5  -2  -1  801.52   35.50
   5  -2  -1  779.42   36.50
   5  -2  -1  815.22   45.30
  -5   2   1  815.82   43.30
  -5   2   1  796.52   38.00
  -5   2   1  871.41   44.10
  -5   2   1  754.72   33.80
  -5   2   1  774.42   34.90
   6  -2  -1  305.67   25.30
   6  -2  -1  350.46   26.20
   6  -2  -1  334.17   22.10
   6  -2  -1  339.67   23.40
  -6   2   1  341.77   28.90
  -6   2   1  290.77   20.40
  -6   2   1  326.57   28.40
  -6   2   1  322.77   22.20
  -6   2   1  307.57   19.30
   7  -2  -1  202.58   23.50
   7  -2  -1  160.78   15.40
   7  -2  -1  189.18   20.60
  -7   2   1  178.48   16.30
  -7   2   1  145.59   17.50
  -7   2   1  189.68   17.70
  -7   2   1  171.78   23.80
  -7   2   1  202.98   27.20
   8  -2  -1   33.10   13.70
   8  -2  -1    7.00    7.20
   8  -2  -1   11.30   11.40
  -8   2   1   23.20   14.80
  -8   2   1   22.90   14.90
  -8   2   1    7.30   10.80
  -8   2   1    2.30    6.90
  -8   2   1   19.10   13.10
   9  -2  -1    3.30   12.20
   9  -2  -1    4.70   10.40
   9  -2  -1   -0.20   11.70
  -9   2   1    5.50   16.10
  -9   2   1    1.70   11.80
  -9   2   1   21.80   17.10
  10  -2  -1  -23.80   12.00
  10  -2  -1  -21.90   13.10
 -10   2   1  -19.90   10.80
 -10   2   1  -13.90   15.30
 -10   2   1   -6.20   19.40
 -10  -1  -1   21.40   24.50
 -10  -1  -1   28.20   21.70
 -10  -1  -1   58.59   17.90
  10   1   1   23.10   17.50
  10   1   1   33.80   19.10
  -9  -1  -1  -12.90   12.30
  -9  -1  -1   -6.20   11.10
  -9  -1  -1   -2.40    3.20
   9   1   1  -28.30   17.40
  -8  -1  -1   48.20   14.80
  -8  -1  -1   37.70    7.60
   8   1   1   42.30   14.80
   8   1   1   45.30    5.40
   8   1   1   31.50   15.70
  -7  -1  -1  486.45   26.10
  -7  -1  -1  574.64   35.50
  -7  -1  -1  516.05   23.40
   7   1   1  500.15   22.70
   7   1   1  600.84   37.80
   7   1   1  570.04   37.10
  -6  -1  -1  357.86   17.80
  -6  -1  -1  313.37   24.70
  -6  -1  -1  356.66   25.50
   6   1   1  366.06   18.30
   6   1   1  382.16   26.90
   6   1   1  357.16   26.00
  -5  -1  -1  136.29   15.30
  -5  -1  -1  142.09   15.30
  -5  -1  -1  139.39    9.90
   5   1   1  135.89   15.40
   5   1   1  150.78   15.10
   5   1   1  128.59   14.60
  -4  -1  -1   69.09    7.00
  -4  -1  -1   57.89   10.70
  -4  -1  -1   57.89   11.00
   4   1   1   72.69   11.00
   4   1   1   66.39   11.50
   4   1   1   68.79   10.50
   4   1   1   74.89   12.20
  -3  -1  -1  355.16   19.50
  -3  -1  -1  328.47   18.80
  -3  -1  -1  340.67   15.90
  -3  -1  -1  334.47   17.90
   3   1   1  348.17   18.80
   3   1   1  353.06   19.40
   3   1   1  353.66   18.90
   3   1   1  337.27   18.90
  -2  -1  -1 1029.40   40.70
  -2  -1  -1 1044.60   40.40
  -2  -1  -1 1028.20   39.40
   2   1   1 1037.70   40.10
   2   1   1 1087.79   40.00
   2   1   1 1083.19   40.70
   2   1   1 1020.90   40.30
   1  -1  -1  791.12   28.50
   1  -1  -1  819.32   29.20
   1  -1  -1  844.82   31.70
   1  -1  -1  867.31   31.10
   1  -1  -1  832.92   31.40
   1  -1  -1  862.41   32.50
   1  -1  -1  826.92   28.80
   1  -1  -1  851.11   31.50
  -1   1   1  811.62   31.60
  -1   1   1  847.52   32.50
  -1   1   1  833.12   31.40
   2  -1  -1  534.45   22.40
   2  -1  -1  544.75   22.30
   2  -1  -1  533.85   21.30
   2  -1  -1  551.34   22.70
   2  -1  -1  556.14   23.70
   2  -1  -1  499.85   18.40
  -2   1   1  484.35   22.50
  -2   1   1  552.54   21.30
  -2   1   1  589.34   24.70
  -2   1   1  538.45   25.00
  -2   1   1  520.75   20.60
   3  -1  -1 2488.25   89.09
   3  -1  -1 2532.35   90.79
   3  -1  -1 2451.05   87.79
   3  -1  -1 2438.06   88.19
  -3   1   1 2469.85   91.79
  -3   1   1 2394.66   87.89
  -3   1   1 2566.24   89.09
  -3   1   1 2433.96   87.09
   4  -1  -1 3393.16  124.29
   4  -1  -1 3575.84  127.89
   4  -1  -1 3462.15  125.69
  -4   1   1 3765.52  130.49
  -4   1   1 3466.45  123.49
  -4   1   1 3276.07  124.19
  -4   1   1 3566.94  124.59
   5  -1  -1  798.62   36.70
   5  -1  -1  753.12   37.60
   5  -1  -1  833.02   40.20
   5  -1  -1  866.31   38.80
   5  -1  -1  775.52   34.40
  -5   1   1  744.13   35.20
  -5   1   1  874.01   43.20
  -5   1   1  789.22   35.60
  -5   1   1  746.13   36.30
   6  -1  -1  136.99   14.80
   6  -1  -1  170.58   18.10
   6  -1  -1  134.09   12.40
   6  -1  -1  139.99   16.60
  -6   1   1  124.69   15.00
  -6   1   1  138.29   13.10
  -6   1   1  117.39   19.90
  -6   1   1  138.09   14.30
  -6   1   1  125.69   21.40
   7  -1  -1   51.19   16.10
   7  -1  -1   63.59   10.70
   7  -1  -1   83.49   17.10
  -7   1   1   79.89   13.70
  -7   1   1   67.99   17.00
  -7   1   1   54.99   11.00
  -7   1   1   65.79   19.80
   8  -1  -1  127.89   15.40
   8  -1  -1  203.08   22.80
   8  -1  -1  179.18   24.50
  -8   1   1  217.18   20.00
  -8   1   1  198.98   24.00
  -8   1   1  140.19   15.70
  -8   1   1  223.08   26.40
  -8   1   1  158.98   28.00
   9  -1  -1    7.50    8.30
   9  -1  -1   11.40   13.00
   9  -1  -1   36.90   15.50
  -9   1   1   28.60   25.80
  -9   1   1    4.00   15.10
  -9   1   1   38.50    8.60
  -9   1   1   24.80   11.30
  -9   1   1   48.40   20.90
  10  -1  -1  -26.00   11.70
  10  -1  -1   47.70   18.40
 -10   1   1   10.80   12.80
 -10   1   1   -9.80   16.40
 -10   1   1   16.30   18.90
 -10   0  -1  -12.50   18.40
 -10   0  -1    2.70   12.90
 -10   0  -1  -32.30   17.10
  10   0   1  -17.90   12.20
  10   0   1  -15.50   13.00
  -9   0  -1  -32.60   20.20
  -9   0  -1  -10.80    5.70
  -9   0  -1  -11.80    9.70
   9   0   1  -22.20    9.30
   9   0   1  -14.50   10.10
  -8   0  -1   22.60   15.00
  -8   0  -1   10.20   11.30
  -8   0  -1  -10.50    5.70
  -8   0  -1    5.50   10.10
   8   0   1  -19.60    8.70
   8   0   1  -13.00    9.40
  -7   0  -1   12.10   10.00
  -7   0  -1    6.70    6.70
  -7   0  -1   24.00   12.80
  -7   0  -1    4.80    8.40
  -7   0  -1    7.40    9.20
   7   0   1    9.70   10.60
   7   0   1   25.90   12.40
   7   0   1   -6.60    3.70
  -6   0  -1   -1.00    7.20
  -6   0  -1   -0.40    8.10
  -6   0  -1    0.50    2.50
   6   0   1    3.80    7.60
   6   0   1   11.10    8.30
   6   0   1   -4.20    4.00
  -5   0  -1   -0.50    5.90
  -5   0  -1   -1.70    2.10
  -5   0  -1   -2.70    5.60
   5   0   1    0.30    4.90
   5   0   1    0.10    2.20
   5   0   1   -7.00    6.00
   5   0   1   -7.50    4.70
  -4   0  -1    7.10    3.10
  -4   0  -1   16.40    6.70
  -4   0  -1   23.20    7.10
  -4   0  -1   16.40    5.70
   4   0   1   26.20    7.30
   4   0   1   11.90    5.20
   4   0   1   13.50    7.60
   4   0   1    7.80    2.60
   4   0   1   20.20    6.20
  -3   0  -1    1.10    2.00
  -3   0  -1   -1.70    3.60
  -3   0  -1    5.90    4.30
   3   0   1    5.30    4.40
   3   0   1    3.20    3.70
   3   0   1    0.10    4.30
   3   0   1    2.60    1.60
  -2   0  -1    5.50    3.30
  -2   0  -1    1.80    3.20
  -2   0  -1   -1.90    2.90
   2   0   1    4.00    3.50
   2   0   1    3.70    3.30
   2   0   1   -0.10    2.80
  -1   0  -1    1.40    1.70
  -1   0  -1   -2.40    1.60
  -1   0  -1   -0.10    2.00
  -1   0  -1   -0.10    1.40
   1   0   1   -0.80    1.90
   1   0   1   -1.20    1.30
   1   0   1    0.20    1.80
   1   0   1    1.40    2.10
   1   0  -1    0.80    1.20
   1   0  -1   -1.00    1.30
   1   0  -1    0.00    1.40
   1   0  -1    0.90    1.00
   1   0  -1    0.30    1.40
   1   0  -1   -0.40    2.00
  -1   0   1    1.20    1.80
  -1   0   1    0.00    1.00
  -1   0   1    1.20    1.50
   2   0  -1   -0.90    2.40
   2   0  -1    2.80    2.90
   2   0  -1    0.80    3.40
  -2   0   1    2.00    3.10
  -2   0   1    1.10    2.70
  -2   0   1    1.60    2.00
   3   0  -1    6.90    4.50
   3   0  -1    0.20    4.00
   3   0  -1   -2.30    3.30
   3   0  -1    0.00    5.20
  -3   0   1    3.70    4.70
  -3   0   1    1.30    1.70
  -3   0   1    5.80    4.10
  -3   0   1    0.90    2.60
   4   0  -1   -0.30    5.00
   4   0  -1    5.90    5.20
   4   0  -1   15.10    7.00
   4   0  -1    9.30    6.70
  -4   0   1    7.80    6.20
  -4   0   1   17.10    6.40
  -4   0   1   11.20    2.50
   5   0  -1   -1.30    5.50
   5   0  -1    3.40    5.80
   5   0  -1    5.30    5.80
   5   0  -1    6.10    6.50
  -5   0   1    3.10    5.70
  -5   0   1    0.90    5.70
  -5   0   1   -0.70    1.40
  -5   0   1   -3.40    2.70
  -5   0   1   -1.10    1.30
   6   0  -1    0.80    6.70
   6   0  -1   -0.20    4.10
   6   0  -1   -0.50    6.00
  -6   0   1   -2.30    3.30
  -6   0   1   -1.30    7.70
  -6   0   1    6.50   10.60
  -6   0   1    2.60    6.60
   7   0  -1    7.30   11.50
   7   0  -1    7.80    9.90
  -7   0   1   16.40    9.10
  -7   0   1   11.60   12.90
  -7   0   1   10.90   13.40
   8   0  -1   38.90   14.10
   8   0  -1  -17.70    6.00
   8   0  -1    3.80   11.70
  -8   0   1    3.20    8.50
  -8   0   1   -1.50    4.70
  -8   0   1   31.30   13.50
  -8   0   1  -19.20   12.10
  -8   0   1   28.20   12.20
   9   0  -1    3.30   11.40
   9   0  -1  -13.90    6.80
   9   0  -1   -9.80    9.30
  -9   0   1  -11.00   12.60
  -9   0   1   -0.70   14.00
  -9   0   1   -6.10    9.40
  10   0  -1   13.30   14.50
  10   0  -1   -8.90   12.60
 -10   0   1   11.50   15.70
 -10   0   1  -22.70   18.50
 -10   0   1   11.30   12.50
 -10   1  -1   18.70   19.00
 -10   1  -1   59.49   26.90
 -10   1  -1   31.30   15.80
  10  -1   1   28.10   17.40
  10  -1   1   23.50   15.80
  -9   1  -1   -5.40    9.90
  -9   1  -1  -12.60   11.80
  -9   1  -1  -23.70   11.60
   9  -1   1    5.60   11.70
   9  -1   1  -17.50   10.30
  -8   1  -1   54.79   13.80
  -8   1  -1   47.90   11.70
  -8   1  -1   69.99   16.30
  -8   1  -1   61.79   20.50
  -8   1  -1   66.99   18.90
   8  -1   1   55.89   16.80
   8  -1   1   35.60   16.50
  -7   1  -1  631.04   39.40
  -7   1  -1  616.24   34.40
  -7   1  -1  618.14   42.60
  -7   1  -1  498.35   30.70
   7  -1   1  492.35   23.80
   7  -1   1  492.95   36.50
   7  -1   1  622.24   36.90
  -6   1  -1  295.97   23.20
  -6   1  -1  360.56   22.40
  -6   1  -1  327.47   31.00
  -6   1  -1  345.57   23.90
  -6   1  -1  373.46   30.80
   6  -1   1  343.77   18.60
   6  -1   1  376.36   26.90
   6  -1   1  363.66   28.10
  -5   1  -1  150.28   15.50
  -5   1  -1  140.19    7.70
  -5   1  -1  164.48   18.80
  -5   1  -1  147.99   14.50
  -5   1  -1  121.79   13.70
   5  -1   1  135.29    9.20
   5  -1   1  164.38   15.40
   5  -1   1  146.09   14.30
   5  -1   1  138.89   15.60
  -4   1  -1   75.69   10.90
  -4   1  -1   66.79   10.30
  -4   1  -1  116.09   14.30
  -4   1  -1   74.29   10.90
  -4   1  -1   65.69   10.60
   4  -1   1   66.79    6.20
   4  -1   1   61.69   11.90
   4  -1   1   74.69   10.80
   4  -1   1   75.59   11.20
  -3   1  -1  342.17   18.10
  -3   1  -1  355.46   18.00
  -3   1  -1  341.47   18.80
  -3   1  -1  340.37   19.30
  -3   1  -1  340.77   15.30
   3  -1   1  343.67   14.70
   3  -1   1  355.46   18.40
   3  -1   1  378.76   18.70
   3  -1   1  368.66   20.20
   3  -1   1  336.37   14.20
  -2   1  -1 1086.39   42.10
  -2   1  -1  998.20   36.20
  -2   1  -1 1029.40   38.20
  -2   1  -1 1050.39   39.50
  -2   1  -1 1038.70   39.70
  -2   1  -1  995.90   36.00
  -2   1  -1 1001.00   38.70
   2  -1   1 1020.90   38.50
   2  -1   1  985.20   35.90
   2  -1   1 1083.09   40.10
   2  -1   1  980.40   38.70
   2  -1   1  981.60   36.20
   1   1  -1  814.72   29.90
   1   1  -1  799.42   30.10
   1   1  -1  841.82   31.70
  -1  -1   1  822.72   30.20
  -1  -1   1  819.62   30.00
  -1  -1   1  787.02   31.30
   2   1  -1  562.64   23.40
   2   1  -1  541.75   25.00
   2   1  -1  574.94   23.50
  -2  -1   1  578.34   23.80
  -2  -1   1  516.15   24.70
  -2  -1   1  549.25   23.40
   3   1  -1 2419.96   87.49
   3   1  -1 2501.55   87.99
   3   1  -1 2513.15   89.99
  -3  -1   1 2558.64   88.09
  -3  -1   1 2177.28   82.09
  -3  -1   1 2362.96   90.19
   4   1  -1 3635.34  127.59
   4   1  -1 3390.06  124.79
   4   1  -1 3261.97  124.09
   4   1  -1 3607.64  126.29
  -4  -1   1 3278.47  126.39
  -4  -1   1 3643.94  125.39
   5   1  -1  829.62   40.00
   5   1  -1  742.03   40.10
   5   1  -1  838.22   39.10
   5   1  -1  745.23   40.20
  -5  -1   1  715.73   30.00
  -5  -1   1  823.92   37.90
  -5  -1   1  748.83   38.60
   6   1  -1  151.68   17.90
   6   1  -1  155.68   16.80
  -6  -1   1  134.89   18.40
  -6  -1   1  114.09    8.00
  -6  -1   1  137.09   17.10
  -6  -1   1  128.59    8.80
  -6  -1   1  119.59    8.70
   7   1  -1   35.20   14.00
   7   1  -1   63.99   16.70
  -7  -1   1   51.99    5.10
  -7  -1   1   61.09    6.70
  -7  -1   1   55.69   14.40
  -7  -1   1   54.69   13.50
   8   1  -1  175.88   23.70
   8   1  -1  113.19   14.40
   8   1  -1  180.78   23.10
  -8  -1   1  153.98   19.80
  -8  -1   1  126.99   26.60
   9   1  -1   18.30   22.00
   9   1  -1   29.10   16.80
   9   1  -1    3.10    9.10
  -9  -1   1   21.10   15.30
  -9  -1   1   33.90   14.60
  -9  -1   1   -4.80   16.60
  10   1  -1   23.80   15.70
  10   1  -1   -6.70   13.40
 -10  -1   1    2.70   12.90
 -10  -1   1  -11.70   15.10
 -10  -1   1  -16.40   19.50
 -10   2  -1   42.10   15.00
 -10   2  -1  -10.30    9.10
 -10   2  -1   45.60   22.70
 -10   2  -1   17.80   20.70
  10  -2   1   11.40   14.20
  10  -2   1   42.50   19.30
  -9   2  -1   90.09   23.30
  -9   2  -1   63.59   14.10
  -9   2  -1   95.09   27.60
  -9   2  -1   71.49   21.60
  -9   2  -1   59.89   13.40
   9  -2   1   84.79   21.30
   9  -2   1   62.39   17.80
  -8   2  -1   66.99   19.40
  -8   2  -1   70.29   13.80
  -8   2  -1   86.59   22.80
  -8   2  -1   47.10   12.30
   8  -2   1   62.19   18.90
   8  -2   1   92.79   17.30
  -7   2  -1   27.70   13.60
  -7   2  -1   41.50   12.70
  -7   2  -1   18.00    8.60
  -7   2  -1   26.40   15.30
  -7   2  -1   35.60   11.80
   7  -2   1   35.80   15.10
   7  -2   1   20.00   11.10
  -6   2  -1   60.79   11.90
  -6   2  -1   58.39   16.00
  -6   2  -1   41.10   10.10
  -6   2  -1   56.69   16.00
  -6   2  -1   53.59   11.50
   6  -2   1   57.49   14.40
   6  -2   1   73.39   15.50
   6  -2   1   55.39   14.60
  -5   2  -1  196.88   15.60
  -5   2  -1  210.18   19.30
  -5   2  -1  241.48   21.80
  -5   2  -1  188.18   15.60
   5  -2   1  210.68   17.30
   5  -2   1  187.58   11.90
   5  -2   1  201.48   16.30
   5  -2   1  199.28   23.20
  -4   2  -1  914.11   41.50
  -4   2  -1 1039.60   47.10
  -4   2  -1  978.30   44.20
  -4   2  -1  896.21   39.20
   4  -2   1  993.20   43.80
   4  -2   1  897.51   40.30
   4  -2   1  999.10   41.00
   4  -2   1  904.01   36.50
  -3   2  -1 1240.48   47.20
  -3   2  -1 1219.18   45.80
  -3   2  -1 1253.57   49.60
  -3   2  -1 1317.17   53.89
  -3   2  -1 1217.58   47.50
  -3   2  -1 1263.07   51.49
   3  -2   1 1354.56   51.39
   3  -2   1 1196.78   48.20
   3  -2   1 1293.77   48.20
   3  -2   1 1188.98   44.30
   3  -2   1 1200.28   45.60
  -2   2  -1    4.60    2.60
  -2   2  -1    2.90    2.80
  -2   2  -1    2.40    3.40
  -2   2  -1    2.00    2.20
  -2   2  -1    3.90    3.70
  -2   2  -1    7.50    5.20
   2  -2   1    4.00    2.10
   2  -2   1    1.30    2.90
   2  -2   1    5.90    3.20
   2  -2   1    3.90    2.80
   2  -2   1    0.20    4.30
   2  -2   1   -2.50    3.50
  -1   2  -1  460.65   19.60
  -1   2  -1  458.25   19.10
  -1   2  -1  478.85   21.50
  -1   2  -1  480.75   22.50
  -1   2  -1  465.45   18.40
   1  -2   1  482.85   19.20
   1  -2   1  453.85   19.80
   1  -2   1  455.85   21.20
   1  -2   1  479.45   19.60
   1  -2   1  518.65   22.70
   0   2  -1 1620.74   59.99
   0   2  -1 1718.73   59.99
   0   2  -1 1737.23   60.99
   0   2  -1 1766.22   61.29
   0   2  -1 1722.13   63.09
   0  -2   1 1703.43   61.29
   0  -2   1 1763.72   63.09
   0  -2   1 1814.22   61.19
   0  -2   1 1714.53   59.99
   2   2  -1 3270.37  115.19
   2   2  -1 3346.57  113.29
   2   2  -1 3243.48  112.69
  -2  -2   1 3029.00  114.79
   3   2  -1 1786.32   69.09
   3   2  -1 1837.72   69.19
   3   2  -1 1923.61   72.39
  -3  -2   1 1923.61   70.09
  -3  -2   1 1907.81   69.79
  -3  -2   1 1715.23   71.29
   4   2  -1   48.20    9.40
   4   2  -1   40.80    8.30
   4   2  -1   46.40    9.10
   4   2  -1   58.49   12.30
  -4  -2   1   41.70    9.40
  -4  -2   1   53.29    9.80
  -4  -2   1   38.00    9.60
   5   2  -1  835.52   40.10
   5   2  -1  776.72   38.60
   5   2  -1  792.72   39.10
   5   2  -1  883.11   42.30
  -5  -2   1  736.23   40.10
  -5  -2   1  864.01   40.20
   6   2  -1  349.27   27.30
   6   2  -1  342.37   24.70
  -6  -2   1  342.97   24.90
  -6  -2   1  298.07   24.70
   7   2  -1  147.69   20.10
   7   2  -1  129.69   22.60
  -7  -2   1  158.18   20.50
  -7  -2   1  145.09   11.20
   8   2  -1   18.60   11.80
   8   2  -1    7.50   11.30
  -8  -2   1   25.70   11.60
  -8  -2   1    9.50    5.00
  -8  -2   1    3.90    4.60
   9   2  -1   -1.40   11.90
  -9  -2   1   -8.00   16.70
  -9  -2   1   -8.00   11.10
  10   2  -1  -16.50   13.00
  10   2  -1    1.50   14.40
 -10  -2   1    3.70   13.10
 -10  -2   1    1.70   13.90
 -10   3  -1  -16.60   13.90
 -10   3  -1   13.90   23.80
 -10   3  -1    9.00   12.20
 -10   3  -1   39.10   24.00
  10  -3   1   35.20   15.90
  10  -3   1   18.50   18.90
  -9   3  -1    6.70   15.60
  -9   3  -1    1.30   15.10
  -9   3  -1   20.80   19.60
  -9   3  -1    4.40   10.00
   9  -3   1    0.90   12.60
   9  -3   1  -16.00   12.10
  -8   3  -1   20.60   15.50
  -8   3  -1   34.90   11.70
  -8   3  -1   20.30   12.70
  -8   3  -1   29.80   14.60
   8  -3   1   44.70   16.70
   8  -3   1   30.90   14.00
  -7   3  -1    4.20    6.60
  -7   3  -1   -4.10    7.90
  -7   3  -1  -15.70    8.10
  -7   3  -1   -3.50    7.30
   7  -3   1  -19.80    7.30
   7  -3   1   -3.90    8.50
  -6   3  -1  158.98   21.70
  -6   3  -1  170.58   21.60
  -6   3  -1  146.69   14.40
  -6   3  -1  136.79   18.20
  -6   3  -1  162.88   15.50
   6  -3   1  121.19   19.60
   6  -3   1  168.28   17.50
   6  -3   1  139.09   16.40
  -5   3  -1  177.18   35.60
  -5   3  -1  147.09   12.60
  -5   3  -1  130.59   16.90
  -5   3  -1  139.49   15.80
   5  -3   1  151.18   14.60
   5  -3   1  122.79   13.50
   5  -3   1  144.59   19.80
  -4   3  -1    7.10    4.00
  -4   3  -1   10.00    4.40
  -4   3  -1   -1.50    5.00
  -4   3  -1    8.60    3.90
  -4   3  -1   12.30    7.00
  -4   3  -1   17.20    8.50
   4  -3   1    6.80    4.60
   4  -3   1   10.80    2.90
   4  -3   1   10.90    5.20
   4  -3   1    6.70    7.00
  -3   3  -1  556.74   29.20
  -3   3  -1  586.54   31.60
  -3   3  -1  547.35   23.80
  -3   3  -1  556.24   26.80
  -3   3  -1  520.15   23.20
  -3   3  -1  518.85   24.10
   3  -3   1  569.24   27.80
   3  -3   1  575.24   24.90
   3  -3   1  534.85   25.20
   3  -3   1  542.05   22.50
   3  -3   1  569.84   28.60
   3  -3   1  581.14   30.80
  -2   3  -1   82.69    9.90
  -2   3  -1   75.59    6.50
  -2   3  -1   57.19    7.20
   2  -3   1   82.59    8.70
   2  -3   1   85.59    7.20
   2  -3   1   69.29    7.00
  -1   3  -1  362.96   15.30
  -1   3  -1  375.36   21.10
  -1   3  -1  374.76   16.70
  -1   3  -1  377.16   16.20
   1  -3   1  402.96   20.90
   1  -3   1  350.06   16.80
   1  -3   1  373.26   16.90
   1  -3   1  380.86   20.00
   1  -3   1  365.76   16.10
   0   3  -1  120.79    8.80
   0   3  -1  116.49    7.40
   0   3  -1  133.29    7.00
   0   3  -1  103.79    8.30
   0   3  -1  117.29   11.10
   0  -3   1  119.59    7.80
   0  -3   1  115.19    6.70
   0  -3   1  124.49    8.80
   0  -3   1  126.29   11.00
   0  -3   1  122.39    8.90
   2   3  -1    5.50    3.50
   2   3  -1    4.20    2.00
   2   3  -1    6.70    4.30
   2   3  -1    5.60    5.90
  -2  -3   1    2.20    4.50
  -2  -3   1    1.00    5.20
  -2  -3   1    0.40    3.30
   3   3  -1   63.39    9.60
   3   3  -1   85.29   13.60
   3   3  -1   59.89    9.10
  -3  -3   1   58.29   10.90
  -3  -3   1   59.09    9.10
  -3  -3   1   71.39   10.60
   4   3  -1   97.99   15.00
   4   3  -1   88.79   10.80
   4   3  -1   98.09   11.10
   4   3  -1   94.09   11.10
  -4  -3   1  106.69   15.90
  -4  -3   1  103.79   13.90
  -4  -3   1   99.09   11.90
   5   3  -1  445.06   39.20
   5   3  -1  363.16   23.50
   5   3  -1  397.46   24.70
   5   3  -1  352.76   23.30
  -5  -3   1  326.87   36.50
   6   3  -1    7.00    9.10
   6   3  -1   21.20   11.30
  -6  -3   1   25.60   10.70
   7   3  -1   22.30   11.10
   7   3  -1   27.20   13.70
  -7  -3   1   25.70   13.30
   8   3  -1   -4.20   12.30
   8   3  -1   26.40   12.10
  -8  -3   1   -4.90    4.70
  -8  -3   1   10.10   11.60
   9   3  -1   -1.20   12.40
  -9  -3   1   35.00   14.20
  10   3  -1  -22.00   13.50
  10   3  -1   -8.40   14.80
 -10  -3   1  -43.80   18.40
 -10  -3   1  -33.30   12.90
  -9   4  -1  314.67   37.80
  -9   4  -1  361.36   40.50
  -9   4  -1  286.77   28.50
   9  -4   1  336.57   31.90
   9  -4   1  294.97   34.40
  -8   4  -1  121.19   23.80
  -8   4  -1  189.98   23.70
  -8   4  -1  154.28   14.10
  -8   4  -1  219.98   30.40
  -8   4  -1  167.58   21.60
   8  -4   1  164.18   21.50
   8  -4   1  159.98   27.70
  -7   4  -1   -0.40   11.10
  -7   4  -1    0.20   12.00
  -7   4  -1   -7.20    9.40
  -7   4  -1    1.20    8.70
  -7   4  -1   -7.30    5.50
   7  -4   1    4.30    8.20
   7  -4   1    0.90   10.60
  -6   4  -1   -1.40    5.70
  -6   4  -1    2.70   11.70
  -6   4  -1   -2.60    9.10
  -6   4  -1    0.90    4.90
  -6   4  -1   11.00    9.60
   6  -4   1   20.40    8.10
   6  -4   1    5.20    7.40
   6  -4   1  -24.50    9.00
  -5   4  -1  522.35   24.50
  -5   4  -1  580.34   37.10
  -5   4  -1  578.24   33.70
  -5   4  -1  517.55   25.00
  -5   4  -1  582.34   35.60
   5  -4   1  516.85   28.60
   5  -4   1  511.05   20.80
   5  -4   1  573.34   29.20
   5  -4   1  538.75   32.80
  -4   4  -1  203.38   20.00
  -4   4  -1  191.98   18.50
  -4   4  -1  185.28   11.70
  -4   4  -1  186.68   11.50
  -4   4  -1  196.88   13.60
  -4   4  -1  225.38   18.50
  -4   4  -1  166.38   14.60
   4  -4   1  205.58   17.00
   4  -4   1  194.58   13.90
   4  -4   1  180.08   14.10
   4  -4   1  199.88   11.00
  -3   4  -1 1366.56   56.19
  -3   4  -1 1318.47   56.49
  -3   4  -1 1210.88   46.60
  -3   4  -1 1250.17   51.79
  -3   4  -1 1303.57   50.59
  -3   4  -1 1339.47   58.89
  -3   4  -1 1227.18   46.90
   3  -4   1 1354.96   53.29
   3  -4   1 1292.97   50.59
   3  -4   1 1296.37   57.29
   3  -4   1 1273.57   48.20
   3  -4   1 1266.57   49.40
   3  -4   1 1317.87   55.89
  -2   4  -1 2550.24   90.09
  -2   4  -1 2532.35   89.09
  -2   4  -1 2625.24   98.19
  -2   4  -1 2646.74   98.99
  -2   4  -1 2676.23  100.89
  -2   4  -1 2586.24   93.49
  -2   4  -1 2548.05   93.59
   2  -4   1 2770.02   99.29
   2  -4   1 2468.35   93.89
   2  -4   1 2551.84   92.69
   2  -4   1 2766.72  100.29
  -1   4  -1   30.80    4.30
  -1   4  -1   40.50    5.30
  -1   4  -1   42.50    5.40
  -1   4  -1   52.09    8.70
  -1   4  -1   59.49   11.10
   1  -4   1   52.49    6.80
   1  -4   1   42.80    5.40
   1  -4   1   55.59   10.20
   1  -4   1   41.90    6.20
   1  -4   1   51.69    9.50
   1  -4   1   39.90    6.10
   0   4  -1  235.08   14.50
   0   4  -1  182.78   12.50
   0   4  -1  189.98   10.80
   0   4  -1  211.28   10.00
   0   4  -1  189.38   15.90
   0   4  -1  211.38   12.40
   0  -4   1  192.08   12.50
   0  -4   1  205.38   10.60
   0  -4   1  209.98   10.40
   0  -4   1  196.98   11.30
   0  -4   1  223.68   13.30
   1   4  -1 3527.55  124.39
   1   4  -1 3525.25  123.49
   1   4  -1 3409.86  121.69
   1   4  -1 3621.54  123.09
  -1  -4   1 3355.86  124.69
  -1  -4   1 3584.54  123.59
   3   4  -1  682.23   31.40
   3   4  -1  655.13   31.10
   3   4  -1  677.63   34.30
  -3  -4   1  703.03   32.10
  -3  -4   1  679.23   32.00
  -3  -4   1  650.93   34.20
   4   4  -1    5.10    4.80
   4   4  -1    0.80    7.70
   4   4  -1    2.60    4.60
   4   4  -1    2.80    5.60
  -4  -4   1   -1.70    5.10
  -4  -4   1    3.90    8.20
  -4  -4   1    1.00    5.80
   5   4  -1  409.86   28.80
   5   4  -1  376.66   24.80
   5   4  -1  343.87   24.40
   5   4  -1  392.26   24.30
  -5  -4   1  419.26   26.70
  -5  -4   1  378.86   27.30
  -5  -4   1  430.66   26.90
   6   4  -1  676.13   40.90
   6   4  -1  647.94   36.80
  -6  -4   1  678.13   39.30
   7   4  -1   97.09   17.60
   7   4  -1   83.49   19.50
  -7  -4   1   69.79   16.90
   8   4  -1   97.99   18.40
   8   4  -1   65.29   17.50
  -8  -4   1   43.90   11.70
  -8  -4   1   43.60    9.20
  -8  -4   1   41.40   14.50
   9   4  -1   -4.50   15.30
   9   4  -1   -1.40   14.30
  -9  -4   1  -10.00    4.90
  -9  -4   1   26.70   15.70
  -9   5  -1   16.60   16.70
  -9   5  -1   22.60   19.00
  -9   5  -1    3.90   13.80
   9  -5   1   16.30   12.60
   9  -5   1   -7.90   12.70
  -8   5  -1  -10.00   11.40
  -8   5  -1   16.30   11.40
  -8   5  -1   26.20   17.50
   8  -5   1    3.10   10.50
   8  -5   1   17.50   14.30
  -7   5  -1    0.30   12.50
  -7   5  -1   -3.10    8.30
  -7   5  -1   -6.30   10.20
   7  -5   1    0.40    8.10
   7  -5   1  -10.90    8.70
  -6   5  -1  168.08   10.10
  -6   5  -1  219.88   27.20
  -6   5  -1  218.08   24.50
  -6   5  -1  220.78   24.00
   6  -5   1  233.18   28.50
   6  -5   1  227.88   19.00
   6  -5   1  208.48   23.10
  -5   5  -1  109.39    9.50
  -5   5  -1  102.39   12.60
  -5   5  -1  145.99   18.80
  -5   5  -1  112.29   18.40
  -5   5  -1  107.09   20.70
   5  -5   1  112.69   18.60
   5  -5   1  108.69   12.90
   5  -5   1  111.29   11.00
   5  -5   1  114.89   13.50
  -4   5  -1   46.50   15.60
  -4   5  -1   43.40    8.40
  -4   5  -1   36.90   10.90
  -4   5  -1   42.90   10.30
  -4   5  -1   55.39   12.00
   4  -5   1   34.40   10.80
   4  -5   1   45.10   10.40
   4  -5   1   47.40    6.90
   4  -5   1   61.89    9.90
   4  -5   1   36.70   10.60
   4  -5   1   65.49    9.40
  -3   5  -1  116.09   14.70
  -3   5  -1  100.29   11.20
  -3   5  -1  123.99   11.80
  -3   5  -1  124.79   15.40
  -3   5  -1  119.19   16.00
   3  -5   1   96.29   10.60
   3  -5   1   93.19   11.90
   3  -5   1  124.59   11.00
   3  -5   1  124.29   12.60
   3  -5   1  138.49   15.10
   3  -5   1  122.29   15.10
  -2   5  -1  921.21   39.10
  -2   5  -1  924.21   45.80
  -2   5  -1  930.71   43.40
  -2   5  -1  847.72   37.10
   2  -5   1  906.21   44.10
   2  -5   1  928.01   43.70
   2  -5   1  894.71   38.10
   2  -5   1  926.71   36.20
   2  -5   1  877.91   39.10
  -1   5  -1  822.02   38.30
  -1   5  -1  738.83   40.00
  -1   5  -1  789.32   32.00
  -1   5  -1  794.02   31.30
   1  -5   1  848.72   40.50
   1  -5   1  870.91   36.80
   1  -5   1  837.82   35.80
   1  -5   1  810.92   35.40
   1  -5   1  765.32   32.40
   1  -5   1  842.72   39.80
   1  -5   1  785.02   32.20
   0   5  -1    3.80    3.80
   0   5  -1   -2.80    2.20
   0   5  -1    1.50    1.90
   0   5  -1    3.20    3.80
   0   5  -1    0.70    3.70
   0  -5   1    1.80    2.20
   0  -5   1    0.50    5.10
   0  -5   1    1.10    3.90
   0  -5   1    3.30    2.60
   0  -5   1    0.10    3.90
   0  -5   1    0.30    3.00
   1   5  -1   50.69    5.10
   1   5  -1   56.09    8.90
   1   5  -1   63.49   10.00
   1   5  -1   55.99    5.00
   1   5  -1   46.70    7.90
  -1  -5   1   59.19    8.90
  -1  -5   1   61.49    8.10
  -1  -5   1   65.89   10.40
  -1  -5   1   58.29   12.20
   2   5  -1  212.78   10.60
   2   5  -1  208.98   14.80
   2   5  -1  235.38   17.70
   2   5  -1  241.68   15.10
   2   5  -1  198.38   13.60
  -2  -5   1  236.48   15.80
  -2  -5   1  243.38   15.90
  -2  -5   1  191.48   16.60
   3   5  -1  304.97   21.70
   3   5  -1  278.07   18.30
   3   5  -1  307.67   18.80
  -3  -5   1  273.57   19.20
  -3  -5   1  244.88   20.20
  -3  -5   1  296.47   19.30
   4   5  -1   52.99   15.90
   4   5  -1   70.79   12.90
   4   5  -1   50.19   10.10
   4   5  -1   60.19    9.20
  -4  -5   1   73.09   17.90
  -4  -5   1   53.59   12.40
   5   5  -1  371.36   28.60
   5   5  -1  373.76   24.10
  -5  -5   1  360.26   26.10
  -5  -5   1  385.16   27.30
   6   5  -1   77.89   17.40
   6   5  -1   57.09   13.30
  -6  -5   1   59.99   13.50
  -6  -5   1   68.99   15.50
   7   5  -1   24.90   11.40
   7   5  -1   38.00   15.10
  -7  -5   1   20.10   10.60
   8   5  -1   23.90   17.50
   8   5  -1   56.89   15.50
  -8  -5   1   33.70   14.80
   9   5  -1    6.20   16.40
   9   5  -1   12.00   16.20
  -9  -5   1   16.80   15.80
  -9   6  -1   18.50   15.70
  -9   6  -1   26.80   17.30
  -9   6  -1   34.20   22.20
   9  -6   1   31.80   19.40
   9  -6   1   28.30   13.30
  -8   6  -1  103.79   19.90
  -8   6  -1  129.39   24.80
  -8   6  -1  131.89   45.00
   8  -6   1  182.08   33.10
   8  -6   1  177.88   22.10
  -7   6  -1   -7.20   11.40
  -7   6  -1    8.10   11.10
  -7   6  -1   -5.90    9.30
   7  -6   1  -10.60    9.40
   7  -6   1   13.70    9.00
  -6   6  -1   -0.10    9.80
  -6   6  -1    4.20    9.50
  -6   6  -1  -10.60   11.10
   6  -6   1    3.50    7.20
   6  -6   1   -5.40    2.40
   6  -6   1   -4.00   10.30
  -5   6  -1    2.70   11.80
  -5   6  -1    7.40    9.10
  -5   6  -1    9.90   10.30
  -5   6  -1    1.20    6.00
   5  -6   1   -5.70    6.50
   5  -6   1   -3.90    5.00
   5  -6   1    1.40    6.00
   5  -6   1    0.50    9.20
  -4   6  -1  180.08   16.10
  -4   6  -1  198.48   21.70
  -4   6  -1  194.98   23.50
   4  -6   1  196.58   18.40
   4  -6   1  204.48   18.60
   4  -6   1  205.58   15.60
   4  -6   1  226.88   20.70
   4  -6   1  226.38   14.70
   4  -6   1  227.58   22.70
  -3   6  -1  166.28   14.80
  -3   6  -1  148.29   19.30
  -3   6  -1  135.39   17.80
  -3   6  -1  123.29   12.80
   3  -6   1  151.28   12.70
   3  -6   1  157.08   12.50
   3  -6   1  172.48   15.20
   3  -6   1  171.98   21.10
   3  -6   1  156.68   12.10
   3  -6   1  180.98   18.40
   3  -6   1  173.18   15.40
  -2   6  -1  368.76   25.00
  -2   6  -1  355.56   21.00
  -2   6  -1  322.17   18.50
  -2   6  -1  328.87   26.40
   2  -6   1  326.37   24.20
   2  -6   1  333.57   17.60
   2  -6   1  336.07   20.40
   2  -6   1  337.17   25.20
   2  -6   1  333.87   19.20
   2  -6   1  316.57   18.50
  -1   6  -1 1103.49   42.50
  -1   6  -1 1164.98   43.60
  -1   6  -1 1158.08   45.10
  -1   6  -1 1233.58   53.59
  -1   6  -1 1259.47   50.49
  -1   6  -1 1140.59   56.49
   1  -6   1 1216.78   56.19
   1  -6   1 1181.48   54.29
   1  -6   1 1203.48   48.00
   1  -6   1 1214.58   46.10
   1  -6   1 1194.78   47.90
   1  -6   1 1191.68   49.90
   1  -6   1 1198.58   46.10
   0   6  -1   13.30    3.20
   0   6  -1    7.70    4.90
   0   6  -1    7.20    3.90
   0   6  -1    7.40    5.80
   0  -6   1    8.60    5.10
   0  -6   1    8.30    5.60
   0  -6   1    9.10    3.70
   0  -6   1    9.10    4.90
   0  -6   1    6.90    8.00
   1   6  -1  407.46   16.90
   1   6  -1  414.96   18.30
   1   6  -1  378.96   21.90
   1   6  -1  407.86   22.60
   1   6  -1  386.66   20.10
   1   6  -1  457.05   24.40
  -1  -6   1  433.36   28.20
  -1  -6   1  415.06   23.00
  -1  -6   1  370.06   23.10
  -1  -6   1  442.66   22.00
   2   6  -1  496.45   24.80
   2   6  -1  537.35   28.00
   2   6  -1  501.45   25.20
   2   6  -1  473.15   25.80
   2   6  -1  493.05   20.40
  -2  -6   1  527.75   26.30
  -2  -6   1  458.75   28.00
  -2  -6   1  471.25   26.10
   3   6  -1  706.43   45.20
   3   6  -1  708.23   34.80
   3   6  -1  779.52   38.90
  -3  -6   1  733.43   54.79
  -3  -6   1  783.52   37.00
  -3  -6   1  794.12   37.20
   4   6  -1   41.20    7.90
   4   6  -1   52.39   13.60
   4   6  -1   44.30   10.20
   4   6  -1   30.70    9.00
  -4  -6   1   51.29   12.50
  -4  -6   1   41.40   10.40
  -4  -6   1   22.70   10.80
   5   6  -1  158.68   16.00
   5   6  -1  192.28   21.90
  -5  -6   1  200.18   20.10
  -5  -6   1  172.28   19.60
   6   6  -1   66.19   14.60
   6   6  -1   92.09   19.80
  -6  -6   1   86.09   16.70
  -6  -6   1   81.39   17.80
   7   6  -1  114.19   21.90
   7   6  -1   89.79   16.00
  -7  -6   1  122.09   21.40
   8   6  -1  -11.80   13.60
   8   6  -1   -8.60    9.30
  -8  -6   1  -14.60   11.10
   9   6  -1    5.30   13.60
   9   6  -1    1.90   15.70
  -9  -6   1    2.70   14.80
  -9  -6   1  -19.80    8.30
  -9   7  -1  -16.40   18.90
  -9   7  -1  -24.70   14.00
  -9   7  -1    2.90   15.30
   9  -7   1  -25.00   11.80
   9  -7   1   11.90   16.40
  -8   7  -1   31.70   18.40
  -8   7  -1   -5.60   15.50
   8  -7   1   23.40   15.60
   8  -7   1   25.10   10.60
  -7   7  -1  113.29   22.00
  -7   7  -1  193.98   26.00
  -7   7  -1  117.79   25.30
   7  -7   1  226.68   20.60
   7  -7   1  173.78   23.90
  -6   7  -1  450.25   36.60
  -6   7  -1  384.06   33.10
  -6   7  -1  396.86   37.20
   6  -7   1  433.46   33.10
   6  -7   1  347.67   18.60
  -5   7  -1  251.67   26.80
  -5   7  -1  286.97   28.20
  -5   7  -1  298.07   24.90
  -5   7  -1  253.57   29.80
   5  -7   1  259.97   27.10
   5  -7   1  259.27   23.90
   5  -7   1  224.58   16.30
  -4   7  -1  206.98   24.00
  -4   7  -1  210.68   26.00
  -4   7  -1  228.68   19.00
   4  -7   1  248.78   17.70
   4  -7   1  248.28   16.70
  -3   7  -1   11.40    6.50
  -3   7  -1   13.00    7.20
  -3   7  -1   14.10   11.60
  -3   7  -1   23.40    9.90
   3  -7   1   23.40    6.00
   3  -7   1   10.40    8.80
   3  -7   1   10.90    7.20
   3  -7   1   13.10    7.30
   3  -7   1   13.00    6.30
   3  -7   1   15.30    6.00
   3  -7   1   28.50   11.30
  -2   7  -1  396.96   24.30
  -2   7  -1  375.46   20.60
  -2   7  -1  388.56   27.80
  -2   7  -1  366.66   30.20
   2  -7   1  403.36   21.70
   2  -7   1  376.76   20.00
   2  -7   1  356.96   30.50
   2  -7   1  409.06   23.50
   2  -7   1  386.36   21.70
   2  -7   1  402.36   25.20
   2  -7   1  393.66   29.70
  -1   7  -1 1616.14   56.99
  -1   7  -1 1526.35   73.49
  -1   7  -1 1522.85   56.29
  -1   7  -1 1673.03   66.79
  -1   7  -1 1622.54   59.99
  -1   7  -1 1668.93   70.19
   1  -7   1 1548.15   63.29
   1  -7   1 1611.84   61.49
   1  -7   1 1620.84   63.49
   1  -7   1 1683.03   66.49
   1  -7   1 1644.24   60.79
   1  -7   1 1697.03   73.99
   1  -7   1 1624.34   71.79
   0   7  -1 2163.88   78.19
   0   7  -1 2131.29   85.69
   0   7  -1 2088.69   76.79
   0   7  -1 2091.99   74.89
   0  -7   1 2168.08   91.79
   0  -7   1 2099.89   78.79
   0  -7   1 2260.87   83.69
   0  -7   1 2060.99   81.89
   0  -7   1 2204.28   79.79
   1   7  -1  567.34   28.20
   1   7  -1  565.44   29.20
   1   7  -1  528.35   25.70
   1   7  -1  574.44   30.60
   1   7  -1  544.05   21.20
  -1  -7   1  536.85   35.30
  -1  -7   1  569.64   27.90
  -1  -7   1  579.94   29.80
  -1  -7   1  536.65   29.90
   2   7  -1    4.90    2.80
   2   7  -1    4.60    4.80
   2   7  -1   11.40    7.00
   2   7  -1    4.80    4.90
   2   7  -1    3.60    4.80
   2   7  -1    4.80    2.70
  -2  -7   1   16.70    7.30
  -2  -7   1   -2.30    4.70
  -2  -7   1    9.30    6.00
  -2  -7   1   10.40    8.10
   3   7  -1  324.27   15.80
   3   7  -1  352.56   22.60
   3   7  -1  329.67   16.60
   3   7  -1  346.17   21.70
   3   7  -1  386.76   26.00
  -3  -7   1  291.67   24.50
  -3  -7   1  360.26   23.60
   4   7  -1  475.85   29.20
   4   7  -1  611.84   34.80
   4   7  -1  499.65   25.00
  -4  -7   1  532.95   32.00
  -4  -7   1  509.35   31.30
   5   7  -1  356.76   22.50
   5   7  -1  388.66   30.40
  -5  -7   1  379.06   28.60
  -5  -7   1  400.66   29.50
   6   7  -1   59.39   14.70
   6   7  -1   58.49   16.60
  -6  -7   1  102.99   20.20
  -6  -7   1   46.50   14.60
   7   7  -1    1.60    9.00
   7   7  -1    0.00   10.90
  -7  -7   1    0.60    9.60
  -7  -7   1   -8.40   10.10
   8   7  -1   34.80   14.40
   8   7  -1   26.50   17.30
  -8  -7   1   24.50   15.20
   9   7  -1   23.50   13.20
   9   7  -1   33.80   17.00
  -9  -7   1   20.10   16.30
  -9  -7   1   -3.90   10.20
  -8   8  -1   -7.50   13.00
  -8   8  -1  -11.20   14.70
  -8   8  -1  -26.40   11.70
   8  -8   1   -1.10   13.70
  -7   8  -1    0.80   13.80
  -7   8  -1    4.80   11.70
   7  -8   1    5.90   13.00
  -6   8  -1   45.50   20.10
  -6   8  -1   32.80   13.30
  -6   8  -1   62.39   17.80
  -6   8  -1   54.79   12.40
   6  -8   1   43.60   14.90
   6  -8   1   30.30    7.60
  -5   8  -1   13.20    8.30
  -5   8  -1   -3.00   10.30
  -5   8  -1   -6.10   12.00
   5  -8   1   12.50   11.20
   5  -8   1   -2.60    7.70
   5  -8   1    4.20    8.00
   5  -8   1   -9.60    5.80
  -4   8  -1   54.09   13.00
  -4   8  -1   69.19   17.20
  -4   8  -1   51.39   18.30
   4  -8   1   54.39   11.50
   4  -8   1   94.99   12.00
   4  -8   1   84.09   13.20
   4  -8   1   83.79   16.30
  -3   8  -1   18.60    9.10
  -3   8  -1   -2.70   11.60
  -3   8  -1   25.00   11.90
   3  -8   1    2.10    7.10
   3  -8   1   21.90    7.10
   3  -8   1   11.90    6.70
   3  -8   1   12.90    6.40
  -2   8  -1   23.20   10.80
  -2   8  -1   36.80   10.20
  -2   8  -1   27.10    7.10
  -2   8  -1   17.50   12.90
   2  -8   1   36.60    7.80
   2  -8   1   66.89   17.50
   2  -8   1   39.00    9.60
   2  -8   1   32.50    8.40
   2  -8   1   52.99   11.00
   2  -8   1   35.90    7.90
   2  -8   1   50.29   13.30
  -1   8  -1  411.46   45.00
  -1   8  -1  346.17   31.30
  -1   8  -1  408.86   26.50
   1  -8   1  410.96   26.00
   1  -8   1  388.46   30.40
   1  -8   1  388.16   21.00
   1  -8   1  356.66   19.00
   1  -8   1  332.77   21.60
   1  -8   1  364.76   22.10
   1  -8   1  353.96   28.20
   0   8  -1   77.99    9.70
   0   8  -1   62.79   13.70
   0   8  -1   59.89    5.80
   0   8  -1   55.69    7.50
   0  -8   1   75.89   13.40
   0  -8   1   51.19    8.90
   0  -8   1   54.69   19.90
   0  -8   1   59.99   16.20
   0  -8   1   62.79   10.50
   1   8  -1   19.40    2.50
   1   8  -1   12.60    7.60
   1   8  -1   16.50    7.70
   1   8  -1   10.20    5.80
   1   8  -1   16.90    6.40
  -1  -8   1    7.50    7.80
  -1  -8   1   10.50    7.60
  -1  -8   1   12.80    7.70
  -1  -8   1    4.00    8.90
   2   8  -1   18.30    7.30
   2   8  -1   23.00    3.00
   2   8  -1   29.20    9.30
   2   8  -1   17.10    4.00
   2   8  -1    6.70    6.20
   2   8  -1    8.40    6.80
   2   8  -1   20.70    3.80
  -2  -8   1   40.90   10.80
  -2  -8   1    9.40    6.70
  -2  -8   1   20.00   10.60
  -2  -8   1   12.70    8.00
   3   8  -1   17.00    3.90
   3   8  -1    9.60    9.70
   3   8  -1   -1.10   12.70
   3   8  -1   16.00    3.70
  -3  -8   1   25.30    9.50
  -3  -8   1   17.40    8.50
   4   8  -1    4.20    3.20
   4   8  -1    5.20   10.80
   4   8  -1    2.00    4.50
  -4  -8   1    5.60    8.00
  -4  -8   1    9.80   10.00
   5   8  -1   29.00   14.20
   5   8  -1   33.50    8.90
  -5  -8   1   24.80   11.60
  -5  -8   1   37.50   14.10
   6   8  -1  -15.00    9.20
   6   8  -1   -3.60    5.80
  -6  -8   1   -8.40    9.90
  -6  -8   1   -8.10    7.60
   7   8  -1   -5.50    7.60
  -7  -8   1   -0.50   11.60
  -7  -8   1  -14.20   11.30
   8   8  -1    5.70   15.40
   8   8  -1   21.70   11.80
  -8  -8   1   21.70   14.90
  -8   9  -1   -5.30   14.20
  -8   9  -1   33.20   19.80
   8  -9   1   22.50   11.00
   8  -9   1   -7.00   11.70
  -7   9  -1   93.79   26.20
  -7   9  -1   62.59   20.00
   7  -9   1   73.79   14.80
   7  -9   1   43.30    4.40
   7  -9   1  102.59   26.40
  -6   9  -1   92.89   16.60
  -6   9  -1   94.49   24.60
  -6   9  -1  106.59   22.00
   6  -9   1  101.49   19.60
   6  -9   1   59.99   10.90
   6  -9   1  112.09   25.70
  -5   9  -1   94.79   16.30
  -5   9  -1   66.39   22.80
  -5   9  -1   82.59   19.20
   5  -9   1   61.19   12.50
   5  -9   1   97.89   14.80
   5  -9   1   83.99   17.40
  -4   9  -1  126.99   23.80
  -4   9  -1  153.08   28.40
  -4   9  -1  108.99   18.00
   4  -9   1  117.59   24.80
   4  -9   1  177.38   27.40
   4  -9   1  141.09   18.00
  -3   9  -1   -9.70    7.80
  -3   9  -1    7.60   13.10
  -3   9  -1  -17.30    8.60
   3  -9   1   -4.20    6.30
   3  -9   1    1.30    5.80
   3  -9   1   14.70    9.70
   3  -9   1    3.60    5.50
  -2   9  -1   68.19   13.90
  -2   9  -1   58.69   15.90
  -2   9  -1   46.50   18.20
   2  -9   1   51.69   11.00
   2  -9   1   66.79   13.60
   2  -9   1   71.89   11.10
   2  -9   1   55.99   11.70
   2  -9   1   61.79   10.80
  -1   9  -1  258.27   24.70
  -1   9  -1  240.08   21.40
   1  -9   1  229.18   17.30
   1  -9   1  207.58   18.00
   1  -9   1  270.87   21.20
   1  -9   1  226.98   14.20
   1  -9   1  227.68   16.50
   0   9  -1  651.93   38.60
   0   9  -1  597.24   26.60
   0   9  -1  621.94   26.90
   0   9  -1  630.24   36.50
   0  -9   1  647.14   35.30
   0  -9   1  671.73   32.10
   1   9  -1  259.87   16.90
   1   9  -1  265.77   18.00
   1   9  -1  268.27   23.40
  -1  -9   1  287.57   22.00
  -1  -9   1  242.08   21.30
  -1  -9   1  265.37   20.00
   2   9  -1   -8.10    6.80
   2   9  -1   13.30    8.70
   2   9  -1    4.90    6.80
  -2  -9   1  -10.80    6.40
  -2  -9   1   -2.30    6.50
   3   9  -1  214.38   18.90
   3   9  -1  250.37   22.30
   3   9  -1  196.28   12.10
   3   9  -1  216.18    9.80
  -3  -9   1  218.28   21.30
  -3  -9   1  242.78   21.80
   4   9  -1  601.84   26.30
   4   9  -1  604.24   25.60
   4   9  -1  663.53   39.00
  -4  -9   1  603.34   38.10
  -4  -9   1  674.93   39.00
   5   9  -1   73.79   16.60
   5   9  -1   60.39    9.30
   5   9  -1   78.19    7.40
  -5  -9   1   55.09   15.10
  -5  -9   1   60.69   15.50
   6   9  -1   -2.20    4.00
   6   9  -1    3.40    6.50
   6   9  -1   -6.10   11.00
  -6  -9   1   -3.00    9.50
  -6  -9   1   -1.90   11.60
   7   9  -1    6.10    8.40
   7   9  -1    1.50   14.70
  -7  -9   1    8.50   12.20
  -7  -9   1    2.00   12.80
   8   9  -1   17.40   16.00
   8   9  -1   16.40   10.50
  -8  -9   1   20.00   16.80
  -7  10  -1   17.50   20.50
  -7  10  -1   55.39   20.40
   7 -10   1   66.29   18.30
   7 -10   1   58.39   13.70
  -6  10  -1    1.30    9.20
  -6  10  -1   -4.30   13.70
  -6  10  -1  -10.80   14.50
   6 -10   1   -2.90    7.50
   6 -10   1  -13.60    7.50
   6 -10   1   27.70   13.10
  -5  10  -1    9.30    8.90
  -5  10  -1    7.60   16.00
  -5  10  -1   18.70   14.60
   5 -10   1   19.60    9.00
   5 -10   1    5.90    8.70
  -4  10  -1  314.67   27.20
  -4  10  -1  278.27   34.40
  -4  10  -1  305.47   32.20
   4 -10   1  342.57   25.50
   4 -10   1  317.77   22.00
   4 -10   1  344.77   29.10
   4 -10   1  290.67   22.40
  -3  10  -1  419.36   36.60
  -3  10  -1  492.55   33.20
  -3  10  -1  440.36   40.70
   3 -10   1  498.65   33.00
   3 -10   1  417.66   27.10
   3 -10   1  418.96   26.70
  -2  10  -1  170.58   31.10
  -2  10  -1  205.68   24.80
  -2  10  -1  188.38   21.70
   2 -10   1  198.78   21.50
   2 -10   1  162.08   18.20
   2 -10   1  213.48   16.80
   2 -10   1  213.68   16.20
   2 -10   1  244.38   20.60
  -1  10  -1  210.98   23.60
  -1  10  -1  202.38   21.70
   1 -10   1  201.38   17.00
   1 -10   1  170.78   23.10
   1 -10   1  214.08   20.50
   1 -10   1  215.18   18.00
   0  10  -1   62.49   14.50
   0  10  -1   69.59   16.60
   0  10  -1   59.29    6.70
   0 -10   1   61.39   13.40
   0 -10   1   77.49   15.00
   0 -10   1   99.99   14.90
   1  10  -1  237.78   16.70
   1  10  -1  234.48   23.80
   1  10  -1  260.77   17.50
   1  10  -1  264.27   24.50
  -1 -10   1  278.17   23.80
  -1 -10   1  280.47   23.70
   2  10  -1  128.89   14.30
  -2 -10   1  142.19   17.60
  -2 -10   1  130.79   19.70
   3  10  -1  157.48   18.20
   3  10  -1  198.28   21.50
  -3 -10   1  222.38   22.10
  -3 -10   1  189.18   21.60
   4  10  -1    0.80   10.70
  -4 -10   1   32.40   11.40
  -4 -10   1   30.60   12.30
   5  10  -1   -5.50    4.10
   5  10  -1   -9.10    9.30
   5  10  -1   -6.50    3.50
  -5 -10   1   -5.10    7.80
  -5 -10   1  -15.50    8.20
   6  10  -1  -14.90   11.10
   6  10  -1   10.10    6.90
  -6 -10   1  -12.50   10.80
  -6 -10   1   -7.80   10.70
   7  10  -1   39.70   17.40
  -7 -10   1   63.69   18.30
  -7 -10   1   74.19   20.50
  -7  11  -1  -20.20   19.90
  -7  11  -1   -6.30   16.00
   7 -11   1   14.80   10.80
   7 -11   1   -2.10   16.50
  -6  11  -1    5.30   11.40
  -6  11  -1    6.30   17.40
  -6  11  -1    5.20   15.20
   6 -11   1    9.70    9.40
   6 -11   1   53.49   17.30
  -5  11  -1   -1.10    8.80
  -5  11  -1  -16.40   13.20
  -5  11  -1   -6.30   11.10
   5 -11   1   12.90   16.00
  -4  11  -1    2.10   14.60
  -4  11  -1  -17.90    7.90
  -4  11  -1   -0.80   11.30
   4 -11   1    4.50    8.80
   4 -11   1   -6.80    5.40
   4 -11   1    1.10   10.40
  -3  11  -1   -6.20   10.30
  -3  11  -1  -17.10   12.10
  -3  11  -1   12.50   10.90
   3 -11   1   -7.20    6.90
   3 -11   1   12.20    7.40
   3 -11   1   -8.40    8.00
  -2  11  -1   -4.60   10.10
  -2  11  -1    0.10    9.80
   2 -11   1    2.40    7.50
   2 -11   1   -0.40    5.50
   2 -11   1  -13.50    7.90
  -1  11  -1   75.09   16.70
  -1  11  -1   68.89   18.40
   1 -11   1   61.39   12.90
   1 -11   1   49.50   14.60
   1 -11   1   87.29   13.60
   0  11  -1  185.48   22.70
   0  11  -1  168.18   23.20
   0 -11   1  171.58   21.10
   0 -11   1  170.88   17.80
   1  11  -1  173.98   19.10
   1  11  -1  181.58   22.80
   1  11  -1  204.58   15.10
   1  11  -1  232.18   25.20
  -1 -11   1  189.78   19.60
  -1 -11   1  203.38   22.00
   2  11  -1   -4.50    8.70
   2  11  -1  -13.00    8.40
   2  11  -1  -14.20    7.00
   2  11  -1   -7.80    8.10
  -2 -11   1  -18.00    6.00
  -2 -11   1   10.60    9.60
   3  11  -1   46.60   12.30
   3  11  -1   61.19   13.60
  -3 -11   1   80.99   17.80
  -3 -11   1   50.89   14.50
   4  11  -1   35.50   13.70
  -4 -11   1   26.40   12.80
  -4 -11   1   37.90   13.50
   5  11  -1   -7.90   10.60
  -5 -11   1    7.30   10.30
   6  11  -1    1.50   14.20
   6  11  -1    3.30    4.10
  -6 -11   1   -4.00   12.50
  -6 -11   1    1.20   12.20
   7  11  -1   -4.20   13.50
   7  11  -1   -5.80    9.30
  -7 -11   1  -17.40   12.90
  -7 -11   1   -6.80   13.60
  -6  12  -1    4.80   13.90
  -6  12  -1   19.00   21.00
  -6  12  -1  -14.70   13.90
   6 -12   1   29.40   11.00
   6 -12   1   13.10   12.50
   6 -12   1  -15.50   12.70
  -5  12  -1    5.40   17.50
  -5  12  -1   62.09   19.60
   5 -12   1   45.60   11.40
   5 -12   1   64.49   17.10
   5 -12   1   32.10   10.90
  -4  12  -1   82.09   21.80
  -4  12  -1   52.39   22.60
  -4  12  -1   93.29   19.70
   4 -12   1  137.39   26.20
   4 -12   1  136.29   17.50
   4 -12   1   79.99   29.00
  -3  12  -1  133.19   25.60
  -3  12  -1  150.78   32.00
  -3  12  -1  212.58   25.20
   3 -12   1  249.68   25.60
   3 -12   1  197.98   18.00
  -2  12  -1  157.98   27.80
  -2  12  -1  201.68   25.20
   2 -12   1  177.18   14.70
   2 -12   1  223.68   24.00
  -1  12  -1    2.10    9.90
  -1  12  -1   -8.60    9.40
   1 -12   1    2.80    7.90
   1 -12   1    1.60   10.50
   0  12  -1   23.00   13.70
   0  12  -1   38.70   14.30
   0 -12   1   43.50   14.30
   0 -12   1   39.30   11.20
   1  12  -1  162.88   14.00
   1  12  -1  159.78   12.40
   1  12  -1  218.68   25.50
   1  12  -1  126.79   22.60
  -1 -12   1  174.18   20.00
  -1 -12   1  187.28   22.00
   2  12  -1  244.88   27.90
   2  12  -1  211.48   19.60
   2  12  -1  221.58   24.10
   2  12  -1  280.67   26.60
  -2 -12   1  260.77   25.30
  -2 -12   1  255.17   24.10
   3  12  -1   28.90   14.70
   3  12  -1   65.99   13.00
   3  12  -1   38.10   12.20
  -3 -12   1   45.80   14.30
  -3 -12   1   62.39   16.60
   4  12  -1  -18.00   10.30
   4  12  -1  -15.20    8.80
  -4 -12   1   -6.10   10.30
  -4 -12   1  -15.70   10.60
   5  12  -1  -11.30   20.80
   5  12  -1    0.00   12.00
  -5 -12   1   -4.30    9.50
  -5 -12   1  -19.00   11.00
   6  12  -1   84.99   24.10
   6  12  -1   72.59   18.40
  -6 -12   1   43.30   16.90
  -6 -12   1   53.99   20.20
  -5  13  -1   67.09   23.60
  -5  13  -1   70.09   18.40
  -5  13  -1   74.99   25.50
   5 -13   1   52.79   13.50
   5 -13   1   29.80   12.50
   5 -13   1   52.39   19.70
  -4  13  -1   19.10   17.50
  -4  13  -1   10.90   21.10
  -4  13  -1    4.30   13.60
   4 -13   1    0.50    9.20
   4 -13   1   36.60   11.20
   4 -13   1   22.30   13.90
  -3  13  -1   -1.80   12.60
  -3  13  -1  -19.90   10.00
   3 -13   1   -3.40    6.20
   3 -13   1    5.10   11.30
   3 -13   1  -10.00    7.50
  -2  13  -1  114.89   29.80
   2 -13   1  120.79   16.20
  -1  13  -1   24.40   15.00
   1 -13   1   28.60    9.60
   1 -13   1   36.20   14.70
   0  13  -1   -5.90    9.40
   0 -13   1    0.00   10.60
   0 -13   1   -8.10    8.00
   1  13  -1    8.20   11.30
  -1 -13   1   -9.20    7.30
  -1 -13   1   10.00   11.30
   2  13  -1   15.90   16.30
   2  13  -1  -16.10   11.50
   2  13  -1    3.40   13.40
  -2 -13   1   10.90   13.40
  -2 -13   1    9.00   11.20
   3  13  -1  -10.70    9.70
   3  13  -1  -38.90   18.60
   3  13  -1  -13.90    8.20
  -3 -13   1   -8.10    8.90
  -3 -13   1   -4.50   10.50
   4  13  -1    0.50   11.20
  -4 -13   1   -3.00   10.50
  -4 -13   1  -17.70   10.30
   5  13  -1   22.10   17.20
   5  13  -1   19.70   15.00
  -5 -13   1   12.40   14.00
  -5 -13   1    1.00   14.50
  -4  14  -1    6.10   15.10
  -4  14  -1   36.90   19.30
   4 -14   1   25.70   11.80
   4 -14   1   33.40   11.30
   4 -14   1   10.50   14.60
  -3  14  -1   19.40   16.40
  -3  14  -1   42.40   19.00
   3 -14   1   13.20   13.50
   3 -14   1   55.59   12.60
  -2  14  -1   26.40   14.80
  -2  14  -1   18.00   16.00
   2 -14   1    7.50    9.50
   2 -14   1   21.60   13.20
  -1  14  -1   -4.60   13.10
  -1  14  -1   20.10   13.80
   1 -14   1  -18.00    6.70
   1 -14   1   -4.60    8.50
   0  14  -1   10.80   15.00
   0 -14   1    3.20   10.80
   0 -14   1   -2.30   10.60
   1  14  -1   34.80   14.80
   1  14  -1   62.19   19.50
  -1 -14   1   45.80   15.80
  -1 -14   1   41.40   16.00
   2  14  -1   68.49   19.60
   2  14  -1   67.59   17.50
  -2 -14   1   75.49   18.90
  -2 -14   1   34.70   14.60
   3  14  -1   20.80   11.40
   3  14  -1   28.40   17.00
  -3 -14   1   21.00   14.30
  -3 -14   1   49.00   15.60
   4  14  -1  -20.90   12.40
   4  14  -1   -9.90   11.30
  -4 -14   1  -18.20   13.50
  -4 -14   1   -7.50   11.60
  -2  15  -1   37.50   17.10
  -2  15  -1   14.60   18.40
   2 -15   1   38.40   16.70
   2 -15   1   28.20   11.50
  -1  15  -1  110.39   26.50
  -1  15  -1   97.39   22.50
   1 -15   1   84.99   15.90
   1 -15   1   72.49   18.70
   0  15  -1   83.29   21.90
   0  15  -1   63.49   20.90
   0 -15   1   73.89   18.90
   0 -15   1   82.39   17.30
   1  15  -1   26.90   19.30
   1  15  -1    5.10   14.80
  -1 -15   1    5.60   12.70
   2  15  -1  -28.90   13.70
  -2 -15   1   15.50   13.10
  -2 -15   1    6.70   13.30
  -2 -15  -2   12.80   14.10
   2  15   2    3.50   14.40
  -1 -15  -2   -1.40   11.50
  -1 -15  -2  -12.90   11.30
   1  15   2   -2.50   14.20
   0 -15  -2  -18.20   10.30
   0 -15  -2  -19.10    8.20
   0  15   2   -0.10   14.50
   1 -15  -2    3.90    9.50
   1 -15  -2   -1.40   11.20
  -1  15   2    8.80   15.80
  -1  15   2    2.30   15.10
   2 -15  -2    1.40   11.70
   2 -15  -2   -0.90    9.60
  -2  15   2  -15.10   14.10
  -2  15   2    2.80   14.60
  -4 -14  -2   -6.30   12.60
  -4 -14  -2   -2.20   13.30
   4  14   2   -5.20   11.20
   4  14   2  -16.50    7.80
  -3 -14  -2    5.40   12.70
   3  14   2   21.50   15.00
  -2 -14  -2  180.98   23.80
  -2 -14  -2  142.79   23.60
   2  14   2  157.78   26.80
  -1 -14  -2  112.49   19.60
  -1 -14  -2  146.49   23.20
   1  14   2  156.58   26.60
   0 -14  -2   43.70   14.70
   0 -14  -2   68.89   15.30
   0  14   2   23.00   15.50
   1 -14  -2    2.50   10.50
   1 -14  -2   -4.60    8.10
  -1  14   2    6.30   15.90
  -1  14   2   12.60   14.80
   2 -14  -2   34.50   15.20
  -2  14   2   18.90   13.70
  -2  14   2   -0.40   12.20
   3 -14  -2   37.10   16.40
   3 -14  -2   38.30   10.60
  -3  14   2   48.70   19.20
  -3  14   2   44.80   16.50
   4 -14  -2   36.30   13.40
   4 -14  -2   -5.10   12.70
   4 -14  -2   -2.60    7.60
  -4  14   2   35.70   20.20
  -4  14   2   10.90   15.10
  -5 -13  -2   88.49   21.60
  -5 -13  -2  104.49   21.20
   5  13   2   79.99   16.00
  -4 -13  -2   57.69   17.70
  -4 -13  -2   42.10   15.40
   4  13   2   43.30   12.90
   4  13   2   37.50   11.00
   4  13   2   33.60   15.40
  -3 -13  -2   29.70   14.10
  -3 -13  -2   24.90   13.40
   3  13   2   20.90   15.60
   3  13   2   20.00    9.60
  -2 -13  -2   14.80   10.00
   2  13   2   11.50    8.20
  -1 -13  -2   23.00   11.80
  -1 -13  -2   34.20   10.60
   0 -13  -2   56.59   14.70
   0 -13  -2   40.10   11.20
   0  13   2   39.10   15.50
   1 -13  -2  151.98   22.50
   1 -13  -2  167.08   20.60
  -1  13   2  138.69   28.30
  -1  13   2  127.59   25.30
   2 -13  -2  130.29   14.60
   2 -13  -2  103.29   19.50
  -2  13   2  100.39   22.00
  -2  13   2  118.39   26.30
   3 -13  -2    1.40    6.60
   3 -13  -2   -7.80    6.00
   3 -13  -2   -8.50    9.40
  -3  13   2  -15.70   11.70
  -3  13   2    9.50   12.80
   4 -13  -2  -17.60    6.90
   4 -13  -2  -23.60    9.50
   4 -13  -2  -15.10    6.00
  -4  13   2    4.60   14.60
  -4  13   2   -5.60   11.10
   5 -13  -2   53.89   10.10
   5 -13  -2   39.10   11.60
   5 -13  -2   68.99   17.80
  -5  13   2   84.99   22.50
  -5  13   2   59.69   21.50
  -6 -12  -2    0.00   14.40
  -6 -12  -2    6.50   12.80
   6  12   2    1.50   14.20
   6  12   2  -17.50    7.30
  -5 -12  -2    7.20   14.70
  -5 -12  -2   20.10   12.00
   5  12   2   19.80   12.70
   5  12   2   24.40   12.40
  -4 -12  -2   36.40   13.20
   4  12   2  -18.70   18.10
   4  12   2   20.50   13.10
   4  12   2   23.40   10.30
  -3 -12  -2    8.20   10.20
  -3 -12  -2    4.50    9.90
   3  12   2    2.50   10.00
   3  12   2   -2.50    7.60
   3  12   2   -6.10    8.40
   3  12   2   22.10   11.60
  -2 -12  -2   40.60   13.50
  -2 -12  -2   17.50   10.30
   2  12   2   31.50   12.70
   2  12   2   13.30    7.90
  -1 -12  -2   25.40   12.30
  -1 -12  -2   29.70   15.10
   1  12   2   20.70   13.20
   1  12   2   29.20    9.10
   0 -12  -2   -0.90    9.20
   0 -12  -2    2.00   10.60
   0  12   2   -0.50   10.90
   0  12   2   -7.20    9.40
   1 -12  -2   23.30   12.60
   1 -12  -2   17.20    7.50
  -1  12   2   33.70   14.80
  -1  12   2   29.90   14.10
   2 -12  -2   -1.50    8.70
   2 -12  -2   25.80    7.80
   2 -12  -2   26.40    5.20
   2 -12  -2   10.20   10.20
  -2  12   2   30.60   15.20
  -2  12   2   18.80   11.50
   3 -12  -2    2.20    5.10
   3 -12  -2    3.10    9.00
   3 -12  -2  -10.10    5.50
  -3  12   2   -8.00    9.80
  -3  12   2    2.10   13.10
   4 -12  -2    4.50    9.80
   4 -12  -2    1.90    5.40
   4 -12  -2   -2.80    7.40
  -4  12   2   -9.90   11.20
   5 -12  -2   -9.10    8.80
   5 -12  -2    6.00   12.70
   5 -12  -2   -2.40    6.70
  -5  12   2    7.80   13.20
  -5  12   2  -21.50   10.10
  -5  12   2   17.00   19.70
   6 -12  -2  -11.10    8.20
   6 -12  -2   12.10   14.10
   6 -12  -2    2.80   11.80
   6 -12  -2    6.40    8.50
  -6  12   2  -11.30   20.50
  -6  12   2   52.09   20.30
  -7 -11  -2   -6.50   11.60
  -7 -11  -2    1.10   16.90
   7  11   2  -27.40   10.00
   7  11   2  -16.30    7.40
  -6 -11  -2   36.20   16.10
  -6 -11  -2   30.20   15.20
   6  11   2   20.20    9.50
   6  11   2   14.20   11.80
  -5 -11  -2  220.48   27.70
  -5 -11  -2  162.88   36.50
   5  11   2  182.48   22.10
   5  11   2  206.38   23.50
  -4 -11  -2  336.77   28.30
  -4 -11  -2  283.17   27.20
   4  11   2  317.17   28.40
   4  11   2  286.17   22.40
   4  11   2  330.67   24.90
   4  11   2  311.27   35.40
  -3 -11  -2  353.46   28.30
  -3 -11  -2  392.56   29.00
   3  11   2  339.87   23.60
   3  11   2  333.47   24.30
   3  11   2  354.46   29.50
   3  11   2  357.66   24.30
  -2 -11  -2   83.49   15.60
  -2 -11  -2   92.49   15.90
   2  11   2  103.39   10.10
   2  11   2   88.59   17.80
   2  11   2   98.99   14.70
   2  11   2  117.09   12.50
  -1 -11  -2   53.49   12.60
  -1 -11  -2   83.69   21.50
   1  11   2   59.79   15.70
   1  11   2   48.80   11.40
   0 -11  -2  424.76   29.40
   0 -11  -2  357.86   25.90
   0 -11  -2  406.06   25.80
   0  11   2  450.25   33.20
   0  11   2  396.86   26.90
   0  11   2  402.76   33.50
   1 -11  -2  662.53   32.10
   1 -11  -2  626.34   38.20
  -1  11   2  641.04   44.30
  -1  11   2  699.03   42.80
   2 -11  -2  307.47   18.10
   2 -11  -2  380.86   28.80
   2 -11  -2  336.67   22.30
   2 -11  -2  402.56   20.90
  -2  11   2  364.16   33.90
  -2  11   2  343.77   29.70
   3 -11  -2   33.00   12.10
   3 -11  -2   49.00   10.20
   3 -11  -2   46.40    8.30
   3 -11  -2   42.20    9.90
  -3  11   2   27.50   15.50
  -3  11   2   24.50   12.90
   4 -11  -2   22.00   12.00
   4 -11  -2   12.10    7.10
   4 -11  -2    3.70    7.90
   4 -11  -2   20.40    6.50
  -4  11   2   21.60   12.50
  -4  11   2   18.20   13.00
  -4  11   2   18.30   15.30
   5 -11  -2   35.70   13.30
   5 -11  -2   50.69   14.50
   5 -11  -2   48.00    8.20
  -5  11   2    5.20   25.90
  -5  11   2   31.70   15.30
  -5  11   2   43.00   16.30
   6 -11  -2   48.90   14.00
   6 -11  -2   64.99   11.40
   6 -11  -2   98.69   20.30
   6 -11  -2   55.39   17.80
  -6  11   2   54.99   19.30
  -6  11   2  105.39   27.70
   7 -11  -2   39.30   11.00
   7 -11  -2   49.50   18.10
  -7  11   2   59.69   26.80
  -7  11   2   69.29   20.90
  -7 -10  -2   69.59   21.10
  -7 -10  -2   87.69   20.50
   7  10   2   59.39   20.10
   7  10   2   60.99   14.80
  -6 -10  -2  123.19   22.90
  -6 -10  -2  145.59   25.50
   6  10   2  186.48   23.80
   6  10   2  103.19   17.20
  -5 -10  -2   10.70   11.10
  -5 -10  -2    2.00    8.60
   5  10   2   -2.30   10.70
   5  10   2   -3.10    9.00
   5  10   2    4.60    8.60
  -4 -10  -2   16.60    9.90
  -4 -10  -2   17.90   10.60
   4  10   2   18.10    8.10
   4  10   2   40.70   12.40
   4  10   2    3.70   10.50
   4  10   2   33.40   11.80
  -3 -10  -2  247.18   22.70
  -3 -10  -2  231.48   22.00
  -3 -10  -2  178.98   20.40
   3  10   2  214.78   17.90
   3  10   2  237.98   21.90
   3  10   2  249.08   19.20
   3  10   2  213.28   22.90
  -2 -10  -2  229.18   20.60
  -2 -10  -2  238.68   21.80
   2  10   2  248.98   23.60
   2  10   2  220.68   15.70
   2  10   2  262.27   20.10
   2  10   2  203.58   18.40
  -1 -10  -2  126.79   14.10
  -1 -10  -2  112.09   16.70
   1  10   2  104.09   17.60
   1  10   2   78.29   13.30
   1  10   2  103.79   18.60
   0 -10  -2   58.09   10.70
   0 -10  -2   45.40   16.90
   0 -10  -2   52.29   12.40
   0  10   2   31.30   12.30
   0  10   2   31.70   13.50
   1 -10  -2  163.78   18.40
   1 -10  -2  153.88   13.10
   1 -10  -2  160.58   15.20
  -1  10   2  168.88   20.90
  -1  10   2  157.78   17.60
  -1  10   2  172.88   23.30
   2 -10  -2   11.80    5.10
   2 -10  -2  -16.40    6.90
   2 -10  -2   -2.10    5.40
   2 -10  -2   -1.70    4.30
  -2  10   2   11.20   10.20
  -2  10   2   -5.30    9.40
   3 -10  -2  180.68   14.60
   3 -10  -2  228.98   22.00
   3 -10  -2  238.08   24.60
   3 -10  -2  203.28   13.50
  -3  10   2  214.58   23.10
  -3  10   2  217.48   29.70
  -3  10   2  213.18   28.10
   4 -10  -2  180.38   12.40
   4 -10  -2  173.18   18.30
   4 -10  -2  184.88   21.00
   4 -10  -2  145.39   13.30
  -4  10   2  183.98   32.00
  -4  10   2  129.99   23.90
  -4  10   2  167.98   21.10
   5 -10  -2  171.48   13.20
   5 -10  -2  140.99   21.90
   5 -10  -2  124.69   13.60
   5 -10  -2  174.18   20.90
  -5  10   2  109.89   19.20
  -5  10   2  239.88   28.50
  -5  10   2  156.98   30.90
   6 -10  -2  -12.60    5.30
   6 -10  -2  -13.80    7.40
   6 -10  -2   -2.50    5.70
   6 -10  -2  -14.50    9.00
  -6  10   2  -34.90   22.10
  -6  10   2   -0.50   17.60
   7 -10  -2   25.90   19.10
   7 -10  -2   27.50    9.50
  -7  10   2   25.00   20.30
  -7  10   2   39.00   17.50
  -8  -9  -2   -8.90   14.30
  -8  -9  -2   20.40   18.70
   8   9   2   10.60    9.80
   8   9   2    5.20   10.30
   8   9   2   -5.10   14.60
  -7  -9  -2   17.70   15.00
   7   9   2   24.00   14.60
   7   9   2   14.20    9.40
  -6  -9  -2   10.00   11.40
  -6  -9  -2   10.00   11.50
   6   9   2   19.80   12.30
   6   9   2    2.50    5.90
   6   9   2    7.70    8.40
  -5  -9  -2   -7.20    6.60
  -5  -9  -2   -0.60    8.90
   5   9   2   -4.30    8.90
   5   9   2   -3.00    7.80
   5   9   2    9.60    4.00
  -4  -9  -2  406.56   30.50
  -4  -9  -2  375.66   25.40
  -4  -9  -2  414.36   30.00
   4   9   2  432.36   29.70
   4   9   2  399.66   26.00
   4   9   2  376.86   24.70
   4   9   2  404.76   28.70
  -3  -9  -2  221.68   20.40
  -3  -9  -2  157.18   18.90
  -3  -9  -2  168.58   19.30
   3   9   2  169.58   15.70
   3   9   2  209.98   20.70
   3   9   2  170.78   16.60
  -2  -9  -2   -5.40    6.70
  -2  -9  -2   -2.50    6.20
  -2  -9  -2   -4.10    7.70
   2   9   2   -0.90    4.90
   2   9   2    1.30    5.40
   2   9   2   -2.70    4.90
   2   9   2   -4.50    7.30
  -1  -9  -2   52.69   11.30
  -1  -9  -2   60.79   11.50
  -1  -9  -2   41.00   11.60
   1   9   2   41.90   12.50
   1   9   2   51.89    6.00
   1   9   2   38.60   11.50
   1   9   2   53.59   12.50
   1   9   2   42.60    9.60
   0  -9  -2  432.46   26.70
   0  -9  -2  546.05   30.30
   0  -9  -2  513.65   25.70
   0   9   2  553.24   29.90
   0   9   2  517.45   32.80
   0   9   2  517.15   34.20
   1  -9  -2   71.99   12.90
   1  -9  -2   55.09    7.00
   1  -9  -2   67.89   12.80
   1  -9  -2   65.59    8.40
  -1   9   2   63.99   13.70
  -1   9   2   65.09   15.80
  -1   9   2   70.69   18.40
   2  -9  -2   62.39    8.30
   2  -9  -2   57.79    9.50
   2  -9  -2   61.69    9.70
   2  -9  -2   77.99   13.60
  -2   9   2   57.69   13.80
  -2   9   2   59.39   15.10
   3  -9  -2   -4.80    5.60
   3  -9  -2    8.40    3.70
   3  -9  -2   11.80    4.70
   3  -9  -2    2.50    7.80
  -3   9   2    1.10    8.50
  -3   9   2   21.20   11.70
  -3   9   2    0.00   11.90
   4  -9  -2   42.30   14.10
   4  -9  -2   49.50    8.40
   4  -9  -2   58.39    8.50
   4  -9  -2   54.79   12.80
  -4   9   2   62.79   15.00
  -4   9   2   61.99   17.40
  -4   9   2   51.19   19.20
   5  -9  -2   26.60   11.50
   5  -9  -2   19.70    7.10
  -5   9   2   14.10   10.60
  -5   9   2   47.90   15.70
  -5   9   2   21.60   15.10
   6  -9  -2    2.50    4.50
   6  -9  -2  -12.40    6.90
   6  -9  -2    4.60    9.60
  -6   9   2    5.80   13.70
  -6   9   2   12.90   11.30
  -6   9   2  -12.40   15.00
   7  -9  -2   38.40   14.20
  -7   9   2   19.60   19.50
  -7   9   2    1.60   14.20
   8  -9  -2  -20.50   12.20
  -8   9   2   -9.30   18.80
  -8   9   2   13.50   14.30
  -8   9   2    4.80   17.20
  -8  -8  -2   79.69   23.20
  -8  -8  -2   74.99   16.90
   8   8   2   94.69   13.80
   8   8   2   81.59   16.20
   8   8   2   99.69   23.10
  -7  -8  -2  477.95   40.80
   7   8   2  484.15   30.00
   7   8   2  461.95   29.30
   7   8   2  510.45   55.89
  -6  -8  -2  335.47   30.30
  -6  -8  -2  357.66   29.80
   6   8   2  366.36   30.30
   6   8   2  329.67   21.80
   6   8   2  335.47   32.90
  -5  -8  -2  193.48   23.10
  -5  -8  -2  160.88   15.20
  -5  -8  -2  179.18   20.80
   5   8   2  184.28   14.00
   5   8   2  192.58   22.50
   5   8   2  167.68   18.20
  -4  -8  -2   33.40   10.50
  -4  -8  -2   17.60   11.70
  -4  -8  -2   14.60    7.40
   4   8   2   17.80    8.50
   4   8   2   15.60    4.80
   4   8   2   18.50    9.30
   4   8   2   17.70   10.70
  -3  -8  -2  421.66   27.10
  -3  -8  -2  463.35   28.40
  -3  -8  -2  501.55   29.70
   3   8   2  440.96   25.60
   3   8   2  432.76   24.90
   3   8   2  475.75   26.80
   3   8   2  487.45   30.00
  -2  -8  -2  812.52   40.00
  -2  -8  -2  818.12   40.90
  -2  -8  -2  764.42   40.50
  -2  -8  -2  810.62   38.80
   2   8   2  823.22   35.70
   2   8   2  795.42   34.70
   2   8   2  763.32   38.90
   2   8   2  826.52   44.40
   2   8   2  840.72   37.90
  -1  -8  -2 1086.19   51.69
  -1  -8  -2 1021.40   57.99
  -1  -8  -2 1168.08   49.10
  -1  -8  -2 1137.09   46.60
  -1  -8  -2 1070.59   48.40
   1   8   2 1067.89   41.10
   1   8   2 1112.49   47.70
   1   8   2 1052.79   40.80
   1   8   2 1134.59   52.79
   1   8   2 1109.49   51.99
   1   8   2 1092.99   51.99
   0  -8  -2 1329.77   52.89
   0  -8  -2 1398.96   62.09
   0  -8  -2 1285.17   64.19
   0  -8  -2 1399.26   69.59
   0  -8  -2 1232.88   54.49
   0  -8  -2 1460.05   58.29
   0   8   2 1338.17   59.99
   0   8   2 1430.36   63.89
   0   8   2 1421.96   57.69
   1  -8  -2   12.00    8.30
   1  -8  -2   27.20    7.90
   1  -8  -2   25.40    4.90
   1  -8  -2   13.50    8.90
   1  -8  -2   15.60    8.70
   1  -8  -2   19.50    7.70
   1  -8  -2   27.10    5.50
   1  -8  -2   28.50    6.70
  -1   8   2   38.80    9.00
  -1   8   2   37.70   10.50
  -1   8   2   22.50   10.30
   2  -8  -2  118.79   10.60
   2  -8  -2  110.59   14.10
   2  -8  -2  112.79    8.50
   2  -8  -2  118.19   13.10
   2  -8  -2  179.08   34.50
   2  -8  -2  120.69   14.60
  -2   8   2  117.29   20.10
  -2   8   2  138.69   18.30
  -2   8   2  143.39   25.10
   3  -8  -2  541.55   28.10
   3  -8  -2  502.35   22.40
   3  -8  -2  609.84   32.20
   3  -8  -2  465.75   24.20
  -3   8   2  553.14   32.40
  -3   8   2  496.35   39.40
  -3   8   2  480.15   35.30
   4  -8  -2 1084.59   43.90
  -4   8   2 1108.29   62.09
  -4   8   2 1170.88   54.59
  -4   8   2 1092.79   64.19
  -4   8   2 1117.09   60.69
   5  -8  -2  114.29   18.80
   5  -8  -2   78.89   10.90
   5  -8  -2  112.89   10.50
  -5   8   2   77.29   19.50
  -5   8   2  128.09   19.40
  -5   8   2   77.59   21.10
  -5   8   2   97.39   19.70
   6  -8  -2    7.40   10.00
   6  -8  -2   -0.10    5.90
   6  -8  -2    4.10    3.20
   6  -8  -2   -3.50    3.70
  -6   8   2    6.10   12.90
  -6   8   2   -9.50   13.90
  -6   8   2   -1.40    9.40
   7  -8  -2   27.20   10.00
   7  -8  -2   14.40   13.60
  -7   8   2   34.40   18.50
  -7   8   2   26.60   14.70
   8  -8  -2   79.49   18.60
   8  -8  -2   59.89   14.40
  -8   8   2   86.79   25.80
  -8   8   2  104.79   26.50
  -8   8   2  108.49   25.20
  -9  -7  -2   12.20   11.80
  -9  -7  -2   17.00   17.60
   9   7   2   57.49   14.30
   9   7   2    6.50   15.70
  -8  -7  -2   36.10   12.50
  -8  -7  -2   70.09   19.50
   8   7   2   40.40    9.30
   8   7   2   59.09   15.50
   8   7   2   86.09   20.40
  -7  -7  -2   30.30   11.20
  -7  -7  -2   29.10   14.10
   7   7   2    3.50    6.80
   7   7   2   17.80   12.10
   7   7   2   25.40   10.30
  -6  -7  -2  285.47   27.90
  -6  -7  -2  299.17   27.10
   6   7   2  290.17   27.40
   6   7   2  287.57   21.40
  -5  -7  -2   36.20   13.00
  -5  -7  -2   29.90   13.70
  -5  -7  -2   39.90    7.80
   5   7   2   36.60    8.90
   5   7   2   41.10   10.00
   5   7   2   17.20   12.40
  -4  -7  -2  315.47   24.60
  -4  -7  -2  278.87   19.20
  -4  -7  -2  276.27   22.00
   4   7   2  279.17   22.70
   4   7   2  266.77   20.40
   4   7   2  306.07   21.20
   4   7   2  259.77   15.80
  -3  -7  -2    0.50    6.00
  -3  -7  -2    3.50    6.60
  -3  -7  -2   -3.50    4.90
  -3  -7  -2    0.80    4.80
   3   7   2    3.30    7.00
   3   7   2    4.70    5.40
   3   7   2    2.70    5.90
   3   7   2   -5.60    5.10
  -2  -7  -2   -4.40    5.90
  -2  -7  -2    1.90    4.90
  -2  -7  -2    9.90    5.60
  -2  -7  -2   -2.60    5.80
   2   7   2    6.10    6.50
   2   7   2    0.30    4.70
   2   7   2   -2.60    4.20
   2   7   2    0.30    4.80
   2   7   2    6.00    6.00
  -1  -7  -2  110.69   23.00
  -1  -7  -2   99.69   13.20
  -1  -7  -2  104.19   11.20
  -1  -7  -2  122.69   12.30
  -1  -7  -2   98.49   12.70
   1   7   2  145.69   14.60
   1   7   2   99.69    8.50
   1   7   2  110.39   11.50
   1   7   2  137.99   12.60
   1   7   2   95.79    8.80
   1   7   2  117.19   14.60
   0  -7  -2  220.08   14.90
   0  -7  -2  252.37   23.90
   0  -7  -2  238.58   16.90
   0  -7  -2  223.58   13.60
   0  -7  -2  236.88   20.70
   0  -7  -2  223.88   19.50
   0   7   2  237.18   18.70
   0   7   2  250.47   21.20
   0   7   2  240.78   17.50
   1  -7  -2  180.88   10.70
   1  -7  -2  185.78   15.40
   1  -7  -2  186.08   15.20
   1  -7  -2  202.08   18.10
   1  -7  -2  221.78   21.40
   1  -7  -2  165.88   10.20
   1  -7  -2  174.18   18.90
   1  -7  -2  179.18   11.40
  -1   7   2  188.28   16.10
  -1   7   2  180.38   18.80
  -1   7   2  174.18   16.90
   2  -7  -2  444.66   28.80
   2  -7  -2  493.25   36.10
   2  -7  -2  440.06   31.10
   2  -7  -2  455.95   19.70
   2  -7  -2  441.26   18.70
   2  -7  -2  474.95   26.30
   2  -7  -2  480.95   23.20
   2  -7  -2  503.15   28.30
  -2   7   2  473.95   28.20
  -2   7   2  465.25   36.60
  -2   7   2  480.05   27.70
  -2   7   2  469.95   34.40
   3  -7  -2  631.94   36.30
   3  -7  -2  633.34   26.60
   3  -7  -2  724.23   41.80
   3  -7  -2  760.82   34.20
   3  -7  -2  655.63   35.20
   3  -7  -2  663.13   41.30
  -3   7   2  689.83   41.00
  -3   7   2  667.53   42.00
  -3   7   2  653.93   42.70
  -3   7   2  741.53   37.20
   4  -7  -2    2.90    7.30
   4  -7  -2    3.00    3.90
   4  -7  -2    4.30    8.70
   4  -7  -2    3.70    3.50
  -4   7   2   -6.70    8.80
  -4   7   2    2.30    8.40
  -4   7   2   -8.60   10.10
  -4   7   2   12.90    8.30
   5  -7  -2   54.59    8.10
   5  -7  -2   61.59    9.00
   5  -7  -2   68.69   15.30
   5  -7  -2   37.40    8.20
  -5   7   2   51.69   17.30
  -5   7   2   28.20   16.50
  -5   7   2   46.50   13.90
   6  -7  -2  112.09   13.00
   6  -7  -2  107.79   19.80
  -6   7   2   94.99   21.80
  -6   7   2  124.89   22.00
  -6   7   2  108.29   24.10
   7  -7  -2   70.39   12.90
   7  -7  -2   56.09   17.50
  -7   7   2   68.19   17.90
  -7   7   2   39.50   17.40
  -7   7   2   62.49   19.60
   8  -7  -2   -1.90   13.50
   8  -7  -2   -1.50    8.70
  -8   7   2    6.10   17.10
  -8   7   2   11.40   20.30
  -8   7   2   23.00   14.00
   9  -7  -2    0.10   10.50
   9  -7  -2    0.20   14.10
  -9   7   2  -21.60   18.00
  -9   7   2    8.60   17.60
  -9   7   2    2.20   12.50
  -9  -6  -2   -3.00   11.20
  -9  -6  -2   36.20   16.80
   9   6   2   18.60   15.00
   9   6   2    1.50   12.70
  -8  -6  -2   68.09   18.20
  -8  -6  -2   53.19   12.50
   8   6   2   59.59   17.00
   8   6   2   61.99    9.40
   8   6   2   95.29   18.60
  -7  -6  -2  114.39   18.00
  -7  -6  -2  148.49   25.20
   7   6   2   87.79   12.10
   7   6   2   89.19   19.70
   7   6   2   94.89   16.20
  -6  -6  -2  207.48   23.70
  -6  -6  -2  203.88   13.40
   6   6   2  217.88   19.40
   6   6   2  216.08   23.80
  -5  -6  -2   29.50    6.90
  -5  -6  -2   31.30   13.70
  -5  -6  -2   35.70   11.20
   5   6   2   39.90   13.30
   5   6   2   26.30    7.90
   5   6   2   24.10    8.80
  -4  -6  -2   79.79   14.20
  -4  -6  -2   47.50   10.70
  -4  -6  -2   53.69    8.80
   4   6   2   52.69    8.40
   4   6   2   56.59    9.90
   4   6   2   74.79   13.20
   4   6   2   65.79   12.50
   4   6   2   47.40   10.20
  -3  -6  -2   67.69   12.30
  -3  -6  -2   48.80   10.10
  -3  -6  -2   60.99    9.70
   3   6   2   48.20   10.60
   3   6   2   43.80    5.90
   3   6   2   62.79    9.90
   3   6   2   52.69   10.10
   3   6   2   66.79   11.30
  -2  -6  -2  830.92   37.50
  -2  -6  -2  793.42   38.30
  -2  -6  -2  849.81   38.60
  -2  -6  -2  837.32   37.70
   2   6   2  829.82   35.90
   2   6   2  818.92   37.40
   2   6   2  850.61   38.10
   2   6   2  812.02   34.90
  -1  -6  -2  980.90   39.30
  -1  -6  -2  872.11   39.70
  -1  -6  -2  974.40   40.40
  -1  -6  -2  961.30   43.20
   1   6   2  985.40   42.20
   1   6   2  898.41   36.00
   1   6   2  911.01   36.30
   1   6   2  958.90   40.40
   1   6   2  969.50   40.50
   0  -6  -2   61.29    9.30
   0  -6  -2   46.70    9.90
   0  -6  -2   69.59   15.20
   0  -6  -2   50.19    3.40
   0  -6  -2   59.59   11.80
   0  -6  -2   51.99    6.20
   0   6   2   57.99   10.20
   0   6   2   57.79    9.40
   0   6   2   40.60   10.20
   0   6   2   64.09    9.30
   1  -6  -2   59.29    9.70
   1  -6  -2   74.19   15.00
   1  -6  -2   51.39    5.90
   1  -6  -2   56.69    5.50
   1  -6  -2   54.69   10.40
   1  -6  -2   53.39    5.40
   1  -6  -2   56.09    9.30
   1  -6  -2   66.59   12.60
  -1   6   2   42.30   10.50
  -1   6   2   70.59   10.60
  -1   6   2   62.99   10.60
   2  -6  -2 1111.19   46.40
   2  -6  -2 1116.79   52.99
   2  -6  -2 1015.30   38.20
   2  -6  -2 1143.29   44.30
   2  -6  -2 1125.19   53.39
   2  -6  -2 1045.30   47.30
   2  -6  -2 1033.30   47.90
   2  -6  -2 1097.49   50.39
  -2   6   2 1119.79   48.30
  -2   6   2 1017.90   51.19
  -2   6   2 1128.69   53.89
  -2   6   2 1143.09   48.40
  -2   6   2 1116.49   55.19
   3  -6  -2  558.24   30.50
   3  -6  -2  587.24   35.20
   3  -6  -2  537.25   21.40
   3  -6  -2  518.95   22.00
   3  -6  -2  613.24   29.40
  -3   6   2  586.04   36.30
  -3   6   2  526.75   36.10
  -3   6   2  573.64   30.90
  -3   6   2  610.34   35.70
   4  -6  -2  354.16   36.70
   4  -6  -2  435.06   40.20
   4  -6  -2  413.66   30.80
   4  -6  -2  371.16   24.70
   4  -6  -2  441.86   26.60
   4  -6  -2  405.96   19.00
   4  -6  -2  428.06   26.10
  -4   6   2  439.56   33.50
  -4   6   2  391.06   29.60
  -4   6   2  448.96   27.90
  -4   6   2  416.26   31.90
   5  -6  -2  192.78   19.10
   5  -6  -2  181.78   14.30
   5  -6  -2  163.28   10.90
   5  -6  -2  176.18   14.10
   5  -6  -2  217.28   21.50
  -5   6   2  217.98   26.10
  -5   6   2  199.88   26.00
  -5   6   2  196.18   23.50
   6  -6  -2   50.19   15.50
   6  -6  -2   87.19   12.90
   6  -6  -2   83.19   16.70
  -6   6   2  100.79   22.70
  -6   6   2   94.99   17.70
  -6   6   2   90.19   19.80
   7  -6  -2   28.40    9.60
   7  -6  -2   40.00   14.80
  -7   6   2   40.40   13.30
  -7   6   2   17.70   17.20
  -7   6   2   46.30   17.60
   8  -6  -2   31.60   11.40
   8  -6  -2   23.40   18.10
  -8   6   2   31.90   14.30
  -8   6   2   50.89   21.70
   9  -6  -2   14.50   11.40
   9  -6  -2   29.50   17.00
  -9   6   2   31.90   19.30
  -9   6   2   -2.40   18.70
  -9   6   2   20.50   13.00
  -9  -5  -2  213.98   21.90
  -9  -5  -2  263.37   30.80
   9   5   2  254.97   29.30
   9   5   2  248.78   30.80
  -8  -5  -2  196.78   19.10
  -8  -5  -2  204.48   45.30
   8   5   2  158.98   12.00
   8   5   2  194.38   23.20
  -7  -5  -2    3.70    7.00
  -7  -5  -2   -2.80   10.40
  -7  -5  -2   -5.00    2.70
   7   5   2    3.30   11.30
   7   5   2  -10.60    3.80
   7   5   2   -8.90    7.40
  -6  -5  -2  155.78   11.60
  -6  -5  -2  173.58   22.40
   6   5   2  157.48   21.70
  -5  -5  -2 1249.68   56.59
  -5  -5  -2 1180.18   57.29
   5   5   2 1208.08   57.19
   5   5   2 1241.38   52.89
  -4  -5  -2  932.31   48.40
  -4  -5  -2  966.30   41.50
  -4  -5  -2  909.11   45.40
  -4  -5  -2 1007.70   62.69
   4   5   2  970.60   40.30
   4   5   2  894.51   42.80
   4   5   2  950.20   48.50
   4   5   2  941.01   43.60
  -3  -5  -2  345.77   21.60
  -3  -5  -2  343.57   21.10
  -3  -5  -2  328.57   21.90
  -3  -5  -2  359.46   19.70
   3   5   2  337.07   16.90
   3   5   2  322.47   19.50
   3   5   2  342.97   20.00
   3   5   2  327.67   20.00
   3   5   2  341.47   21.00
  -2  -5  -2  333.67   18.80
  -2  -5  -2  306.67   19.00
  -2  -5  -2  306.97   19.40
  -2  -5  -2  335.27   19.50
   2   5   2  301.87   17.00
   2   5   2  298.57   17.90
   2   5   2  340.27   18.50
   2   5   2  312.97   18.70
   2   5   2  306.07   17.20
  -1  -5  -2  278.77   15.60
  -1  -5  -2  249.48   15.10
  -1  -5  -2  251.47   16.90
  -1  -5  -2  260.27   14.80
   1   5   2  256.57   15.50
   1   5   2  244.28   14.80
   1   5   2  271.87   16.70
   1   5   2  235.58   12.70
   1   5   2  259.07   13.40
   0  -5  -2  238.78   14.40
   0  -5  -2  211.38   20.10
   0  -5  -2  260.77   18.70
   0  -5  -2  249.97   10.30
   0  -5  -2  234.38   12.00
   0  -5  -2  253.67   17.10
   0  -5  -2  249.68   12.60
   0   5   2  253.17   17.70
   0   5   2  223.28   13.90
   0   5   2  250.87   16.40
   0   5   2  262.57   15.60
   1  -5  -2 2254.77   86.79
   1  -5  -2 2457.25   84.89
   1  -5  -2 2407.76   91.19
   1  -5  -2 2270.67   78.69
   1  -5  -2 2279.67   88.79
   1  -5  -2 2367.46   92.69
   1  -5  -2 2327.87   86.69
   1  -5  -2 2417.66   82.09
   1  -5  -2 2207.88   78.59
  -1   5   2 2304.97   86.39
  -1   5   2 2117.19   92.09
  -1   5   2 2414.36   87.49
  -1   5   2 2346.97   90.19
   2  -5  -2 1479.65   61.89
   2  -5  -2 1455.35   58.99
   2  -5  -2 1488.15   64.09
   2  -5  -2 1427.46   59.89
   2  -5  -2 1488.05   63.99
   2  -5  -2 1535.05   56.89
  -2   5   2 1526.45   60.09
  -2   5   2 1417.46   62.69
  -2   5   2 1477.75   65.39
  -2   5   2 1485.55   64.39
  -2   5   2 1430.76   59.09
   3  -5  -2  669.23   26.20
   3  -5  -2  696.93   38.10
   3  -5  -2  784.02   39.20
   3  -5  -2  648.94   35.50
   3  -5  -2  747.73   33.60
   3  -5  -2  688.33   33.70
   3  -5  -2  714.93   35.60
   3  -5  -2  645.74   26.00
  -3   5   2  690.03   37.50
  -3   5   2  700.63   39.10
  -3   5   2  691.63   33.90
  -3   5   2  702.23   39.50
   4  -5  -2   24.40    5.00
   4  -5  -2   13.20    6.50
   4  -5  -2   21.70    9.80
   4  -5  -2   20.50    8.50
   4  -5  -2    6.70    6.60
   4  -5  -2   23.50    8.70
   4  -5  -2   14.00    3.80
   4  -5  -2   17.30    7.30
  -4   5   2   11.70    9.80
  -4   5   2   -3.00   15.30
  -4   5   2   17.40    8.20
   5  -5  -2  367.36   20.80
   5  -5  -2  373.66   20.70
   5  -5  -2  351.36   14.10
   5  -5  -2  376.46   26.70
  -5   5   2  368.46   31.10
  -5   5   2  357.96   31.00
  -5   5   2  388.56   32.70
   6  -5  -2  918.71   47.30
   6  -5  -2  740.23   40.40
   6  -5  -2  858.51   39.60
   6  -5  -2  804.72   50.79
  -6   5   2  832.32   52.09
  -6   5   2  826.02   46.00
  -6   5   2  785.42   50.79
   7  -5  -2  178.88   21.00
   7  -5  -2  172.18   22.20
  -7   5   2  169.88   21.00
  -7   5   2  141.19   25.80
  -7   5   2  151.48   26.60
   8  -5  -2  -11.90    8.20
   8  -5  -2    1.80   13.30
  -8   5   2   -0.10   13.60
  -8   5   2  -15.10    8.40
  -8   5   2   -6.10   15.40
   9  -5  -2   24.30   16.40
   9  -5  -2    6.40   12.00
  -9   5   2    3.90   12.30
  -9   5   2    6.20   16.80
  -9   5   2   24.80   21.00
  -9  -4  -2   22.30   15.20
   9   4   2   26.80   16.20
   9   4   2   68.39   18.70
  -8  -4  -2   20.10   12.90
   8   4   2   13.30   12.70
   8   4   2   12.10    3.50
   8   4   2   17.90   11.00
  -7  -4  -2   -1.80    5.80
  -7  -4  -2   -6.10   10.80
   7   4   2   -5.90    8.60
   7   4   2   -1.40   11.00
  -6  -4  -2   38.20   12.80
  -6  -4  -2   27.40    8.80
   6   4   2   24.80   12.70
   6   4   2    7.40   10.10
  -5  -4  -2   14.90    9.60
   5   4   2   18.90    8.00
   5   4   2    5.30    8.50
   5   4   2   -6.00    5.80
  -4  -4  -2   -1.40    5.30
  -4  -4  -2    4.00    6.70
   4   4   2    4.90    5.70
   4   4   2   -8.00    5.80
   4   4   2    5.90    4.90
   4   4   2   -1.90    3.20
  -3  -4  -2  147.69   14.10
  -3  -4  -2  151.38   13.30
  -3  -4  -2  142.39   11.40
  -3  -4  -2  140.19   13.80
   3   4   2  147.59   10.60
   3   4   2  149.88   12.10
   3   4   2  150.98   13.80
   3   4   2  143.69   12.80
  -2  -4  -2   34.10    4.60
  -2  -4  -2   44.60    8.30
  -2  -4  -2   43.70    7.30
  -2  -4  -2   39.40    8.70
  -2  -4  -2   36.70    6.80
   2   4   2   45.80    8.30
   2   4   2   28.10    4.80
   2   4   2   39.80    6.60
   2   4   2   40.90    6.80
   2   4   2   36.10    6.90
  -1  -4  -2  131.19    9.80
  -1  -4  -2  140.09   11.50
  -1  -4  -2  144.89    6.50
  -1  -4  -2  133.89   10.00
   1   4   2  144.09    9.10
   1   4   2  134.99    8.70
   1   4   2  147.89   11.00
   0  -4  -2  234.08   14.30
   0  -4  -2  260.07   16.80
   0  -4  -2  240.18   19.10
   0  -4  -2  263.27   16.20
   0  -4  -2  227.38   14.20
   0  -4  -2  245.38   13.20
   0  -4  -2  240.28   11.30
   0   4   2  260.37   14.90
   0   4   2  268.87   15.40
   0   4   2  250.27   13.30
   0   4   2  250.67   16.20
   1  -4  -2  892.71   39.40
   1  -4  -2  850.91   37.70
   1  -4  -2  934.81   40.90
   1  -4  -2  889.11   37.30
   1  -4  -2  912.01   35.50
   1  -4  -2  911.81   41.60
  -1   4   2  926.71   37.90
  -1   4   2  923.71   38.00
  -1   4   2  874.91   39.80
  -1   4   2  804.82   41.40
  -1   4   2  888.21   40.90
   2  -4  -2  136.29   12.90
   2  -4  -2  131.59   13.10
   2  -4  -2  161.98   14.70
   2  -4  -2  116.39   11.10
   2  -4  -2  149.19   14.40
   2  -4  -2  137.29   12.00
  -2   4   2  145.59   15.30
  -2   4   2  115.69   14.80
  -2   4   2  140.79   12.90
  -2   4   2  128.49   14.70
  -2   4   2  141.19   12.80
   3  -4  -2    6.00    5.50
   3  -4  -2   -2.00    3.40
   3  -4  -2   -4.90    4.00
   3  -4  -2   -0.30    4.20
   3  -4  -2    0.00    2.20
   3  -4  -2   -4.10    3.30
   3  -4  -2    0.30    1.70
   3  -4  -2   -0.90    4.40
  -3   4   2   -3.80    6.00
  -3   4   2   -2.00    4.40
  -3   4   2   -5.90    4.10
  -3   4   2    6.30    5.70
   4  -4  -2   85.39    8.50
   4  -4  -2   88.29    6.40
   4  -4  -2  107.29   12.50
   4  -4  -2   70.79   11.50
   4  -4  -2   76.29   14.90
   4  -4  -2  102.39   16.30
   4  -4  -2   91.79    8.40
  -4   4   2   92.39   17.10
  -4   4   2  106.19   13.70
  -4   4   2  104.49   17.00
   5  -4  -2   85.39   22.20
   5  -4  -2  121.99   13.60
   5  -4  -2   98.39   11.40
   5  -4  -2  102.29   16.20
   5  -4  -2   97.99   10.50
  -5   4   2   90.99   18.40
  -5   4   2   80.79   14.10
  -5   4   2  106.29   18.40
   6  -4  -2   20.70    8.40
   6  -4  -2   10.80   10.00
  -6   4   2   11.10   13.40
  -6   4   2   23.20   17.50
  -6   4   2    7.00   11.40
   7  -4  -2   31.50   13.40
   7  -4  -2   31.00   10.10
  -7   4   2   29.50   16.40
  -7   4   2   20.70    9.70
  -7   4   2    5.40   13.80
   8  -4  -2    5.60   12.90
   8  -4  -2   -0.40   15.00
  -8   4   2    0.50   14.00
  -8   4   2   14.40   13.90
  -8   4   2   -7.30    7.50
   9  -4  -2    5.60   17.20
   9  -4  -2    1.40   11.90
  -9   4   2    1.90   10.50
  -9   4   2   21.40   15.30
  -9   4   2    1.70   27.40
 -10  -3  -2   54.59   17.80
  10   3   2   77.09   23.50
  10   3   2   61.49   20.30
  -9  -3  -2  216.58   27.20
   9   3   2  194.28   43.60
   9   3   2  241.38   28.10
  -8  -3  -2   55.59   17.10
  -8  -3  -2   43.60   10.20
  -8  -3  -2   36.50    5.80
   8   3   2   63.69   18.70
   8   3   2   58.59   16.50
  -7  -3  -2   28.80    8.20
  -7  -3  -2   48.30   15.40
   7   3   2   49.50   14.50
   7   3   2   63.69   18.30
  -6  -3  -2  262.37   24.00
  -6  -3  -2  242.48   17.90
   6   3   2  202.18   21.00
   6   3   2  251.57   24.60
  -5  -3  -2  717.13   37.40
  -5  -3  -2  673.73   32.10
  -5  -3  -2  654.33   36.10
   5   3   2  627.34   34.30
   5   3   2  672.33   34.80
   5   3   2  664.13   34.30
   5   3   2  682.83   36.70
  -4  -3  -2 1036.00   46.30
  -4  -3  -2  939.61   45.10
   4   3   2 1007.90   43.90
   4   3   2 1013.40   43.20
   4   3   2 1031.20   45.90
   4   3   2  964.30   43.90
  -3  -3  -2  653.23   32.40
  -3  -3  -2  728.93   32.60
  -3  -3  -2  704.03   33.30
   3   3   2  705.83   30.40
   3   3   2  743.63   33.00
   3   3   2  692.43   31.50
   3   3   2  670.63   31.50
  -2  -3  -2   -3.00    3.80
  -2  -3  -2    1.10    2.00
  -2  -3  -2    8.90    3.80
  -2  -3  -2   -2.30    3.70
   2   3   2   -1.40    2.20
   2   3   2    2.30    3.80
   2   3   2    3.90    3.20
   2   3   2    0.10    2.60
   2   3   2    3.60    3.70
  -1  -3  -2  628.64   26.30
  -1  -3  -2  663.43   26.80
  -1  -3  -2  631.34   24.00
  -1  -3  -2  665.93   28.30
  -1  -3  -2  681.93   26.50
   1   3   2  646.14   25.70
   1   3   2  657.93   24.70
   1   3   2  659.43   26.90
   1   3   2  623.64   26.00
   1   3   2  632.14   25.80
   0  -3  -2  210.28   13.20
   0  -3  -2  210.78   12.10
   0  -3  -2  199.38    9.30
   0  -3  -2  210.08   13.50
   0  -3  -2  198.28   10.40
   0  -3  -2  203.08    9.30
   0   3   2  203.18   10.50
   0   3   2  213.08   13.50
   0   3   2  209.88   12.50
   0   3   2  211.58   12.40
   1  -3  -2 1373.86   57.79
   1  -3  -2 1529.15   58.39
   1  -3  -2 1490.25   60.09
   1  -3  -2 1515.15   56.49
   1  -3  -2 1522.85   58.49
  -1   3   2 1444.66   55.89
  -1   3   2 1499.95   57.69
  -1   3   2 1378.56   58.39
  -1   3   2 1471.45   55.69
  -1   3   2 1538.35   58.89
   2  -3  -2 1961.30   74.49
   2  -3  -2 1842.02   72.39
   2  -3  -2 1861.31   71.89
   2  -3  -2 1894.01   70.99
  -2   3   2 1851.31   70.79
  -2   3   2 1952.40   71.89
  -2   3   2 1923.01   74.29
  -2   3   2 1961.10   75.09
  -2   3   2 1881.41   73.09
   3  -3  -2   69.39    5.40
   3  -3  -2   72.69   10.10
   3  -3  -2   72.29    9.60
   3  -3  -2   77.29    9.40
   3  -3  -2   75.29   10.50
   3  -3  -2   73.99   10.00
   3  -3  -2   65.39    6.60
   3  -3  -2   70.69    6.20
  -3   3   2   72.39   11.00
  -3   3   2   69.89   12.40
  -3   3   2   83.89   13.20
   4  -3  -2   75.59    8.60
   4  -3  -2   58.49   11.30
   4  -3  -2   78.49   12.70
   4  -3  -2   66.59    7.50
   4  -3  -2   82.99   11.20
  -4   3   2   79.99   14.40
  -4   3   2   67.29   13.20
  -4   3   2   67.79   11.10
   5  -3  -2  712.13   37.20
   5  -3  -2  635.14   30.50
   5  -3  -2  643.94   36.10
   5  -3  -2  655.83   32.60
   5  -3  -2  661.53   31.90
  -5   3   2  716.53   41.30
  -5   3   2  683.73   39.40
  -5   3   2  610.74   34.40
   6  -3  -2  491.15   28.60
   6  -3  -2  551.54   36.20
   6  -3  -2  588.34   35.00
   6  -3  -2  527.15   30.00
  -6   3   2  595.04   38.50
  -6   3   2  549.95   31.80
  -6   3   2  584.24   39.10
  -6   3   2  429.26   22.20
   7  -3  -2   83.79   18.20
   7  -3  -2   64.59   14.10
   7  -3  -2   62.69   12.10
  -7   3   2   69.99   19.60
  -7   3   2   79.09   19.70
  -7   3   2   53.79   11.70
  -7   3   2   76.79    6.50
   8  -3  -2  -13.30    7.30
   8  -3  -2   -8.80   10.50
   8  -3  -2   23.40   11.60
  -8   3   2    8.40   13.90
  -8   3   2    2.70   12.50
  -8   3   2    8.00    9.10
   9  -3  -2   58.09   19.40
   9  -3  -2    4.00   16.40
  -9   3   2   19.70   16.30
  -9   3   2   23.10   10.40
  -9   3   2   43.30   20.20
  10  -3  -2    8.00   15.90
  10  -3  -2    4.70   13.20
 -10   3   2   11.30   20.10
 -10   3   2    8.00   21.20
 -10  -2  -2  -12.80   12.30
 -10  -2  -2   20.30   16.40
 -10  -2  -2   -9.20   21.50
  10   2   2   26.30   17.10
  10   2   2   11.80   18.20
  -9  -2  -2    4.20   13.20
  -9  -2  -2  -10.20    3.70
   9   2   2  -11.90   11.40
  -8  -2  -2  112.69   12.10
  -8  -2  -2  103.79   19.90
  -8  -2  -2   87.89   10.80
   8   2   2  114.69   21.80
   8   2   2   96.59   20.60
  -7  -2  -2  269.67   18.20
  -7  -2  -2  264.97   25.80
   7   2   2  252.27   25.40
   7   2   2  294.27   27.10
  -6  -2  -2  423.16   22.70
  -6  -2  -2  404.96   28.70
   6   2   2  415.06   29.20
   6   2   2  419.76   29.30
  -5  -2  -2   11.70   11.30
  -5  -2  -2    8.60    4.70
   5   2   2   14.90    6.70
   5   2   2    0.40    7.10
   5   2   2   12.20    5.40
  -4  -2  -2  445.56   25.20
  -4  -2  -2  412.56   25.00
  -4  -2  -2  360.26   22.00
  -4  -2  -2  424.46   21.40
   4   2   2  449.06   24.30
   4   2   2  376.26   22.90
   4   2   2  424.06   23.30
   4   2   2  477.75   25.60
  -3  -2  -2  160.28   11.40
  -3  -2  -2  167.98   14.10
  -3  -2  -2  159.28   12.70
  -3  -2  -2  167.08   11.80
   3   2   2  180.78   12.70
   3   2   2  149.99   11.70
   3   2   2  140.69   12.00
   3   2   2  173.08   13.90
  -2  -2  -2 1779.52   65.19
  -2  -2  -2 1736.83   62.39
  -2  -2  -2 1765.02   64.09
  -2  -2  -2 1722.63   64.39
   2   2   2 1765.42   66.69
   2   2   2 1745.73   62.89
   2   2   2 1637.24   60.79
   2   2   2 1757.62   63.69
   2   2   2 1736.73   64.19
  -1  -2  -2    4.60    2.80
  -1  -2  -2    1.10    2.60
  -1  -2  -2    0.00    1.60
  -1  -2  -2    0.60    1.60
  -1  -2  -2    1.90    2.20
   1   2   2    1.20    1.90
   1   2   2   -1.80    1.90
   1   2   2    1.40    1.90
   1   2   2    2.20    2.70
   1   2   2   -1.10    2.30
   0  -2  -2  157.28    7.50
   0  -2  -2  165.78   10.40
   0  -2  -2  169.88    9.50
   0  -2  -2  151.88    7.30
   0  -2  -2  144.29    9.80
   0   2   2  146.69    7.30
   0   2   2  141.59    9.70
   0   2   2  148.79    6.50
   0   2   2  138.99    9.20
   0   2   2  147.99    6.30
   1  -2  -2  352.66   14.70
   1  -2  -2  313.67   16.60
   1  -2  -2  306.87   16.40
   1  -2  -2  313.37   16.90
   1  -2  -2  334.67   15.80
   1  -2  -2  324.67   16.10
  -1   2   2  323.07   16.00
  -1   2   2  308.07   17.20
  -1   2   2  324.27   16.80
  -1   2   2  316.17   15.90
  -1   2   2  282.87   16.60
   2  -2  -2  685.43   26.20
   2  -2  -2  682.23   29.30
   2  -2  -2  704.33   30.40
   2  -2  -2  668.73   25.80
   2  -2  -2  739.73   30.70
   2  -2  -2  643.94   25.20
   2  -2  -2  767.02   33.50
  -2   2   2  686.53   30.50
  -2   2   2  706.13   30.10
  -2   2   2  675.73   32.00
  -2   2   2  689.33   31.00
   3  -2  -2 1686.73   66.49
   3  -2  -2 1705.53   63.09
   3  -2  -2 1624.54   58.59
   3  -2  -2 1715.53   68.39
   3  -2  -2 1791.02   64.99
   3  -2  -2 1674.83   61.59
  -3   2   2 1682.73   65.99
  -3   2   2 1774.62   67.99
  -3   2   2 1769.32   69.59
   4  -2  -2 1284.17   51.79
   4  -2  -2 1320.27   55.29
   4  -2  -2 1392.66   55.59
   4  -2  -2 1314.27   52.29
   4  -2  -2 1238.88   49.99
  -4   2   2 1214.08   47.40
  -4   2   2 1396.86   57.39
  -4   2   2 1317.27   53.59
  -4   2   2 1338.07   58.29
  -4   2   2 1190.08   46.90
   5  -2  -2  581.54   29.80
   5  -2  -2  531.15   27.60
   5  -2  -2  557.54   28.50
  -5   2   2  593.64   34.60
  -5   2   2  575.44   29.80
  -5   2   2  519.45   25.10
  -5   2   2  526.35   24.50
  -5   2   2  630.24   37.50
   6  -2  -2   -5.40    5.60
   6  -2  -2   -2.70    6.40
   6  -2  -2    9.20    9.30
   6  -2  -2   -5.10    5.70
  -6   2   2    3.00    5.30
  -6   2   2    6.50    5.90
  -6   2   2  -10.50    8.60
  -6   2   2   -5.60    8.70
  -6   2   2    5.40    5.90
   7  -2  -2  257.27   22.80
   7  -2  -2  218.08   19.10
   7  -2  -2  287.67   25.90
  -7   2   2  265.87   29.00
  -7   2   2  197.18   22.70
  -7   2   2  246.78   17.30
  -7   2   2  189.18   19.30
  -7   2   2  263.77   29.00
   8  -2  -2   52.99   11.60
   8  -2  -2   83.39   16.60
   8  -2  -2   97.49   19.90
  -8   2   2   61.29   19.60
  -8   2   2   59.79   15.50
  -8   2   2   69.39   12.50
  -8   2   2   72.09   11.20
  -8   2   2   89.29   21.60
   9  -2  -2   34.40   15.20
   9  -2  -2   47.60   17.20
  -9   2   2  -22.10   13.90
  -9   2   2   28.60   10.70
  -9   2   2   15.00   17.30
  -9   2   2   -0.60   16.70
  10  -2  -2   -7.80   14.20
  10  -2  -2   -8.90   14.20
 -10   2   2  -23.80   15.90
 -10   2   2    8.10   19.80
 -10  -1  -2   23.20   15.80
 -10  -1  -2  -19.00   13.00
  10   1   2   -7.80   14.30
  10   1   2   25.60   17.30
  -9  -1  -2  -23.00   15.60
  -9  -1  -2  -24.00   10.10
  -9  -1  -2    1.10    6.10
  -9  -1  -2  -23.20    9.80
   9   1   2    5.40   13.50
   9   1   2  -23.00   11.40
  -8  -1  -2   54.89   15.50
  -8  -1  -2   22.80    5.50
  -8  -1  -2   25.30    8.50
   8   1   2   72.19   18.10
   8   1   2   25.40   14.60
  -7  -1  -2    6.30    5.30
  -7  -1  -2   46.70   14.50
   7   1   2    7.20   10.90
   7   1   2    7.30   10.90
  -6  -1  -2   25.70    8.90
  -6  -1  -2   16.10    9.80
  -6  -1  -2   12.10    5.40
   6   1   2   18.10    9.80
   6   1   2   12.60    9.90
  -5  -1  -2   10.80    7.30
  -5  -1  -2    2.90    5.50
  -5  -1  -2   10.20    4.30
  -5  -1  -2    6.80    7.50
   5   1   2   10.70    1.90
   5   1   2    9.00    5.80
   5   1   2    6.80    6.40
   5   1   2   -4.90    6.50
   5   1   2    8.20    7.80
  -4  -1  -2  217.68   13.00
  -4  -1  -2  207.98   17.40
  -4  -1  -2  203.78   16.20
  -4  -1  -2  196.58   14.90
   4   1   2  222.28   16.00
   4   1   2  213.48   15.90
   4   1   2  224.48   16.80
   4   1   2  222.68   17.00
  -3  -1  -2    1.60    3.60
  -3  -1  -2    0.50    2.80
  -3  -1  -2   -3.80    3.80
  -3  -1  -2   -1.30    4.60
   3   1   2   -5.50    3.40
   3   1   2   -3.90    3.40
   3   1   2    1.90    0.90
   3   1   2   -3.20    3.70
   3   1   2   -1.60    4.50
  -2  -1  -2 2264.07   81.99
  -2  -1  -2 2287.57   81.39
  -2  -1  -2 2299.97   81.39
  -2  -1  -2 2349.36   83.29
   2   1   2 2341.37   81.99
   2   1   2 2234.48   82.39
   2   1   2 2305.77   82.29
   2   1   2 2238.98   77.49
   2   1   2 2339.97   81.99
  -1  -1  -2 1172.78   43.10
  -1  -1  -2 1136.29   43.20
  -1  -1  -2 1122.69   41.50
  -1  -1  -2 1224.48   44.00
  -1  -1  -2 1175.38   43.90
   1   1   2 1188.68   43.60
   1   1   2 1194.28   43.40
   1   1   2 1190.58   43.60
   1   1   2 1245.78   42.70
   1   1   2 1197.08   41.70
   1   1   2 1198.48   43.40
   0  -1  -2  107.29    6.80
   0  -1  -2  104.49    5.90
   0  -1  -2  112.29    6.20
   0  -1  -2  107.49    4.60
   0  -1  -2  107.29    7.20
   0  -1  -2  127.19    7.00
   0   1   2  103.29    6.90
   0   1   2  106.59    5.70
   0   1   2  111.79    6.90
   0   1   2  104.89    5.80
   0   1   2  107.89    4.60
   1  -1  -2  329.37   13.40
   1  -1  -2  369.66   16.50
   1  -1  -2  358.46   15.60
   1  -1  -2  365.46   16.40
   1  -1  -2  356.16   15.00
   1  -1  -2  359.26   14.00
  -1   1   2  352.36   16.20
  -1   1   2  341.87   12.60
  -1   1   2  356.56   16.10
  -1   1   2  358.86   14.80
  -1   1   2  351.36   17.00
   2  -1  -2  184.58   10.90
   2  -1  -2  194.98   11.70
   2  -1  -2  173.38    9.10
   2  -1  -2  165.58   10.10
   2  -1  -2  169.28    8.20
  -2   1   2  188.68    9.10
  -2   1   2  161.28    8.10
  -2   1   2  193.98   11.50
  -2   1   2  169.98   11.20
  -2   1   2  169.98    8.60
  -2   1   2  166.88   10.80
   3  -1  -2  504.45   23.80
   3  -1  -2  528.05   25.10
   3  -1  -2  536.15   23.70
   3  -1  -2  540.15   26.10
  -3   1   2  549.85   24.70
  -3   1   2  520.25   19.40
  -3   1   2  526.65   22.30
  -3   1   2  514.65   22.80
  -3   1   2  583.14   27.00
   4  -1  -2  524.85   28.20
   4  -1  -2  543.25   26.30
   4  -1  -2  498.15   24.60
   4  -1  -2  523.35   27.50
   4  -1  -2  490.85   26.40
  -4   1   2  510.15   23.70
  -4   1   2  562.34   29.40
  -4   1   2  516.55   25.10
  -4   1   2  488.45   24.40
   5  -1  -2  343.57   23.70
   5  -1  -2  316.27   21.90
   5  -1  -2  289.07   20.00
   5  -1  -2  312.27   19.40
   5  -1  -2  298.67   19.30
   5  -1  -2  303.37   22.10
  -5   1   2  293.97   18.30
  -5   1   2  318.07   24.00
  -5   1   2  297.97   21.10
   6  -1  -2   46.00   11.40
   6  -1  -2   47.10   13.60
   6  -1  -2   62.39   12.00
   6  -1  -2   75.69   14.70
   6  -1  -2   51.79   10.00
   6  -1  -2   59.99   13.70
  -6   1   2   66.99   11.90
  -6   1   2   85.29   12.70
  -6   1   2   44.90   15.20
  -6   1   2   51.39    9.00
   7  -1  -2  114.49   20.60
   7  -1  -2  109.09   18.80
   7  -1  -2   72.19   12.40
  -7   1   2  135.59   17.30
  -7   1   2  100.39   13.40
  -7   1   2   91.69   19.60
  -7   1   2  103.49   20.70
   8  -1  -2   18.90   12.70
   8  -1  -2   17.80   12.10
   8  -1  -2  -10.20    7.80
  -8   1   2    9.90    6.20
  -8   1   2   12.20   15.10
  -8   1   2   26.60   13.40
  -8   1   2   24.60   12.30
  -8   1   2   13.80    9.40
   9  -1  -2    5.60   12.40
   9  -1  -2    1.20   12.40
   9  -1  -2  -17.10    9.80
  -9   1   2  -13.50   13.90
  -9   1   2   -4.30    9.00
  -9   1   2   -5.20   16.80
  10  -1  -2    4.40   15.30
  10  -1  -2  -16.50   12.00
 -10   1   2  -26.80   16.00
 -10   1   2    1.60   11.50
 -10   1   2  -30.00   17.90
 -10   0  -2   36.90   17.40
 -10   0  -2   -5.00   17.40
 -10   0  -2   41.60   24.40
  10   0   2   34.00   17.40
  10   0   2   34.90   19.70
  -9   0  -2   -1.60   11.20
  -9   0  -2  -21.80   16.50
  -9   0  -2   -6.70    7.10
   9   0   2  -11.80   11.70
  -8   0  -2  315.77   34.50
  -8   0  -2  322.37   28.30
  -8   0  -2  270.37   22.10
  -8   0  -2  353.86   30.20
   8   0   2  294.97   29.30
   8   0   2  334.57   30.80
  -7   0  -2 1293.97   49.10
  -7   0  -2 1313.37   62.09
  -7   0  -2 1441.56   65.59
   7   0   2 1361.06   64.29
   7   0   2 1257.97   64.39
  -6   0  -2  315.77   23.70
  -6   0  -2  291.57   15.60
  -6   0  -2  301.47   24.90
   6   0   2  282.47   23.90
   6   0   2  314.37   25.20
  -5   0  -2   31.70    5.50
  -5   0  -2   27.20    9.30
  -5   0  -2   37.00    9.90
   5   0   2   42.20   10.70
   5   0   2   33.60   10.10
   5   0   2   45.30   11.90
   5   0   2   46.50    9.20
  -4   0  -2   42.00    6.10
  -4   0  -2   39.00    9.00
  -4   0  -2   40.20    8.60
  -4   0  -2   47.00    9.50
   4   0   2   40.70   10.20
   4   0   2   44.90    8.90
   4   0   2   44.60    9.30
  -3   0  -2 1552.24   60.79
  -3   0  -2 1607.54   58.29
  -3   0  -2 1635.14   62.19
  -3   0  -2 1611.64   60.89
   3   0   2 1633.54   62.19
   3   0   2 1623.34   61.39
   3   0   2 1573.54   61.49
  -2   0  -2 1981.30   71.09
  -2   0  -2 1932.61   70.09
  -2   0  -2 1958.00   69.89
  -2   0  -2 1912.91   68.69
   2   0   2 1889.51   70.49
   2   0   2 1939.41   68.59
   2   0   2 1975.00   70.29
   2   0   2 1927.11   70.59
   1   0  -2  612.94   23.80
   1   0  -2  516.85   20.90
   1   0  -2  547.95   21.50
   1   0  -2  534.25   20.20
   1   0  -2  563.94   21.70
  -1   0   2  511.65   21.10
  -1   0   2  567.04   20.40
  -1   0   2  541.75   21.70
  -1   0   2  572.14   20.00
  -1   0   2  537.25   21.50
  -1   0   2  527.75   20.80
   2   0  -2   32.90    4.30
   2   0  -2   36.00    4.40
   2   0  -2   39.80    5.20
   2   0  -2   33.00    4.90
   2   0  -2   36.10    6.40
   2   0  -2   35.80    5.30
  -2   0   2   39.10    5.60
  -2   0   2   29.10    3.70
  -2   0   2   41.00    5.40
   3   0  -2 2589.14   94.19
   3   0  -2 2639.14   92.39
   3   0  -2 2669.13   94.89
   3   0  -2 2729.63   96.99
   3   0  -2 2945.41   99.29
  -3   0   2 2541.15   90.59
  -3   0   2 2683.63   93.99
  -3   0   2 2556.84   95.19
  -3   0   2 2508.25   92.29
   4   0  -2 1437.76   58.09
   4   0  -2 1563.14   61.49
   4   0  -2 1529.15   59.19
   4   0  -2 1581.24   60.29
  -4   0   2 1437.66   52.39
  -4   0   2 1440.76   55.39
  -4   0   2 1467.55   59.49
  -4   0   2 1557.94   58.29
   5   0  -2  151.78   14.40
   5   0  -2  165.28   15.10
   5   0  -2  173.18   14.30
   5   0  -2  164.28   16.40
   5   0  -2  178.48   17.00
  -5   0   2  158.38    7.50
  -5   0   2  197.48   18.30
  -5   0   2  181.48   16.10
  -5   0   2  155.18   11.30
  -5   0   2  183.78   15.00
   6   0  -2   -1.60    5.80
   6   0  -2   -8.10    5.90
   6   0  -2   -0.20    8.40
  -6   0   2    2.80    6.60
  -6   0   2    2.60    8.30
  -6   0   2    4.70    7.30
  -6   0   2   -3.30    2.90
   7   0  -2  301.47   26.70
   7   0  -2  262.67   20.00
   7   0  -2  276.77   26.40
  -7   0   2  288.17   22.70
  -7   0   2  317.57   30.40
  -7   0   2  284.87   23.70
   8   0  -2  300.07   28.80
   8   0  -2  288.67   28.00
  -8   0   2  288.07   32.30
  -8   0   2  253.67   25.90
  -8   0   2  279.97   23.50
  -8   0   2  313.17   31.80
   9   0  -2  -16.60    9.00
   9   0  -2   -5.80   10.70
   9   0  -2    9.30   12.50
  -9   0   2    5.00   17.70
  -9   0   2   23.30   13.90
  10   0  -2   -8.50   13.70
  10   0  -2   -4.70   14.00
 -10   0   2  -10.50   11.80
 -10   0   2  -40.40   17.20
 -10   1  -2    5.30   12.40
 -10   1  -2  -14.90   19.90
 -10   1  -2  -15.00   14.80
 -10   1  -2  -14.20    7.90
  10  -1   2  -20.60   12.00
  10  -1   2    9.90   14.50
  -9   1  -2  -19.30    9.00
  -9   1  -2  -20.20   11.50
  -9   1  -2  -28.90   15.00
  -9   1  -2  -16.80    7.70
   9  -1   2   -9.60   15.20
   9  -1   2    6.60   11.60
  -8   1  -2   32.00   13.20
  -8   1  -2   38.10   17.90
  -8   1  -2   41.70   13.30
   8  -1   2   22.10   16.10
   8  -1   2   25.20   12.70
  -7   1  -2   27.30   11.80
  -7   1  -2    9.30   10.10
  -7   1  -2   20.60   14.10
  -7   1  -2    8.20    9.70
   7  -1   2   -4.70   10.70
   7  -1   2    8.50   11.20
  -6   1  -2    9.90    9.50
  -6   1  -2   18.30    3.80
  -6   1  -2    8.40   10.00
  -6   1  -2   11.50   12.40
  -6   1  -2   17.40    9.20
   6  -1   2    5.60    8.80
   6  -1   2    2.80    8.00
  -5   1  -2   15.60   10.00
  -5   1  -2    9.90    7.30
  -5   1  -2    5.70    3.10
  -5   1  -2    5.20    6.10
  -5   1  -2    0.90    5.40
  -5   1  -2    8.20    6.50
   5  -1   2    6.60    6.70
   5  -1   2    2.80    6.70
  -4   1  -2  211.28   15.20
  -4   1  -2  227.28   16.40
  -4   1  -2  212.18   11.70
  -4   1  -2  248.98   16.90
  -4   1  -2  206.08   15.90
   4  -1   2  212.88   15.90
   4  -1   2  233.08   16.50
   4  -1   2  224.68   17.90
  -3   1  -2    3.20    2.40
  -3   1  -2    1.70    3.60
  -3   1  -2   -1.50    3.70
  -3   1  -2   -1.10    3.80
  -3   1  -2    1.10    3.40
   3  -1   2    3.30    4.20
   3  -1   2    4.60    2.70
   3  -1   2   -0.10    3.70
   3  -1   2   -1.70    4.20
  -2   1  -2 2270.47   77.29
  -2   1  -2 2155.88   79.49
  -2   1  -2 2307.17   80.89
  -2   1  -2 2289.17   80.79
  -2   1  -2 2259.07   81.89
  -2   1  -2 2357.46   82.19
   2  -1   2 2342.87   82.69
   2  -1   2 2242.08   81.89
   2  -1   2 2259.47   79.69
   2  -1   2 2314.67   81.49
  -1   1  -2 1244.58   45.10
  -1   1  -2 1194.48   44.20
  -1   1  -2 1151.68   43.20
  -1   1  -2 1188.48   44.10
  -1   1  -2 1146.19   43.00
   1  -1   2 1171.98   44.30
   1  -1   2 1180.08   43.60
   1  -1   2 1202.68   42.30
   1  -1   2 1161.48   43.20
   1  -1   2 1183.08   44.20
   0   1  -2   97.59    7.10
   0   1  -2  105.89    6.90
   0   1  -2  114.39    6.50
   0   1  -2   99.59    7.60
   0   1  -2   99.19    7.20
   0  -1   2  100.39    7.50
   0  -1   2  104.89    7.20
   0  -1   2  111.99    7.00
   0  -1   2  105.19    6.20
   1   1  -2  356.36   15.50
   1   1  -2  342.67   14.60
   1   1  -2  337.47   15.40
   1   1  -2  337.67   13.80
   1   1  -2  351.06   17.20
  -1  -1   2  345.47   15.40
  -1  -1   2  360.36   15.60
  -1  -1   2  354.56   14.70
  -1  -1   2  349.96   13.80
  -1  -1   2  372.06   17.00
   2   1  -2  165.68   10.50
   2   1  -2  175.38    8.00
   2   1  -2  173.08    9.50
   2   1  -2  188.08   10.40
   2   1  -2  176.38   12.60
  -2  -1   2  176.18   10.60
  -2  -1   2  165.18    9.50
  -2  -1   2  155.88   11.50
  -2  -1   2  178.38   10.40
   3   1  -2  542.15   24.20
   3   1  -2  508.75   24.50
   3   1  -2  522.55   27.40
   3   1  -2  539.05   24.80
  -3  -1   2  540.95   22.30
  -3  -1   2  514.25   26.80
  -3  -1   2  560.24   25.10
  -3  -1   2  562.84   25.70
   4   1  -2  492.35   28.20
   4   1  -2  525.95   25.80
   4   1  -2  496.25   25.60
  -4  -1   2  499.85   27.60
  -4  -1   2  514.55   21.60
  -4  -1   2  501.75   25.80
   5   1  -2  354.66   24.50
   5   1  -2  271.17   20.20
   5   1  -2  317.27   29.20
   5   1  -2  368.86   23.60
  -5  -1   2  316.07   22.70
  -5  -1   2  313.17   15.60
  -5  -1   2  351.96   21.60
   6   1  -2   66.49   15.20
   6   1  -2   81.39   15.00
  -6  -1   2   70.39    7.00
  -6  -1   2   88.19   16.40
   7   1  -2  133.19   22.00
   7   1  -2   93.49   18.90
  -7  -1   2  160.58   20.00
  -7  -1   2  109.39   18.30
   8   1  -2    3.50   11.30
   8   1  -2   17.60   12.30
  -8  -1   2   21.30   11.40
  -8  -1   2   -1.30   13.50
   9   1  -2   -4.60   10.70
   9   1  -2  -11.60   12.70
  -9  -1   2    2.90   10.70
  -9  -1   2  -25.60   13.90
  -9  -1   2  -15.40   20.60
  10   1  -2  -24.00   13.70
  10   1  -2  -17.40   12.50
 -10  -1   2    1.80   12.20
 -10  -1   2   -7.20   21.30
 -10   2  -2   52.09   22.70
 -10   2  -2   17.80   12.60
 -10   2  -2   18.80   14.10
 -10   2  -2   31.60   17.40
  10  -2   2   12.10   16.50
  10  -2   2   46.80   16.00
  -9   2  -2   -0.20   10.60
  -9   2  -2  -22.20   16.00
  -9   2  -2   -8.20    9.80
  -9   2  -2   -1.70   13.90
   9  -2   2    5.20   13.80
   9  -2   2    1.80   12.40
  -8   2  -2  107.19   17.50
  -8   2  -2  136.39   26.70
  -8   2  -2  109.69   18.50
  -8   2  -2  116.09   20.80
  -8   2  -2  134.39   18.00
   8  -2   2   80.89   20.30
   8  -2   2  118.69   21.00
  -7   2  -2  302.27   27.60
  -7   2  -2  263.77   22.80
  -7   2  -2  282.07   30.60
  -7   2  -2  254.87   26.40
   7  -2   2  282.27   27.00
   7  -2   2  258.37   25.00
  -6   2  -2  424.46   33.80
  -6   2  -2  436.96   26.80
  -6   2  -2  435.06   26.70
  -6   2  -2  411.46   30.30
   6  -2   2  422.16   28.10
   6  -2   2  416.56   30.10
  -5   2  -2    7.70    6.20
  -5   2  -2   -4.60    4.80
  -5   2  -2   12.70    3.10
  -5   2  -2   -0.60    5.70
  -5   2  -2    9.60    7.00
   5  -2   2   -0.30    7.60
   5  -2   2   11.20    6.90
  -4   2  -2  364.06   23.40
  -4   2  -2  459.65   25.70
  -4   2  -2  426.36   18.60
  -4   2  -2  485.75   29.10
  -4   2  -2  419.76   23.20
  -4   2  -2  403.86   22.00
   4  -2   2  438.76   18.90
   4  -2   2  458.55   24.20
   4  -2   2  445.86   23.70
   4  -2   2  440.96   26.10
  -3   2  -2  177.58    9.50
  -3   2  -2  181.38   13.60
  -3   2  -2  176.68   11.80
  -3   2  -2  175.88   13.00
  -3   2  -2  162.48   16.00
  -3   2  -2  164.78   12.40
  -3   2  -2  200.38   10.70
   3  -2   2  168.38   12.60
   3  -2   2  167.38   10.10
   3  -2   2  181.78   14.30
   3  -2   2  173.18   12.50
  -2   2  -2 1807.22   67.69
  -2   2  -2 1696.13   62.49
  -2   2  -2 1863.11   67.29
  -2   2  -2 1708.33   64.49
  -2   2  -2 1753.72   62.09
  -2   2  -2 1678.83   63.69
   2  -2   2 1705.13   64.79
   2  -2   2 1744.43   64.29
   2  -2   2 1717.53   62.29
   2  -2   2 1730.83   63.49
   2  -2   2 1700.93   64.29
  -1   2  -2   -0.90    2.50
  -1   2  -2    3.10    3.10
  -1   2  -2    3.30    3.90
  -1   2  -2    0.00    2.30
   1  -2   2    2.70    2.70
   1  -2   2    3.20    3.30
   1  -2   2    2.40    2.90
   1  -2   2   -0.10    2.90
   1  -2   2    0.90    2.50
   1  -2   2    3.30    3.50
   0   2  -2  146.69    9.30
   0   2  -2  140.69    9.00
   0   2  -2  154.88   10.50
   0   2  -2  152.08   10.20
   0  -2   2  159.68    9.30
   0  -2   2  164.78   10.30
   0  -2   2  145.19    9.20
   0  -2   2  159.88    9.90
   0  -2   2  155.98   10.30
   0  -2   2  158.58    9.70
   1   2  -2  334.37   17.50
   1   2  -2  300.57   14.90
   1   2  -2  323.87   14.80
  -1  -2   2  319.17   15.30
  -1  -2   2  295.77   14.80
  -1  -2   2  309.37   16.50
  -1  -2   2  304.07   14.50
   2   2  -2  727.93   29.80
   2   2  -2  680.33   25.90
   2   2  -2  692.43   31.80
   2   2  -2  684.43   28.50
  -2  -2   2  685.93   28.80
  -2  -2   2  693.73   29.10
   3   2  -2 1717.33   66.49
   3   2  -2 1892.31   70.79
   3   2  -2 1730.63   66.19
  -3  -2   2 1840.72   67.09
  -3  -2   2 1604.84   68.59
  -3  -2   2 1801.22   66.99
   4   2  -2 1323.67   53.59
   4   2  -2 1267.97   52.89
   4   2  -2 1422.86   57.99
  -4  -2   2 1146.49   54.89
  -4  -2   2 1332.77   53.79
  -4  -2   2 1351.96   54.59
   5   2  -2  583.54   33.60
   5   2  -2  606.84   31.80
   5   2  -2  539.15   29.90
   5   2  -2  531.25   32.30
  -5  -2   2  511.25   31.50
  -5  -2   2  597.84   31.20
   6   2  -2   19.40   10.20
   6   2  -2   21.90   12.00
  -6  -2   2    6.60    8.20
  -6  -2   2   11.80    9.00
  -6  -2   2   13.60    8.60
   7   2  -2  255.17   25.40
   7   2  -2  218.28   25.60
   7   2  -2  210.58   26.20
  -7  -2   2  244.48   23.10
   8   2  -2   68.49   19.30
   8   2  -2   79.99   18.00
  -8  -2   2   64.29    7.20
  -8  -2   2   42.70    7.00
  -8  -2   2   72.79   15.70
   9   2  -2   34.70   18.90
   9   2  -2   49.70   20.00
  -9  -2   2   53.09   23.50
  -9  -2   2   43.00   15.00
  10   2  -2   -6.00   15.40
  10   2  -2  -11.30   13.40
 -10  -2   2   -6.20   16.40
 -10  -2   2   -4.20   12.90
 -10   3  -2   52.99   15.80
 -10   3  -2   63.69   26.70
 -10   3  -2   68.69   23.10
 -10   3  -2   19.00   14.10
  10  -3   2   98.39   21.70
  10  -3   2   67.49   21.60
  -9   3  -2  311.47   39.00
  -9   3  -2  273.97   23.20
  -9   3  -2  239.78   31.80
  -9   3  -2  228.08   26.70
   9  -3   2  276.77   28.70
  -8   3  -2   32.00   12.70
  -8   3  -2   28.60   14.70
  -8   3  -2   94.89   24.00
  -8   3  -2   52.39   12.80
  -8   3  -2   65.69   17.70
   8  -3   2   81.29   16.40
   8  -3   2   42.10   16.30
  -7   3  -2   47.70   12.10
  -7   3  -2   33.10   10.80
  -7   3  -2   20.00   13.10
  -7   3  -2   33.50   15.00
  -7   3  -2   43.80   18.00
   7  -3   2   43.10   13.00
   7  -3   2   34.80   15.40
  -6   3  -2  242.58   27.00
  -6   3  -2  246.48   19.80
  -6   3  -2  248.78   19.30
  -6   3  -2  262.77   28.60
   6  -3   2  251.37   24.00
   6  -3   2  245.58   22.80
  -5   3  -2  645.04   35.10
  -5   3  -2  720.33   38.40
  -5   3  -2  716.33   41.60
  -5   3  -2  671.93   32.30
  -5   3  -2  698.43   33.00
   5  -3   2  641.54   37.00
   5  -3   2  706.33   34.70
   5  -3   2  679.13   45.80
   5  -3   2  667.23   26.90
  -4   3  -2  997.00   44.90
  -4   3  -2 1009.30   42.60
  -4   3  -2 1025.10   50.19
  -4   3  -2  974.50   39.50
  -4   3  -2 1028.70   47.10
  -4   3  -2 1061.69   43.80
   4  -3   2  995.70   44.00
   4  -3   2 1055.79   43.90
   4  -3   2 1097.69   47.50
   4  -3   2  986.30   38.90
  -3   3  -2  690.93   29.00
  -3   3  -2  697.03   29.60
  -3   3  -2  721.13   32.60
  -3   3  -2  709.03   36.80
  -3   3  -2  737.43   34.30
  -3   3  -2  717.53   30.90
   3  -3   2  734.23   31.50
   3  -3   2  705.93   32.00
   3  -3   2  694.03   33.20
   3  -3   2  731.23   33.70
   3  -3   2  721.03   29.30
  -2   3  -2    2.80    3.00
  -2   3  -2    3.80    3.60
  -2   3  -2    2.00    4.70
  -2   3  -2    3.60    3.40
  -2   3  -2    1.40    3.70
   2  -3   2   -1.70    3.40
   2  -3   2    3.30    4.50
   2  -3   2    0.30    2.80
   2  -3   2    5.50    4.00
  -1   3  -2  666.53   31.50
  -1   3  -2  673.73   28.10
  -1   3  -2  632.64   27.50
   1  -3   2  683.73   30.00
   1  -3   2  705.03   31.20
   1  -3   2  680.83   28.60
   1  -3   2  676.73   27.60
   1  -3   2  677.73   28.00
   1  -3   2  648.44   28.10
   0   3  -2  189.88   11.00
   0   3  -2  191.88   12.60
   0   3  -2  201.28   11.10
   0   3  -2  213.08   14.30
   0  -3   2  194.38   12.50
   0  -3   2  209.58   12.30
   0  -3   2  196.78   11.30
   0  -3   2  188.28   11.20
   0  -3   2  192.18   11.80
   0  -3   2  211.78   13.70
   1   3  -2 1412.46   52.89
   1   3  -2 1467.65   55.39
   1   3  -2 1374.66   52.49
  -1  -3   2 1474.45   53.09
  -1  -3   2 1375.36   55.29
  -1  -3   2 1400.76   52.79
   2   3  -2 1863.91   69.09
   2   3  -2 1876.61   69.29
   2   3  -2 1937.81   72.89
  -2  -3   2 1953.60   69.49
  -2  -3   2 1695.93   71.39
  -2  -3   2 1902.31   69.49
   3   3  -2  113.29   15.80
   3   3  -2   74.19    9.00
   3   3  -2   73.39    8.90
  -3  -3   2   71.89    9.40
  -3  -3   2   73.09   12.20
  -3  -3   2   83.79   10.80
   4   3  -2   69.69   11.40
   4   3  -2   67.79   10.70
   4   3  -2   65.69   13.30
  -4  -3   2   75.09   12.30
  -4  -3   2   88.19   15.50
  -4  -3   2   84.69   12.30
   5   3  -2  756.72   43.60
   5   3  -2  670.03   34.50
   5   3  -2  600.34   33.00
   5   3  -2  643.64   33.70
  -5  -3   2  649.93   50.69
  -5  -3   2  667.53   41.70
  -5  -3   2  600.84   38.10
   6   3  -2  666.03   38.30
   6   3  -2  608.54   34.70
  -6  -3   2  581.64   43.00
  -6  -3   2  572.84   34.30
  -6  -3   2  511.75   27.40
   7   3  -2   87.09   18.60
   7   3  -2  105.99   18.40
  -7  -3   2   65.39   10.50
  -7  -3   2   67.29   15.90
   8   3  -2    5.10   11.00
   8   3  -2    7.50   12.60
  -8  -3   2   -4.10    4.90
  -8  -3   2    6.60   11.90
   9   3  -2    0.00   18.30
   9   3  -2   23.30   15.40
  -9  -3   2   47.20   15.60
  10   3  -2   -1.20   13.80
  10   3  -2   23.40   17.90
 -10  -3   2  -23.50   19.00
 -10  -3   2  -12.60   14.50
  -9   4  -2    1.40   11.40
  -9   4  -2   26.40   18.60
  -9   4  -2   26.00   15.20
  -9   4  -2   13.90   15.50
   9  -4   2   33.20   16.40
   9  -4   2   27.60   13.90
  -8   4  -2   11.20   12.30
  -8   4  -2    3.90   14.30
  -8   4  -2   14.90   10.60
  -8   4  -2    0.10   10.90
   8  -4   2    4.60   10.90
   8  -4   2   18.30   14.20
  -7   4  -2   -4.90    9.00
  -7   4  -2  -13.50   10.10
  -7   4  -2    1.40    7.70
  -7   4  -2   -7.00    6.40
  -7   4  -2    2.00    9.60
   7  -4   2   -2.30   10.80
   7  -4   2   19.70   10.00
  -6   4  -2   23.20   11.10
  -6   4  -2   22.90    7.90
  -6   4  -2   26.00   12.10
  -6   4  -2   19.70    8.80
  -6   4  -2   33.60   15.00
   6  -4   2   45.10   15.70
  -5   4  -2   14.90    9.00
  -5   4  -2    1.40    6.70
  -5   4  -2    4.00    8.60
  -5   4  -2   -5.90    7.20
  -5   4  -2   11.40    5.70
   5  -4   2   10.90    7.20
   5  -4   2   -1.70    6.70
   5  -4   2    3.80    3.40
  -4   4  -2   -4.30    3.50
  -4   4  -2   -3.10    4.70
  -4   4  -2    7.00    7.10
  -4   4  -2   -2.90    3.40
  -4   4  -2    1.00    3.20
  -4   4  -2    4.10    6.70
   4  -4   2   -1.90    5.40
   4  -4   2   -1.70    4.40
   4  -4   2   -1.10    5.30
   4  -4   2    4.20    4.30
   4  -4   2    0.50    3.00
  -3   4  -2  161.28   15.20
  -3   4  -2  140.49   11.10
  -3   4  -2  160.98   10.40
  -3   4  -2  150.18   11.20
  -3   4  -2  146.59   12.50
  -3   4  -2  140.49   16.30
   3  -4   2  159.88   11.10
   3  -4   2  139.69   12.40
   3  -4   2  154.48   14.40
   3  -4   2  156.08   13.60
   3  -4   2  127.99   15.10
  -2   4  -2   43.90    6.00
  -2   4  -2   38.50    6.50
  -2   4  -2   27.30    9.20
  -2   4  -2   46.40    7.80
  -2   4  -2   38.60    7.00
   2  -4   2   48.50    9.60
   2  -4   2   33.20    6.20
   2  -4   2   30.20    7.40
   2  -4   2   48.70    8.30
   2  -4   2   48.90   10.50
  -1   4  -2  156.58   14.60
  -1   4  -2  147.19   10.70
  -1   4  -2  156.18   10.40
   1  -4   2  142.09   10.70
   1  -4   2  149.59   10.30
   1  -4   2  142.19   10.90
   1  -4   2  147.79   12.70
   1  -4   2  167.38   14.20
   0   4  -2  254.67   15.30
   0   4  -2  251.07   13.10
   0   4  -2  244.48   13.50
   0   4  -2  219.48   17.00
   0  -4   2  252.47   13.50
   0  -4   2  233.08   15.30
   0  -4   2  268.17   15.30
   0  -4   2  259.47   14.20
   0  -4   2  264.37   11.90
   1   4  -2  839.72   36.70
   1   4  -2  918.31   39.20
   1   4  -2  927.11   36.90
  -1  -4   2  850.61   36.20
  -1  -4   2  930.71   41.50
  -1  -4   2  861.71   38.60
  -1  -4   2  938.81   37.30
   2   4  -2  143.79   11.90
   2   4  -2  148.69   11.50
   2   4  -2  102.69    9.10
   2   4  -2  121.89   14.50
  -2  -4   2  127.59   13.90
  -2  -4   2  146.99   11.90
  -2  -4   2  149.69   12.60
   3   4  -2   -3.10    5.10
   3   4  -2   -1.50    3.60
   3   4  -2    0.50    3.60
  -3  -4   2   -2.10    4.50
  -3  -4   2   -4.00    3.80
  -3  -4   2   -0.70    4.40
   4   4  -2  108.69   17.10
   4   4  -2   96.99   13.10
   4   4  -2   76.59   13.50
  -4  -4   2  103.69   12.70
  -4  -4   2  120.19   18.40
  -4  -4   2   99.19   14.50
   5   4  -2   84.79   13.70
   5   4  -2  105.89   18.30
   5   4  -2   83.99   13.20
  -5  -4   2  127.89   16.90
  -5  -4   2   91.69   15.10
  -5  -4   2   74.19   13.60
   6   4  -2   11.70   10.00
   6   4  -2   28.60   13.20
  -6  -4   2   18.30   10.50
   7   4  -2   58.49   18.10
   7   4  -2   29.10   12.00
  -7  -4   2   29.20    8.80
  -7  -4   2   40.60   13.70
   8   4  -2   -1.30   10.30
   8   4  -2    0.40   12.50
  -8  -4   2   14.30   12.80
   9   4  -2  -17.90   12.40
  -9  -4   2  -13.40   12.70
  -9   5  -2  212.78   29.30
  -9   5  -2  264.17   37.20
   9  -5   2  259.07   34.30
   9  -5   2  267.97   34.00
  -8   5  -2  171.98   13.20
  -8   5  -2  182.68   38.40
  -8   5  -2  208.28   24.90
  -8   5  -2  197.78   25.60
   8  -5   2  218.78   24.10
  -7   5  -2  -11.70   11.30
  -7   5  -2   -0.80    5.40
  -7   5  -2    7.30   10.80
  -7   5  -2  -14.10    7.10
  -7   5  -2   -6.40    9.30
   7  -5   2  -11.80    7.30
   7  -5   2    0.10   10.50
  -6   5  -2  132.09   20.80
  -6   5  -2  176.98   25.20
  -6   5  -2  152.18   13.40
  -6   5  -2  151.88   21.40
  -6   5  -2  170.28   13.10
   6  -5   2  174.98   25.70
   6  -5   2  152.18    9.40
   6  -5   2  188.78   31.20
  -5   5  -2 1147.79   46.40
  -5   5  -2 1222.38   58.19
  -5   5  -2 1093.39   46.30
  -5   5  -2 1224.98   49.40
  -5   5  -2 1224.68   62.59
   5  -5   2 1204.58   51.89
   5  -5   2 1251.27   57.19
   5  -5   2 1165.68   47.50
   5  -5   2 1159.18   53.09
  -4   5  -2  952.90   48.30
  -4   5  -2 1056.69   49.30
  -4   5  -2  927.01   37.90
  -4   5  -2  921.81   38.50
  -4   5  -2 1034.00   58.29
  -4   5  -2  965.10   41.30
   4  -5   2  936.81   39.50
   4  -5   2  932.91   49.90
   4  -5   2 1006.10   48.20
   4  -5   2 1016.30   46.30
   4  -5   2  936.51   43.10
  -3   5  -2  363.86   19.80
  -3   5  -2  306.17   19.60
  -3   5  -2  325.67   17.10
  -3   5  -2  360.86   26.70
  -3   5  -2  338.87   16.20
   3  -5   2  341.27   21.60
   3  -5   2  322.37   18.30
   3  -5   2  358.16   25.30
   3  -5   2  339.37   20.30
   3  -5   2  359.16   24.00
  -2   5  -2  316.27   16.60
  -2   5  -2  330.27   18.20
  -2   5  -2  304.17   15.00
  -2   5  -2  305.77   23.80
  -2   5  -2  319.27   18.60
   2  -5   2  318.07   17.60
   2  -5   2  335.87   22.30
   2  -5   2  322.47   18.90
   2  -5   2  322.87   23.10
   2  -5   2  323.57   18.40
   2  -5   2  314.27   18.50
  -1   5  -2  245.48   15.00
  -1   5  -2  255.97   14.80
  -1   5  -2  265.07   21.10
   1  -5   2  291.37   17.90
   1  -5   2  265.57   15.10
   1  -5   2  259.27   16.30
   1  -5   2  279.77   20.10
   1  -5   2  243.78   18.70
   1  -5   2  263.97   15.30
   0   5  -2  234.18   13.80
   0   5  -2  241.98   15.60
   0   5  -2  250.17   13.20
   0   5  -2  209.08   18.70
   0   5  -2  253.07   16.70
   0  -5   2  221.68   15.60
   0  -5   2  222.68   18.00
   0  -5   2  242.08   16.10
   0  -5   2  228.78   14.20
   0  -5   2  250.87   12.40
   1   5  -2 2195.18   82.89
   1   5  -2 2333.37   84.69
   1   5  -2 2181.58   84.39
   1   5  -2 2365.46   86.69
   1   5  -2 2247.98   80.99
  -1  -5   2 2207.08   86.39
  -1  -5   2 2350.76   83.99
  -1  -5   2 2273.07   89.99
  -1  -5   2 2370.56   85.09
   2   5  -2 1425.16   55.59
   2   5  -2 1402.26   57.19
   2   5  -2 1530.35   61.79
   2   5  -2 1457.85   58.39
  -2  -5   2 1363.06   60.69
  -2  -5   2 1530.15   58.49
  -2  -5   2 1564.44   58.99
   3   5  -2  776.82   38.40
   3   5  -2  665.73   33.30
   3   5  -2  719.53   28.50
   3   5  -2  707.23   33.90
  -3  -5   2  649.04   36.60
  -3  -5   2  760.82   35.00
  -3  -5   2  737.93   34.80
   4   5  -2   14.50    6.60
   4   5  -2   14.90    7.40
   4   5  -2   27.00   12.00
  -4  -5   2   16.40    9.20
  -4  -5   2   17.10    8.50
   5   5  -2  396.26   29.70
   5   5  -2  374.76   24.40
  -5  -5   2  380.06   26.80
  -5  -5   2  353.46   26.20
   6   5  -2  986.30   51.39
   6   5  -2  895.21   44.50
  -6  -5   2  844.82   46.50
  -6  -5   2  796.42   45.80
   7   5  -2  186.58   21.20
   7   5  -2  153.98   24.80
  -7  -5   2  174.48   21.80
   8   5  -2   -7.90    8.50
   8   5  -2  -21.10   19.00
  -8  -5   2   -0.60   11.20
   9   5  -2    3.10   13.90
  -9  -5   2   23.60   15.50
  -9   6  -2    0.90   19.60
  -9   6  -2  -10.30   15.20
   9  -6   2   -5.40   12.20
   9  -6   2    6.30   14.50
  -8   6  -2   85.59   20.10
  -8   6  -2   66.59   20.20
  -8   6  -2   48.70   19.70
   8  -6   2  118.59   29.20
   8  -6   2   80.09   21.10
  -7   6  -2  112.59   25.10
  -7   6  -2   90.79   18.30
  -7   6  -2  102.19   21.40
   7  -6   2  116.89   21.80
   7  -6   2  158.28   19.20
  -6   6  -2  222.38   26.20
  -6   6  -2  211.38   24.90
  -6   6  -2  207.38   27.90
   6  -6   2  232.88   22.70
   6  -6   2  196.98   23.30
   6  -6   2  215.08   13.10
  -5   6  -2   51.29   17.70
  -5   6  -2   44.30    9.40
  -5   6  -2   36.20    5.80
  -5   6  -2   32.70   12.70
  -5   6  -2   24.60   12.90
   5  -6   2   31.10    7.40
   5  -6   2   31.80   13.10
   5  -6   2   47.40   10.30
  -4   6  -2   44.30   12.90
  -4   6  -2   44.20    5.90
  -4   6  -2   52.19    9.80
  -4   6  -2   45.20   12.70
  -4   6  -2   44.00   10.00
  -4   6  -2   52.79    6.10
  -4   6  -2   51.49   15.80
   4  -6   2   76.99   15.10
   4  -6   2   65.49   15.00
   4  -6   2   51.29    8.70
   4  -6   2   53.99   10.70
  -3   6  -2   40.20   11.30
  -3   6  -2   68.49   16.60
  -3   6  -2   55.29   10.10
  -3   6  -2   55.09    9.70
  -3   6  -2   37.10    5.10
  -3   6  -2   37.60    6.00
   3  -6   2   54.89   10.30
   3  -6   2   45.20    8.60
   3  -6   2   57.39    9.80
   3  -6   2   62.89   11.40
   3  -6   2   63.99   13.60
   3  -6   2   38.90   11.60
   3  -6   2   50.49    9.70
  -2   6  -2  877.61   38.50
  -2   6  -2  847.22   36.40
  -2   6  -2  803.22   33.70
  -2   6  -2  809.52   32.10
  -2   6  -2  903.31   43.20
  -2   6  -2  796.12   45.20
   2  -6   2  832.62   37.30
   2  -6   2  821.12   37.20
   2  -6   2  841.72   37.50
   2  -6   2  861.01   44.30
   2  -6   2  802.62   42.30
   2  -6   2  860.91   36.30
   2  -6   2  845.42   38.10
  -1   6  -2  955.40   39.80
  -1   6  -2  990.00   46.20
  -1   6  -2  924.91   49.00
  -1   6  -2  965.60   39.60
   1  -6   2  971.60   40.30
   1  -6   2 1019.40   47.90
   1  -6   2  964.60   42.20
   1  -6   2  982.30   48.30
   1  -6   2  997.60   40.50
   1  -6   2 1001.90   43.40
   1  -6   2  954.90   40.00
   0   6  -2   54.49    7.40
   0   6  -2   54.09   10.30
   0   6  -2   68.59   10.40
   0  -6   2   48.90    9.60
   0  -6   2   60.19   13.30
   0  -6   2   48.80    6.20
   0  -6   2   60.99   10.10
   0  -6   2   65.49   10.00
   1   6  -2   51.19    8.90
   1   6  -2   43.30   10.00
   1   6  -2   41.90    7.70
   1   6  -2   54.39    6.30
   1   6  -2   54.39    9.40
  -1  -6   2   38.80   11.80
  -1  -6   2   61.09    9.60
  -1  -6   2   53.59   11.00
  -1  -6   2   63.39   11.00
   2   6  -2 1144.79   49.60
   2   6  -2 1066.49   46.70
   2   6  -2 1125.39   45.20
   2   6  -2 1035.00   45.00
  -2  -6   2 1026.60   49.00
  -2  -6   2 1160.58   47.00
  -2  -6   2 1093.39   47.00
  -2  -6   2  983.50   51.39
   3   6  -2  571.74   25.40
   3   6  -2  549.95   29.70
   3   6  -2  500.25   20.10
   3   6  -2  591.44   33.60
   3   6  -2  521.95   28.50
  -3  -6   2  546.15   33.20
  -3  -6   2  598.74   30.80
  -3  -6   2  598.94   30.80
   4   6  -2  451.05   29.80
   4   6  -2  385.76   24.90
  -4  -6   2  429.96   27.10
  -4  -6   2  407.86   26.50
   5   6  -2  168.38   21.30
   5   6  -2  172.38   16.60
  -5  -6   2  176.88   20.30
  -5  -6   2  198.98   20.40
   6   6  -2   76.59   14.20
   6   6  -2   61.59   16.40
  -6  -6   2   85.79   16.40
  -6  -6   2   75.59   15.70
   7   6  -2   20.50   13.80
   7   6  -2   34.20   12.20
  -7  -6   2   24.30   13.10
   8   6  -2  -11.60   15.30
   8   6  -2   52.59   15.20
   8   6  -2   25.00   17.10
  -8  -6   2   50.09   17.90
   9   6  -2   22.00   17.90
  -9  -6   2   25.80   16.60
  -9   7  -2    2.20   18.70
  -9   7  -2   20.90   16.80
   9  -7   2   22.60   17.40
  -8   7  -2   46.40   19.40
  -8   7  -2   71.29   21.30
  -8   7  -2   49.20   17.70
   8  -7   2   70.79   20.30
  -7   7  -2   45.10   15.80
  -7   7  -2   33.10   19.00
  -7   7  -2   30.00   14.20
   7  -7   2   25.00   13.90
  -6   7  -2  319.67   31.20
  -6   7  -2  284.37   33.10
  -6   7  -2  302.87   29.50
  -6   7  -2  298.97   25.40
   6  -7   2  304.97   27.90
   6  -7   2  244.88   18.40
  -5   7  -2   50.19   17.80
  -5   7  -2   44.90   10.70
  -5   7  -2   46.40   14.10
   5  -7   2   36.10   10.70
   5  -7   2   25.80   11.80
   5  -7   2   27.60    7.90
  -4   7  -2  301.07   27.90
  -4   7  -2  253.07   20.10
  -4   7  -2  270.57   21.10
  -4   7  -2  268.17   28.70
   4  -7   2  287.07   19.50
   4  -7   2  282.67   22.80
   4  -7   2  266.97   20.00
   4  -7   2  252.17   25.00
  -3   7  -2   10.80    9.20
  -3   7  -2    3.50    9.30
  -3   7  -2    4.20    5.80
  -3   7  -2    1.40    5.30
   3  -7   2    6.90    5.10
   3  -7   2    8.90    5.00
   3  -7   2    4.80    5.90
   3  -7   2    6.80    8.40
   3  -7   2   10.60    7.80
   3  -7   2    2.70    5.10
  -2   7  -2    1.70    3.90
  -2   7  -2    6.90    6.10
  -2   7  -2    0.30    4.40
  -2   7  -2    5.80    3.00
  -2   7  -2    0.70    7.80
  -2   7  -2   14.10   10.80
   2  -7   2    6.50    5.90
   2  -7   2    6.10    5.70
   2  -7   2    8.60    7.70
   2  -7   2    7.60    5.20
   2  -7   2   11.40    6.80
   2  -7   2   -4.90    4.50
   2  -7   2   -0.80    7.50
   2  -7   2    9.70    7.80
  -1   7  -2  112.19   16.70
  -1   7  -2  121.09   20.30
  -1   7  -2  107.79   11.00
  -1   7  -2  122.69   10.20
   1  -7   2  141.49   16.30
   1  -7   2  102.09   11.20
   1  -7   2  123.49   16.80
   1  -7   2  123.29   10.90
   1  -7   2  114.29   13.40
   1  -7   2  109.89   11.70
   1  -7   2  112.39   13.50
   0   7  -2  238.48   16.90
   0   7  -2  237.78   16.70
   0   7  -2  223.38   13.40
   0   7  -2  238.98   20.20
   0  -7   2  254.87   16.80
   0  -7   2  255.37   18.60
   0  -7   2  213.58   17.20
   0  -7   2  195.88   20.50
   0  -7   2  231.18   14.10
   1   7  -2  195.98   16.70
   1   7  -2  168.58   11.00
   1   7  -2  157.88   16.60
   1   7  -2  178.88   16.40
   1   7  -2  177.28   13.60
  -1  -7   2  171.48   15.80
  -1  -7   2  186.58   16.50
  -1  -7   2  197.18   15.40
  -1  -7   2  216.28   21.20
   2   7  -2  455.85   24.90
   2   7  -2  483.55   26.10
   2   7  -2  473.05   28.70
   2   7  -2  453.45   26.40
   2   7  -2  448.66   21.30
  -2  -7   2  483.35   26.70
  -2  -7   2  479.85   32.00
  -2  -7   2  467.85   32.20
  -2  -7   2  464.65   30.70
   3   7  -2  636.14   35.00
   3   7  -2  704.33   31.50
   3   7  -2  799.82   43.50
   3   7  -2  529.45   43.60
  -3  -7   2  705.73   36.20
  -3  -7   2  701.13   35.50
  -3  -7   2  634.24   38.50
   4   7  -2   -6.60    8.50
  -4  -7   2    4.50    9.10
  -4  -7   2    1.90    7.50
   5   7  -2   67.89   16.60
   5   7  -2   48.20    9.70
  -5  -7   2   73.99   15.20
  -5  -7   2   74.59   15.80
   6   7  -2  130.79   16.00
   6   7  -2  103.79   20.00
  -6  -7   2  107.79   19.30
  -6  -7   2  113.79   19.50
   7   7  -2   35.10    9.40
   7   7  -2   60.69   18.30
   7   7  -2   40.40   12.70
  -7  -7   2   57.29   15.90
  -7  -7   2   79.09   19.00
   8   7  -2    2.70    9.60
   8   7  -2   -3.70   13.80
  -8  -7   2    4.30   11.90
   9   7  -2    5.20   17.30
  -9  -7   2  -18.50   13.50
  -8   8  -2   78.89   21.90
  -8   8  -2   95.49   28.80
   8  -8   2   93.29   21.40
  -7   8  -2  435.86   45.20
  -7   8  -2  448.06   38.90
   7  -8   2  451.75   37.40
   7  -8   2  369.96   17.70
   7  -8   2  490.05   31.60
  -6   8  -2  323.27   24.30
  -6   8  -2  273.47   33.80
  -6   8  -2  322.17   32.00
   6  -8   2  325.27   25.30
   6  -8   2  396.26   31.30
   6  -8   2  269.07   18.70
  -5   8  -2  207.48   19.20
  -5   8  -2  184.08   24.60
  -5   8  -2  156.68   29.30
   5  -8   2  170.68   17.80
   5  -8   2  169.68   19.90
   5  -8   2  155.08   15.50
  -4   8  -2   11.00   13.70
  -4   8  -2   19.20    9.40
  -4   8  -2   17.80    9.30
  -4   8  -2   -0.80   11.00
   4  -8   2   25.20    9.00
   4  -8   2   17.70    8.30
   4  -8   2   20.80   10.30
   4  -8   2   16.60    8.30
  -3   8  -2  442.36   36.80
  -3   8  -2  485.85   34.30
  -3   8  -2  396.86   24.80
  -3   8  -2  420.86   27.70
   3  -8   2  433.06   25.70
   3  -8   2  460.15   27.20
   3  -8   2  439.06   26.10
   3  -8   2  474.45   25.50
   3  -8   2  447.66   27.80
  -2   8  -2  782.72   36.00
  -2   8  -2  856.21   41.20
  -2   8  -2  748.03   48.60
  -2   8  -2  726.33   30.30
  -2   8  -2  826.62   45.70
   2  -8   2  829.82   41.70
   2  -8   2  853.51   37.90
   2  -8   2  792.82   38.50
   2  -8   2  838.12   39.10
   2  -8   2  816.52   36.70
   2  -8   2  820.32   46.30
  -1   8  -2  982.00   58.19
  -1   8  -2 1126.49   44.80
  -1   8  -2 1150.48   44.20
  -1   8  -2 1159.48   65.29
  -1   8  -2 1164.38   51.69
   1  -8   2 1100.59   56.69
   1  -8   2 1102.59   49.70
   1  -8   2 1114.99   57.89
   1  -8   2 1138.09   47.60
   1  -8   2 1120.29   51.59
   1  -8   2 1109.79   45.80
   1  -8   2 1129.29   47.30
   0   8  -2 1389.16   55.29
   0   8  -2 1382.56   61.89
   0   8  -2 1332.17   50.99
   0   8  -2 1380.36   54.39
   0  -8   2 1388.46   56.19
   0  -8   2 1286.27   58.09
   0  -8   2 1314.47   52.89
   0  -8   2 1397.66   59.59
   0  -8   2 1385.36   66.99
   1   8  -2   26.80    8.10
   1   8  -2   30.60    7.40
   1   8  -2   26.60    5.30
   1   8  -2   40.60   10.00
   1   8  -2   17.20    8.10
  -1  -8   2   28.30    9.70
  -1  -8   2   28.30   11.90
  -1  -8   2   36.90    9.90
  -1  -8   2   19.10    8.50
   2   8  -2  125.99    9.60
   2   8  -2  101.69   12.60
   2   8  -2  167.88   21.10
   2   8  -2  150.68   15.20
  -2  -8   2  121.89   15.10
  -2  -8   2  150.68   21.60
  -2  -8   2  128.09   21.90
   3   8  -2  500.95   29.00
   3   8  -2  552.64   28.20
   3   8  -2  541.05   33.20
  -3  -8   2  559.04   32.10
  -3  -8   2  431.56   34.40
  -3  -8   2  537.65   31.50
   4   8  -2 1117.89   46.90
   4   8  -2 1216.68   58.19
  -4  -8   2 1181.78   55.49
  -4  -8   2 1112.39   54.89
   5   8  -2  122.29   21.40
   5   8  -2   86.89   11.90
  -5  -8   2   93.79   16.50
  -5  -8   2   99.89   18.80
   6   8  -2   -5.70   11.70
   6   8  -2    1.30   11.00
  -6  -8   2   -0.80   10.60
  -6  -8   2    0.30    8.50
   7   8  -2   69.19   24.00
   7   8  -2   18.20   10.00
  -7  -8   2   24.10   15.00
  -7  -8   2   26.60   15.10
   8   8  -2   88.09   22.70
   8   8  -2   82.59   16.30
  -8  -8   2   77.59   19.50
  -8   9  -2    8.00   21.50
  -8   9  -2  -11.30   13.00
   8  -9   2   22.10   11.60
   8  -9   2   -6.10   14.10
  -7   9  -2   22.40   16.80
  -7   9  -2   32.50   18.50
   7  -9   2   19.00   11.30
  -6   9  -2    2.30   12.30
  -6   9  -2   11.50    9.20
  -6   9  -2   23.40   16.40
   6  -9   2   25.30   12.50
   6  -9   2    9.80    8.60
   6  -9   2   -5.90    7.10
  -5   9  -2   14.70   16.20
  -5   9  -2   -8.50    9.40
  -5   9  -2   -1.40    7.40
   5  -9   2   -2.30    8.90
   5  -9   2   18.50   11.20
  -4   9  -2  386.76   38.20
  -4   9  -2  429.86   36.20
  -4   9  -2  386.66   29.10
   4  -9   2  422.36   26.20
   4  -9   2  329.87   25.60
   4  -9   2  399.66   26.50
   4  -9   2  445.86   29.50
  -3   9  -2  176.58   26.60
  -3   9  -2  187.88   21.50
  -3   9  -2  222.58   29.60
   3  -9   2  216.38   17.40
   3  -9   2  213.98   22.00
   3  -9   2  178.88   17.30
   3  -9   2  163.98   17.60
  -2   9  -2   -4.90    9.60
  -2   9  -2    7.70    9.30
  -2   9  -2   -5.70    7.50
  -2   9  -2   -5.60    4.80
   2  -9   2   -8.80    7.30
   2  -9   2   -5.70    5.20
   2  -9   2   -3.60    3.60
  -1   9  -2   40.30   16.30
  -1   9  -2   52.39    8.20
  -1   9  -2   60.29   12.60
  -1   9  -2   53.99    6.60
  -1   9  -2   55.49    6.90
  -1   9  -2   63.69   15.20
   1  -9   2   50.29   10.10
   1  -9   2   56.79    9.20
   1  -9   2   30.70   10.70
   1  -9   2   39.40    8.70
   1  -9   2   35.80   14.80
   0   9  -2  524.45   26.20
   0   9  -2  527.05   34.20
   0   9  -2  502.45   22.90
   0  -9   2  555.24   32.20
   0  -9   2  549.54   29.00
   0  -9   2  473.35   30.00
   1   9  -2   56.59   10.80
   1   9  -2   62.69   10.10
   1   9  -2   44.40   12.90
   1   9  -2   65.59    6.40
  -1  -9   2   86.19   17.30
  -1  -9   2   95.69   16.80
  -1  -9   2   83.29   14.90
   2   9  -2   58.29    6.20
   2   9  -2   53.09   11.80
   2   9  -2   44.20   13.40
   2   9  -2   59.59   11.60
  -2  -9   2   94.49   16.10
  -2  -9   2   66.49   13.50
   3   9  -2   -0.50    6.00
   3   9  -2   15.60   10.70
   3   9  -2   21.20    9.60
   3   9  -2   10.20    4.40
  -3  -9   2    3.60    8.70
  -3  -9   2    6.60    8.20
   4   9  -2   54.79   15.90
   4   9  -2   53.29    8.50
  -4  -9   2   68.49   14.90
  -4  -9   2   57.19   14.70
   5   9  -2   18.80    7.00
   5   9  -2   26.50   14.30
  -5  -9   2   24.40   12.60
  -5  -9   2   31.70   13.40
   6   9  -2    2.50    6.50
   6   9  -2   -2.30   11.40
  -6  -9   2   -2.10   10.80
  -6  -9   2   -5.70    9.10
   7   9  -2   26.40    9.90
   7   9  -2   28.00   15.60
  -7  -9   2   47.90   15.90
  -7  -9   2    8.00   14.90
   8   9  -2   -9.90    9.20
   8   9  -2   -5.30   15.90
  -8  -9   2   41.20   18.60
  -7  10  -2   54.79   25.70
  -7  10  -2   75.29   22.90
   7 -10   2   44.80   13.00
   7 -10   2   82.39   19.80
  -6  10  -2  109.89   25.10
  -6  10  -2  138.39   30.40
  -6  10  -2  200.98   22.00
   6 -10   2  105.79   19.60
   6 -10   2  172.08   19.80
   6 -10   2  128.69   22.40
  -5  10  -2    9.20    9.30
  -5  10  -2   -0.60   14.20
  -5  10  -2   -7.50   12.20
   5 -10   2   -4.60    8.10
   5 -10   2    8.10    7.90
  -4  10  -2   39.30   15.70
  -4  10  -2   34.10   19.70
  -4  10  -2   29.00   11.80
   4 -10   2   30.30    9.80
   4 -10   2   43.70   12.80
   4 -10   2   15.10   11.70
  -3  10  -2  184.08   31.30
  -3  10  -2  243.48   24.10
  -3  10  -2  216.78   28.40
   3 -10   2  226.38   20.80
   3 -10   2  270.07   25.40
   3 -10   2  218.48   19.30
  -2  10  -2  234.58   23.30
  -2  10  -2  167.18   31.50
  -2  10  -2  216.28   26.20
  -2  10  -2  175.38   15.70
   2 -10   2  261.37   20.50
   2 -10   2  244.58   23.30
   2 -10   2  228.78   18.10
   2 -10   2  210.48   20.20
   2 -10   2  223.18   18.30
  -1  10  -2  130.99   20.40
  -1  10  -2   83.69   17.70
  -1  10  -2   82.49    6.10
  -1  10  -2   72.89   10.00
   1 -10   2  107.09   18.00
   1 -10   2   88.49   18.30
   1 -10   2  123.59   13.90
   1 -10   2  109.09   13.50
   0  10  -2   53.49    9.00
   0  10  -2   47.30   13.90
   0  10  -2   32.90    9.50
   0  10  -2   50.59   12.70
   0  10  -2   44.50    6.50
   0 -10   2   28.60   11.40
   1  10  -2  136.29   14.40
   1  10  -2  136.89    7.40
   1  10  -2  138.69   15.90
   1  10  -2  160.28   19.70
  -1 -10   2  148.89   18.60
  -1 -10   2  136.19   17.00
   2  10  -2    1.20    7.40
   2  10  -2   -0.30   14.70
   2  10  -2   -0.60    8.90
  -2 -10   2    0.10    8.00
  -2 -10   2    7.00    9.70
   3  10  -2  185.78    9.90
   3  10  -2  163.38   22.40
   3  10  -2  243.08   20.50
   3  10  -2  207.08   22.50
  -3 -10   2  200.68   22.70
  -3 -10   2  221.48   23.20
   4  10  -2  176.98   15.70
   4  10  -2  209.98   23.30
   4  10  -2  151.78   10.40
  -4 -10   2  195.08   21.40
  -4 -10   2  170.58   21.30
   5  10  -2  140.99   12.30
   5  10  -2  174.38   23.00
  -5 -10   2  177.38   21.90
  -5 -10   2  175.18   23.30
   6  10  -2   -9.90    5.60
  -6 -10   2   -6.00    8.80
  -6 -10   2    4.40   12.70
   7  10  -2   12.00    9.70
   7  10  -2   28.90   18.20
  -7 -10   2   52.69   18.00
  -7 -10   2   35.60   16.80
  -7  11  -2  -22.90   20.50
  -7  11  -2  -20.40   15.50
  -7  11  -2  -21.40    9.70
   7 -11   2   -9.20   10.20
  -6  11  -2   37.70   19.60
  -6  11  -2    3.80   16.70
  -6  11  -2   36.50   15.10
   6 -11   2   31.30   15.60
   6 -11   2   37.90   12.50
  -5  11  -2  150.98   32.50
  -5  11  -2  138.89   26.30
  -5  11  -2  205.68   23.40
   5 -11   2  240.08   21.00
   5 -11   2  204.68   33.30
  -4  11  -2  332.77   36.10
  -4  11  -2  303.57   28.00
  -4  11  -2  317.87   38.20
   4 -11   2  380.16   26.00
   4 -11   2  303.47   30.90
   4 -11   2  345.07   37.70
  -3  11  -2  311.07   37.60
  -3  11  -2  364.26   36.40
  -3  11  -2  382.26   30.20
   3 -11   2  419.86   35.50
   3 -11   2  423.76   32.30
  -2  11  -2  109.89   18.60
  -2  11  -2   98.09   25.50
  -2  11  -2   87.69   20.50
   2 -11   2  121.89   13.30
   2 -11   2   78.09   17.60
  -1  11  -2   47.70   16.00
  -1  11  -2   53.69   14.50
   1 -11   2   58.49   15.30
   1 -11   2   55.69   12.20
   0  11  -2  419.96   33.90
   0  11  -2  444.06   33.10
   0  11  -2  414.36   20.40
   0 -11   2  391.36   26.70
   0 -11   2  381.36   30.40
   1  11  -2  686.53   33.30
   1  11  -2  682.53   42.20
   1  11  -2  658.73   32.10
  -1 -11   2  614.64   39.20
  -1 -11   2  660.23   37.80
   2  11  -2  345.47   28.10
   2  11  -2  357.56   26.60
   2  11  -2  371.76   25.50
  -2 -11   2  331.47   28.40
  -2 -11   2  343.87   27.30
   3  11  -2   56.99   15.10
   3  11  -2   66.29   15.20
  -3 -11   2   44.50   14.30
  -3 -11   2   46.50   14.60
   4  11  -2   23.80   12.90
  -4 -11   2   28.80   12.20
  -4 -11   2    6.30   10.90
   5  11  -2   26.80   14.50
  -5 -11   2   46.50   15.60
   6  11  -2   64.59   19.50
  -6 -11   2   53.69   17.10
  -6 -11   2   58.69   17.80
   7  11  -2   15.60   15.60
  -7 -11   2   51.79   20.30
  -7 -11   2   28.10   15.20
  -6  12  -2    1.50   13.20
  -6  12  -2   -9.80   15.70
  -6  12  -2   18.40   17.80
   6 -12   2   90.59   34.90
   6 -12   2   41.30   12.60
   6 -12   2    6.30   15.40
  -5  12  -2   -1.20   21.20
  -5  12  -2   10.20   14.20
  -5  12  -2    7.50   18.20
   5 -12   2   13.50   10.40
   5 -12   2   -2.10   12.30
   5 -12   2    9.00   10.20
  -4  12  -2   18.20   17.10
  -4  12  -2   40.40   19.00
  -4  12  -2   26.90   13.20
   4 -12   2   21.90   10.70
   4 -12   2   25.10   14.60
   4 -12   2   33.20   11.40
  -3  12  -2    6.50   15.80
  -3  12  -2   22.00   11.40
  -3  12  -2   10.00   15.20
   3 -12   2   -4.60    8.70
   3 -12   2   19.50   10.00
   3 -12   2   -1.50    7.20
  -2  12  -2    4.20   13.50
  -2  12  -2   19.10   11.60
   2 -12   2   29.90   12.70
   2 -12   2   31.40    9.60
  -1  12  -2   31.50   14.40
  -1  12  -2   27.70   14.40
   1 -12   2   37.90   11.30
   1 -12   2   18.80   11.70
   0  12  -2   -1.40    4.00
   0  12  -2    2.60    9.50
   0  12  -2   14.20   12.00
   0 -12   2  -10.70    6.60
   0 -12   2   -4.70    9.30
   1  12  -2   10.40    8.50
   1  12  -2   26.00   13.30
   1  12  -2   11.80   12.00
   1  12  -2   12.20    8.10
  -1 -12   2   20.90   10.10
  -1 -12   2    6.30   10.30
   2  12  -2   15.80   11.30
   2  12  -2   24.60   10.70
   2  12  -2   -3.40   11.30
   2  12  -2    0.20   10.50
  -2 -12   2   19.10   11.50
  -2 -12   2   18.30   11.40
   3  12  -2   -6.20    8.00
   3  12  -2  -12.70    8.40
  -3 -12   2    1.30   10.50
  -3 -12   2    8.30    9.00
   4  12  -2    0.30   11.20
  -4 -12   2    7.60   11.30
  -4 -12   2  -12.50   13.70
   5  12  -2  -23.90   23.30
  -5 -12   2    6.80   11.10
  -5 -12   2  -15.40    9.60
   6  12  -2    1.40   14.70
  -6 -12   2    7.50   13.70
  -6 -12   2    3.30   14.70
  -5  13  -2  104.29   30.20
  -5  13  -2  100.39   25.90
  -5  13  -2   85.29   19.20
   5 -13   2   94.69   17.30
   5 -13   2   90.99   21.20
   5 -13   2  108.39   18.20
  -4  13  -2   33.90   14.60
  -4  13  -2   44.30   23.90
  -4  13  -2   45.00   19.80
   4 -13   2   63.19   19.00
   4 -13   2   45.80   14.50
   4 -13   2   53.59   13.80
  -3  13  -2   32.50   17.50
  -3  13  -2   30.40   15.10
   3 -13   2   30.80   10.70
   3 -13   2   24.80   11.50
   3 -13   2    6.70   11.10
  -2  13  -2    4.90   12.50
  -2  13  -2   10.00   22.00
   2 -13   2   -3.30   10.60
   2 -13   2   22.40   10.70
  -1  13  -2    8.30   23.40
  -1  13  -2    9.20   13.10
   1 -13   2   13.60   10.10
   0  13  -2   34.90   14.40
   0 -13   2   37.40   16.70
   1  13  -2  195.08   39.00
   1  13  -2  188.68   24.90
   1  13  -2  157.88   13.40
  -1 -13   2  165.48   21.10
   2  13  -2   99.79   22.10
   2  13  -2  118.79   29.00
   2  13  -2  125.29   15.40
  -2 -13   2  108.09   19.40
  -2 -13   2   82.39   18.50
   3  13  -2    1.80   12.80
   3  13  -2   10.40   10.60
  -3 -13   2   -5.40   10.90
  -3 -13   2    1.20   10.80
   4  13  -2  -27.30   10.00
   4  13  -2  -15.10   10.70
  -4 -13   2  -13.60   10.60
  -4 -13   2    1.20   12.20
   5  13  -2   38.20   16.80
   5  13  -2   35.20   15.50
  -5 -13   2   59.99   17.20
  -5 -13   2   59.59   20.20
  -4  14  -2  -19.30   11.40
  -4  14  -2   -4.70   16.00
   4 -14   2   12.60    9.40
   4 -14   2    6.00   10.30
   4 -14   2    1.00   13.00
  -3  14  -2   16.80   15.40
  -3  14  -2   11.60   14.60
   3 -14   2   38.40   13.50
   3 -14   2    6.90   13.50
  -2  14  -2  133.89   24.10
  -2  14  -2  191.08   31.90
   2 -14   2  164.18   20.90
   2 -14   2  126.39   24.60
  -1  14  -2  251.67   30.30
  -1  14  -2  171.38   29.10
   1 -14   2  174.48   20.60
   1 -14   2  165.48   27.00
   0  14  -2   31.90   16.50
   0 -14   2   46.30   14.90
   0 -14   2   34.70   14.60
   1  14  -2    6.70   12.90
   1  14  -2   16.90   15.40
  -1 -14   2   15.80   12.60
   2  14  -2   24.50   14.00
   2  14  -2   41.50   17.50
  -2 -14   2   19.10   12.30
   3  14  -2   37.40   12.90
   3  14  -2   38.10   15.30
  -3 -14   2   27.50   15.80
  -3 -14   2   41.00   15.30
   4  14  -2   -0.80   14.30
   4  14  -2    9.80   12.50
  -4 -14   2   29.40   13.70
  -4 -14   2   17.80   14.00
  -2  15  -2   18.40   15.30
  -2  15  -2   11.00   14.20
   2 -15   2  -14.50   11.00
  -1  15  -2   21.80   16.30
  -1  15  -2   -9.00   13.30
   1 -15   2    6.50   11.80
   1 -15   2   13.50   14.30
   0  15  -2  -14.50   12.30
   0  15  -2  -14.10   12.20
   0 -15   2  -17.40   10.30
   0 -15   2    2.70   13.10
   1  15  -2  -30.50   10.70
   1  15  -2   -7.60   12.40
  -1 -15   2   14.80   13.10
  -1 -15   2    4.30   12.90
   2  15  -2  -11.70   21.40
   2  15  -2    0.50   16.60
  -2 -15   2   34.20   16.10
  -2 -15   2   -8.50   12.30
  -1 -15  -3   35.60   15.90
  -1 -15  -3   29.90   13.20
   1  15   3   47.20   19.00
   0 -15  -3   -6.50   10.40
   0 -15  -3  -11.90   11.80
   0  15   3   -9.90   14.20
   1 -15  -3    9.60   13.60
   1 -15  -3   -5.80    8.80
  -1  15   3    9.90   15.70
  -3 -14  -3  -20.20   10.10
   3  14   3   -8.00    9.70
  -2 -14  -3    9.00   10.70
  -2 -14  -3    5.50   12.10
   2  14   3   23.80   10.70
   2  14   3   -0.10   14.10
  -1 -14  -3   46.30   15.20
  -1 -14  -3   21.60   11.30
   1  14   3   28.90   15.20
   0 -14  -3   28.10   12.30
   0 -14  -3   14.90   13.80
   0  14   3   26.50   15.30
   1 -14  -3    7.20    8.30
   1 -14  -3    5.90   14.10
  -1  14   3   24.40   16.20
   2 -14  -3   15.60   12.30
   2 -14  -3    7.90    8.40
  -2  14   3   -9.00   13.50
  -2  14   3   36.70   17.00
   3 -14  -3   11.70    7.80
   3 -14  -3   13.70   12.40
  -3  14   3   -3.60   16.50
  -3  14   3   37.60   16.10
  -4  14   3   21.30   16.10
  -4  14   3  -22.90   12.20
  -5 -13  -3   21.50   14.00
  -5 -13  -3   12.20   14.10
   5  13   3    7.50   14.10
   5  13   3   13.30   11.90
  -4 -13  -3    1.60   11.40
  -4 -13  -3   -6.20   10.00
   4  13   3    8.30   11.10
  -3 -13  -3   17.00   12.20
  -3 -13  -3   36.00   14.60
   3  13   3   43.90   16.70
   3  13   3   26.40   11.10
  -2 -13  -3  114.39   20.80
  -2 -13  -3   77.79   16.40
   2  13   3  116.19   26.10
   2  13   3   90.69   16.00
  -1 -13  -3   21.10   10.70
  -1 -13  -3   37.90   14.50
   1  13   3   19.40   22.20
   1  13   3   29.70   11.10
   0 -13  -3   -5.90    8.00
   0 -13  -3   -5.40    6.80
   0  13   3  -16.20   11.60
   1 -13  -3   33.50    9.80
   1 -13  -3   27.90   13.30
  -1  13   3  -15.40   23.60
  -1  13   3   17.00   13.70
   2 -13  -3  186.48   22.20
   2 -13  -3  157.58   15.20
  -2  13   3  115.89   21.90
  -2  13   3  124.99   26.20
   3 -13  -3   39.50   13.50
   3 -13  -3   40.60    8.90
   3 -13  -3   32.20    7.60
  -3  13   3   51.99   15.40
  -3  13   3   34.80   17.00
   4 -13  -3   21.60    6.20
   4 -13  -3   14.20    9.00
   4 -13  -3  -10.60   11.50
  -4  13   3   -0.70   14.70
  -4  13   3  -12.80   12.10
   5 -13  -3    7.00   15.00
   5 -13  -3  -10.90    9.30
   5 -13  -3   28.00   11.20
  -5  13   3   11.80   14.60
  -5  13   3    4.70   16.40
  -6 -12  -3   65.09   21.00
  -6 -12  -3   69.59   19.00
   6  12   3   80.79   22.50
   6  12   3   60.89   13.90
   6  12   3   86.19   20.00
  -5 -12  -3  126.39   22.90
  -5 -12  -3  170.98   29.00
   5  12   3  207.38   20.40
   5  12   3  162.28   21.60
  -4 -12  -3   49.40   14.50
   4  12   3   73.69   14.50
   4  12   3   16.10   23.20
   4  12   3   46.70   14.90
   4  12   3   46.10   12.60
  -3 -12  -3   55.69   16.20
  -3 -12  -3   13.40   11.00
   3  12   3   50.19   16.20
   3  12   3   14.10    9.70
  -2 -12  -3   43.60   13.40
  -2 -12  -3   50.49   13.00
   2  12   3   40.40   13.90
   2  12   3   54.99   12.50
  -1 -12  -3  333.47   24.80
  -1 -12  -3  301.47   25.80
   1  12   3  327.57   25.90
   1  12   3  354.86   31.50
   0 -12  -3  383.26   29.20
   0 -12  -3  384.86   25.10
   0  12   3  386.36   33.70
   0  12   3  379.16   28.30
   1 -12  -3  263.57   18.90
   1 -12  -3  256.67   24.60
   1 -12  -3  290.67   21.40
  -1  12   3  289.47   28.30
  -1  12   3  241.28   29.50
   2 -12  -3   56.09    9.30
   2 -12  -3   47.30   13.50
   2 -12  -3   61.39    6.30
  -2  12   3   59.49   18.60
  -2  12   3   31.50   14.00
   3 -12  -3   -2.90    6.70
   3 -12  -3   -3.30    7.80
   3 -12  -3    5.50    6.70
   3 -12  -3   16.70    5.20
  -3  12   3   15.80   14.50
   4 -12  -3   19.60    6.40
   4 -12  -3   27.50   10.50
   4 -12  -3   23.70   12.80
   4 -12  -3   31.80   11.30
  -4  12   3   45.60   20.30
  -4  12   3   30.60   15.30
   5 -12  -3   92.89   18.10
   5 -12  -3  114.89   10.70
   5 -12  -3   89.89   15.40
  -5  12   3   71.19   18.60
  -5  12   3   64.19   21.70
   6 -12  -3   94.29   23.90
   6 -12  -3   84.39   17.90
   6 -12  -3   74.09   13.40
  -6  12   3  126.79   27.20
  -6  12   3   64.49   26.70
  -7 -11  -3   -4.30   14.00
   7  11   3   13.50   12.00
  -6 -11  -3   41.60   16.30
  -6 -11  -3   39.90   16.90
   6  11   3   76.89   30.70
   6  11   3   33.60   11.90
   6  11   3   40.40   12.80
  -5 -11  -3   22.00   22.00
  -5 -11  -3   17.00   15.60
   5  11   3   -9.30    7.00
   5  11   3    0.70    9.80
   5  11   3    2.10   10.20
  -4 -11  -3   77.59   17.60
  -4 -11  -3   47.90   15.70
   4  11   3   40.70   13.60
   4  11   3   60.69   14.40
   4  11   3   58.09   12.30
   4  11   3   49.20   13.40
  -3 -11  -3   12.20   11.40
  -3 -11  -3   10.20    9.70
   3  11   3   -6.90   10.20
   3  11   3   15.60    8.00
   3  11   3   -9.80    8.00
   3  11   3   17.50   10.60
  -2 -11  -3   11.10    8.70
  -2 -11  -3    5.90    8.30
   2  11   3   17.50   10.10
   2  11   3   16.90    8.90
  -1 -11  -3    4.00    8.90
   1  11   3   -2.90    6.10
   1  11   3    9.80   10.40
   0 -11  -3   14.00    7.50
   0 -11  -3   14.10    9.80
   0 -11  -3   -0.90    7.60
   0  11   3    2.00    8.30
   0  11   3    5.80    9.50
   1 -11  -3   54.89   10.80
   1 -11  -3   39.50   12.80
   1 -11  -3   61.79   10.20
  -1  11   3   47.70   12.60
  -1  11   3   70.09   18.40
  -1  11   3   54.09   14.50
   2 -11  -3    4.70    6.20
   2 -11  -3   -5.00    4.00
   2 -11  -3   -0.40    4.10
   2 -11  -3   -6.50    7.20
  -2  11   3   -7.10    8.60
  -2  11   3    2.90   11.60
   3 -11  -3   -3.40    3.90
   3 -11  -3   -0.30    6.80
   3 -11  -3    3.50    8.90
   3 -11  -3   -8.20    5.30
  -3  11   3    4.10   10.20
  -3  11   3   -6.10   11.10
   4 -11  -3   30.30   10.90
   4 -11  -3   24.10    5.80
   4 -11  -3   17.70    7.10
   4 -11  -3   17.80   10.30
  -4  11   3   32.90   14.60
  -4  11   3   42.70   17.20
   5 -11  -3   36.10   10.80
   5 -11  -3   23.60    7.70
   5 -11  -3   51.09   14.30
   5 -11  -3   67.89   15.30
   5 -11  -3   35.00    7.00
  -5  11   3   38.50   17.70
  -5  11   3   22.60   24.40
  -5  11   3   18.80   14.60
   6 -11  -3    3.70    6.00
   6 -11  -3   -7.20   22.20
   6 -11  -3    1.80   13.50
   6 -11  -3  -13.50    8.60
  -6  11   3    3.90   14.90
  -6  11   3   -5.20   17.60
   7 -11  -3  -10.30   14.00
   7 -11  -3  -12.60   21.10
  -7  11   3   -6.10   18.80
  -7  11   3    2.60   14.20
  -7 -10  -3   24.50   15.30
  -7 -10  -3   42.90   19.40
   7  10   3   13.70   10.80
   7  10   3   47.10   16.70
  -6 -10  -3   52.69   17.40
  -6 -10  -3   66.09   17.30
   6  10   3   50.89   13.20
   6  10   3  107.59   20.10
  -5 -10  -3   68.09   13.50
  -5 -10  -3  111.69   20.30
  -5 -10  -3   90.49   20.90
   5  10   3   80.99   15.00
   5  10   3  116.19   17.20
   5  10   3   94.09   17.10
  -4 -10  -3  247.18   25.00
  -4 -10  -3  160.38   21.30
  -4 -10  -3  204.28   21.60
   4  10   3  230.78   21.10
   4  10   3  246.68   20.60
   4  10   3  247.48   24.10
   4  10   3  165.58   20.10
  -3 -10  -3   24.10   10.60
  -3 -10  -3   19.40   11.60
   3  10   3   22.80   11.10
   3  10   3   18.40    8.60
   3  10   3   16.50    9.80
  -2 -10  -3   -5.70    6.30
  -2 -10  -3   -8.70    7.80
   2  10   3    7.00    8.70
   2  10   3  -25.60    9.50
   2  10   3   -3.10    4.80
  -1 -10  -3  108.49   17.30
  -1 -10  -3  127.09   14.70
  -1 -10  -3  107.99   16.50
   1  10   3  103.89   15.80
   1  10   3   97.69   17.00
   0 -10  -3  652.03   35.20
   0 -10  -3  616.64   30.50
   0 -10  -3  531.35   32.00
   0  10   3  633.04   34.80
   0  10   3  579.24   37.70
   0  10   3  585.84   39.50
   1 -10  -3  244.58   15.10
   1 -10  -3  285.37   17.50
   1 -10  -3  292.17   19.20
   1 -10  -3  321.67   24.70
  -1  10   3  324.37   29.60
  -1  10   3  340.07   27.60
  -1  10   3  355.56   25.50
   2 -10  -3   23.50    9.80
   2 -10  -3   37.30    7.40
   2 -10  -3   33.80    7.30
   2 -10  -3   31.10    5.70
  -2  10   3   12.70   13.00
  -2  10   3   21.10   11.60
   3 -10  -3   41.60   12.10
   3 -10  -3   52.69    7.60
   3 -10  -3   40.40    6.30
  -3  10   3   57.49   18.10
  -3  10   3   38.30   12.80
   4 -10  -3  208.58   12.30
   4 -10  -3  172.98   13.00
   4 -10  -3  231.88   22.30
   4 -10  -3  257.97   24.50
  -4  10   3  163.98   31.10
  -4  10   3  220.78   25.00
  -4  10   3  215.98   27.90
   5 -10  -3   85.49   21.40
   5 -10  -3   96.59    9.10
   5 -10  -3   97.29   18.00
   5 -10  -3   54.99    9.50
   5 -10  -3   98.19   18.00
  -5  10   3   87.49   23.60
  -5  10   3   52.99   15.60
  -5  10   3   71.89   18.50
   6 -10  -3   23.80    7.40
   6 -10  -3   25.50    6.40
   6 -10  -3   37.40   13.50
  -6  10   3   26.20   16.80
  -6  10   3   49.00   34.10
   7 -10  -3   -5.40   13.00
  -7  10   3   -3.60   19.90
  -7  10   3   10.60   15.10
  -7  10   3    2.20   16.20
  -8  -9  -3   28.30   14.50
  -8  -9  -3   38.00   18.90
   8   9   3   20.30   17.90
   8   9   3   23.80   10.70
   8   9   3   21.00   11.40
  -7  -9  -3  237.48   30.20
  -7  -9  -3  260.27   26.80
   7   9   3  209.68   27.60
   7   9   3  207.08   21.00
  -6  -9  -3   55.79   17.40
  -6  -9  -3    8.10    8.80
  -6  -9  -3   63.39   19.40
   6   9   3   25.90    7.90
   6   9   3   26.80   14.50
   6   9   3   23.20   10.00
  -5  -9  -3   18.20   11.70
  -5  -9  -3   19.60   10.50
  -5  -9  -3   14.50    8.10
   5   9   3   16.60    9.80
   5   9   3   23.00    4.90
   5   9   3   26.90   12.90
  -4  -9  -3  427.36   33.30
  -4  -9  -3  517.25   33.20
  -4  -9  -3  557.64   36.30
   4   9   3  481.75   29.70
   4   9   3  537.65   32.30
   4   9   3  558.44   33.90
  -3  -9  -3 1319.47   62.29
  -3  -9  -3 1457.55   63.69
  -3  -9  -3 1380.36   62.09
   3   9   3 1381.76   61.09
   3   9   3 1396.26   60.19
   3   9   3 1341.57   62.79
  -2  -9  -3  511.85   29.90
  -2  -9  -3  431.96   30.40
  -2  -9  -3  463.05   28.80
   2   9   3  446.26   22.90
   2   9   3  529.95   31.90
   2   9   3  463.15   28.00
  -1  -9  -3   57.49   11.60
  -1  -9  -3   57.19   15.10
  -1  -9  -3   79.29   12.90
   1   9   3   75.39   14.70
   1   9   3   56.19   11.90
   1   9   3   50.99   10.60
   0  -9  -3    1.20    7.10
   0  -9  -3    0.90    4.80
   0  -9  -3    9.30    7.20
   0   9   3   14.00    8.10
   0   9   3   18.10    9.60
   0   9   3    5.20    8.30
   1  -9  -3  278.97   18.00
   1  -9  -3  288.07   15.30
   1  -9  -3  284.97   16.40
   1  -9  -3  293.27   24.60
  -1   9   3  321.97   28.20
  -1   9   3  339.77   23.80
  -1   9   3  347.67   25.80
   2  -9  -3  226.08   14.90
   2  -9  -3  251.57   20.10
   2  -9  -3  206.68   13.30
   2  -9  -3  202.98   11.90
  -2   9   3  236.58   22.50
  -2   9   3  204.88   20.90
  -2   9   3  198.48   24.90
   3  -9  -3 1028.10   47.60
   3  -9  -3  924.41   39.00
   3  -9  -3 1022.70   43.70
   3  -9  -3  893.81   38.20
  -3   9   3  836.72   56.99
  -3   9   3  873.01   53.99
  -3   9   3 1015.20   50.49
   4  -9  -3  419.56   27.20
   4  -9  -3  419.46   29.10
   4  -9  -3  359.36   18.30
   4  -9  -3  354.76   19.10
  -4   9   3  354.36   33.30
  -4   9   3  420.46   38.20
  -4   9   3  394.56   30.00
   5  -9  -3    9.80    6.00
   5  -9  -3   31.20   12.80
   5  -9  -3   23.30    8.20
  -5   9   3   35.10   16.50
  -5   9   3   51.29   17.10
  -5   9   3   28.30   17.20
   6  -9  -3   -4.40    9.00
   6  -9  -3  -10.10    6.30
   6  -9  -3    2.70    4.70
  -6   9   3  -18.80   13.10
  -6   9   3  -15.80   10.70
  -6   9   3    3.90   11.50
   7  -9  -3  109.19   21.60
   7  -9  -3  109.29   15.00
  -7   9   3   96.49   26.00
  -7   9   3  118.89   30.80
  -7   9   3  106.69   24.40
   8  -9  -3   60.49   13.10
   8  -9  -3   73.79   18.70
  -8   9   3   65.49   19.20
  -8   9   3   80.89   24.80
  -8   9   3   56.09   24.60
  -8  -8  -3  -12.40   11.10
  -8  -8  -3   -0.20   14.10
   8   8   3    1.60   10.30
   8   8   3   -8.10   13.60
   8   8   3    1.50   10.00
  -7  -8  -3   -2.00    9.30
  -7  -8  -3   14.30   15.50
   7   8   3   14.40    8.30
   7   8   3   14.20    8.70
  -6  -8  -3   15.60    8.10
  -6  -8  -3   36.20   15.10
  -6  -8  -3   45.90   13.60
   6   8   3   46.20   10.70
   6   8   3   31.60    9.80
   6   8   3   53.09   15.80
  -5  -8  -3    4.90    8.80
  -5  -8  -3    7.50    9.90
  -5  -8  -3  -11.30    5.70
   5   8   3    6.70   10.10
   5   8   3   12.50    8.30
   5   8   3   10.20    5.20
  -4  -8  -3   -0.70    7.10
  -4  -8  -3   -6.30    8.30
   4   8   3  -14.50    6.80
   4   8   3   -2.40    3.40
   4   8   3    7.40    7.60
   4   8   3   -1.10    8.20
  -3  -8  -3    6.30    9.40
  -3  -8  -3   19.10    7.50
  -3  -8  -3   -2.40    7.00
   3   8   3    2.80    6.00
   3   8   3   11.50    7.90
   3   8   3   -1.40    6.20
   3   8   3    3.50    7.00
  -2  -8  -3    6.00    6.90
  -2  -8  -3   -1.10    6.70
  -2  -8  -3    2.80    6.40
  -2  -8  -3    3.80    7.10
   2   8   3    9.60    6.40
   2   8   3    5.50    6.10
   2   8   3    4.70    5.00
   2   8   3    5.50    5.30
   2   8   3    8.90    7.40
  -1  -8  -3   -8.20    7.40
  -1  -8  -3    0.30    4.80
  -1  -8  -3   -9.40    7.10
  -1  -8  -3   -0.90    5.30
  -1  -8  -3    4.20    6.00
   1   8   3   -4.50    4.60
   1   8   3   -7.40    5.10
   1   8   3   -1.90    2.70
   1   8   3    0.60    5.30
   0  -8  -3   15.30    6.30
   0  -8  -3   25.00   10.50
   0  -8  -3    0.90    8.30
   0  -8  -3   -0.30    5.60
   0  -8  -3    5.10    4.90
   0  -8  -3    8.30    7.20
   0   8   3    6.80    6.70
   0   8   3   -0.10    7.30
   0   8   3    9.10    8.80
   1  -8  -3   46.00    8.40
   1  -8  -3   63.19    6.80
   1  -8  -3   56.99   10.30
   1  -8  -3   49.20    6.70
   1  -8  -3   65.89   14.70
   1  -8  -3   95.09   20.30
   1  -8  -3   56.19   12.80
  -1   8   3   55.19   11.50
  -1   8   3   50.99   12.70
  -1   8   3   53.09   13.90
   2  -8  -3   -5.30    4.90
   2  -8  -3    6.10    4.10
   2  -8  -3   -1.70    5.30
   2  -8  -3   -4.10    2.20
  -2   8   3    1.10    6.80
  -2   8   3   -0.70    7.70
  -2   8   3    7.50    7.60
   3  -8  -3   14.90    2.90
   3  -8  -3    9.40    6.40
   3  -8  -3   10.10    3.30
  -3   8   3    8.40    6.50
  -3   8   3   11.90    9.80
  -3   8   3   -8.00   11.50
   4  -8  -3  165.58   19.10
   4  -8  -3  127.99   10.50
  -4   8   3  156.98   20.00
  -4   8   3  131.59   27.10
  -4   8   3  123.69   23.70
  -4   8   3  167.58   23.10
   5  -8  -3    6.40    3.90
   5  -8  -3    0.00    9.60
   5  -8  -3    6.60    5.10
   5  -8  -3   10.20    6.40
  -5   8   3   19.00   15.40
  -5   8   3   28.80   14.00
  -5   8   3    0.80   10.20
   6  -8  -3   19.50    6.90
   6  -8  -3   18.80    7.50
   6  -8  -3   18.30    4.50
   6  -8  -3   45.80   12.80
   6  -8  -3    1.80    4.70
  -6   8   3   -3.30   13.50
  -6   8   3   31.40   16.00
  -6   8   3   11.20   11.90
   7  -8  -3   22.60   14.40
   7  -8  -3   17.00    8.40
  -7   8   3   27.30   14.50
  -7   8   3   12.50   15.10
  -7   8   3    0.30   16.00
   8  -8  -3   11.10    9.80
   8  -8  -3   35.90   15.00
  -8   8   3   -0.80   14.50
  -8   8   3   40.30   22.50
  -8   8   3   13.50   14.80
  -9  -7  -3   20.20   13.00
   9   7   3    4.10   12.80
  -8  -7  -3  163.38   29.80
  -8  -7  -3  189.68   23.20
   8   7   3  202.28   23.40
   8   7   3  113.29   23.40
   8   7   3  150.28   14.40
  -7  -7  -3  387.96   30.40
  -7  -7  -3  413.36   41.60
   7   7   3  399.76   28.20
   7   7   3  426.66   34.90
   7   7   3  376.66   23.80
  -6  -7  -3   94.09   19.70
  -6  -7  -3  105.29   18.00
  -6  -7  -3   97.19   13.20
   6   7   3  109.89   18.60
   6   7   3  117.09   14.10
   6   7   3  146.29   16.00
  -5  -7  -3    9.20    6.70
  -5  -7  -3    9.80   10.70
  -5  -7  -3  -18.60    8.40
   5   7   3    8.20   10.10
   5   7   3    8.40    6.70
   5   7   3    2.20    6.00
  -4  -7  -3  217.48   18.40
  -4  -7  -3  249.58   22.60
  -4  -7  -3  236.78   20.70
   4   7   3  221.68   18.60
   4   7   3  244.18   15.20
   4   7   3  239.38   21.00
   4   7   3  246.88   19.30
  -3  -7  -3  971.20   48.10
  -3  -7  -3 1054.79   50.99
  -3  -7  -3 1034.20   48.20
  -3  -7  -3 1020.30   47.20
   3   7   3 1058.69   45.80
   3   7   3 1039.10   47.00
   3   7   3  996.60   46.70
   3   7   3 1030.90   44.20
  -2  -7  -3  967.00   43.50
  -2  -7  -3  990.00   43.40
  -2  -7  -3  988.60   46.00
  -2  -7  -3  899.91   43.50
   2   7   3  917.01   43.30
   2   7   3  974.00   44.60
   2   7   3  956.20   39.20
   2   7   3  971.50   40.10
   2   7   3  931.61   42.80
  -1  -7  -3  687.73   31.20
  -1  -7  -3  642.34   35.60
  -1  -7  -3  634.04   31.40
  -1  -7  -3  588.84   40.90
  -1  -7  -3  699.93   32.20
   1   7   3  650.03   26.00
   1   7   3  697.63   33.60
   1   7   3  690.93   34.70
   1   7   3  643.94   31.80
   0  -7  -3    5.10    3.90
   0  -7  -3   -4.00    6.10
   0  -7  -3    5.10    2.10
   0  -7  -3   -4.20    8.10
   0  -7  -3    1.70    4.60
   0  -7  -3    9.20    2.50
   0  -7  -3   -1.00    5.70
   0  -7  -3    2.50    3.30
   0   7   3    5.50    5.60
   0   7   3   -1.20    5.60
   0   7   3    6.20    6.40
   1  -7  -3  386.86   26.60
   1  -7  -3  395.16   24.40
   1  -7  -3  387.76   18.00
   1  -7  -3  360.76   32.60
   1  -7  -3  355.86   17.00
   1  -7  -3  392.06   21.80
   1  -7  -3  363.06   16.50
  -1   7   3  407.36   24.50
  -1   7   3  369.86   27.10
  -1   7   3  369.56   24.40
   2  -7  -3  546.55   33.40
   2  -7  -3  563.04   31.30
   2  -7  -3  515.65   20.30
   2  -7  -3  601.94   27.00
   2  -7  -3  584.64   29.10
   2  -7  -3  597.94   32.30
   2  -7  -3  536.35   36.30
   2  -7  -3  517.75   34.70
   2  -7  -3  525.05   20.70
  -2   7   3  563.04   32.60
  -2   7   3  589.54   32.10
  -2   7   3  525.85   37.20
  -2   7   3  554.64   36.30
   3  -7  -3  521.55   31.20
   3  -7  -3  461.55   19.00
   3  -7  -3  594.14   37.10
   3  -7  -3  552.34   35.80
   3  -7  -3  483.05   19.60
   3  -7  -3  585.14   28.90
  -3   7   3  596.14   32.50
  -3   7   3  524.95   35.40
  -3   7   3  540.95   37.00
  -3   7   3  527.05   37.60
   4  -7  -3  218.08   15.80
   4  -7  -3  189.58   11.30
   4  -7  -3  197.98   22.40
   4  -7  -3  201.18   15.40
  -4   7   3  224.88   21.00
  -4   7   3  218.78   23.80
  -4   7   3  192.48   25.80
  -4   7   3  235.18   25.90
   5  -7  -3   -3.70    4.70
   5  -7  -3    6.30    4.30
   5  -7  -3    9.20    8.70
   5  -7  -3    3.60    4.10
  -5   7   3    0.80    9.60
  -5   7   3   -9.20   11.50
  -5   7   3  -10.00   13.10
   6  -7  -3   65.49   10.80
   6  -7  -3   58.39    9.90
   6  -7  -3   55.19   15.10
  -6   7   3   56.49   15.90
  -6   7   3   52.89   19.40
  -6   7   3   66.99   19.70
   7  -7  -3  116.59   15.00
   7  -7  -3   99.09   20.80
  -7   7   3  112.69   25.40
  -7   7   3  112.19   21.50
  -7   7   3  112.29   25.10
   8  -7  -3  143.39   18.70
   8  -7  -3   89.09   20.80
  -8   7   3  121.19   39.70
  -8   7   3   79.19   20.00
  -8   7   3   76.99   24.50
   9  -7  -3    9.50   11.00
   9  -7  -3    7.10   14.70
  -9   7   3  -12.90   11.40
  -9   7   3  -19.20   15.90
  -9   7   3   13.90   18.30
  -9  -6  -3   70.59   19.40
  -9  -6  -3   43.50   13.40
   9   6   3   30.80   18.30
   9   6   3   38.80   14.40
  -8  -6  -3   49.10   18.50
  -8  -6  -3   18.40   11.10
   8   6   3    2.00    4.60
   8   6   3   17.80   11.40
   8   6   3   35.70   16.40
  -7  -6  -3   46.40   12.80
  -7  -6  -3   90.39   20.90
   7   6   3   44.50    8.00
   7   6   3   49.70   12.80
   7   6   3   45.20   15.20
  -6  -6  -3  218.88   16.80
  -6  -6  -3  230.88   21.90
  -6  -6  -3  271.97   26.50
   6   6   3  221.18   24.40
   6   6   3  217.98   16.80
   6   6   3  259.27   24.00
  -5  -6  -3  985.10   50.29
  -5  -6  -3  941.01   47.40
  -5  -6  -3  886.81   41.40
   5   6   3  885.81   41.00
   5   6   3  945.11   48.40
   5   6   3  933.31   42.60
  -4  -6  -3  399.96   24.00
  -4  -6  -3  431.86   28.60
  -4  -6  -3  439.76   27.40
   4   6   3  391.76   24.90
   4   6   3  396.36   21.70
   4   6   3  398.76   23.30
   4   6   3  431.46   26.90
   4   6   3  396.26   25.80
  -3  -6  -3  116.49   14.40
  -3  -6  -3  115.79   12.90
  -3  -6  -3   99.29   14.20
  -3  -6  -3  105.99   13.10
   3   6   3  108.79   12.30
   3   6   3  113.49   11.80
   3   6   3   92.49   13.00
   3   6   3  102.19    8.50
   3   6   3  107.49   12.90
  -2  -6  -3  782.62   36.00
  -2  -6  -3  806.22   35.40
  -2  -6  -3  781.52   37.50
  -2  -6  -3  702.03   35.10
   2   6   3  760.82   33.20
   2   6   3  734.73   34.50
   2   6   3  760.72   35.80
   2   6   3  718.33   32.10
  -1  -6  -3 1419.06   59.79
  -1  -6  -3 1394.06   55.19
  -1  -6  -3 1420.26   54.99
  -1  -6  -3 1337.17   47.40
  -1  -6  -3 1390.66   54.69
   1   6   3 1355.76   50.69
   1   6   3 1466.35   57.59
   1   6   3 1468.85   58.09
   1   6   3 1381.16   55.39
   0  -6  -3 1543.65   71.49
   0  -6  -3 1580.34   58.19
   0  -6  -3 1642.74   66.79
   0  -6  -3 1578.24   60.89
   0  -6  -3 1567.44   67.79
   0   6   3 1474.75   60.59
   0   6   3 1622.44   67.09
   0   6   3 1679.03   64.39
   0   6   3 1588.44   64.29
   1  -6  -3   91.09   11.40
   1  -6  -3  104.79   13.80
   1  -6  -3  109.49   18.20
   1  -6  -3   89.49   12.40
   1  -6  -3  100.99    6.10
   1  -6  -3  106.89    6.40
   1  -6  -3   85.19   10.00
   1  -6  -3  101.29   13.40
  -1   6   3  102.99   13.80
  -1   6   3  104.79   12.50
  -1   6   3   96.89   11.90
   2  -6  -3   91.39   14.20
   2  -6  -3   85.69   13.20
   2  -6  -3  100.39   16.60
   2  -6  -3   86.79   11.80
   2  -6  -3  103.49   17.00
   2  -6  -3   89.09    9.80
   2  -6  -3   86.79    9.90
  -2   6   3   92.79   16.70
  -2   6   3   98.99   14.20
  -2   6   3  108.09   16.60
  -2   6   3   84.79   12.80
  -2   6   3   92.69   17.60
   3  -6  -3   61.49   13.80
   3  -6  -3   45.00   10.20
   3  -6  -3   35.50   10.70
   3  -6  -3   46.20   10.40
   3  -6  -3   36.10   10.60
   3  -6  -3   55.59   10.30
  -3   6   3   56.89   11.70
  -3   6   3   33.80   13.20
  -3   6   3   35.20   11.80
   4  -6  -3   83.69   10.70
   4  -6  -3  132.59   21.00
   4  -6  -3  112.89   12.10
   4  -6  -3  138.99   17.90
   4  -6  -3  126.89   15.70
   4  -6  -3  108.79   10.50
  -4   6   3   93.09   17.40
  -4   6   3   85.09   17.40
  -4   6   3   86.79   21.80
   5  -6  -3  421.96   28.30
   5  -6  -3  346.17   23.40
   5  -6  -3  358.16   19.80
  -5   6   3  357.76   33.60
  -5   6   3  358.56   33.90
  -5   6   3  414.26   31.60
   6  -6  -3  350.86   22.20
   6  -6  -3  320.57   21.60
   6  -6  -3  447.36   31.40
  -6   6   3  317.87   29.80
  -6   6   3  440.26   36.80
  -6   6   3  328.57   33.20
   7  -6  -3  100.29   20.50
   7  -6  -3  150.98   16.30
  -7   6   3  100.79   22.00
  -7   6   3  125.79   25.70
  -7   6   3  120.99   20.30
   8  -6  -3   13.00   12.40
   8  -6  -3    0.40    9.50
  -8   6   3  -13.30   12.80
  -8   6   3   17.40   12.50
  -8   6   3   12.20   16.80
   9  -6  -3   17.60   11.50
   9  -6  -3   53.89   19.70
  -9   6   3   19.40   13.70
  -9   6   3   17.30   19.40
  -9   6   3   18.00   19.60
  -9  -5  -3   49.90   18.80
  -9  -5  -3   -3.70   10.20
   9   5   3   29.00   16.00
   9   5   3    4.80   15.00
  -8  -5  -3    4.30    9.00
  -8  -5  -3    7.80   13.80
   8   5   3    1.30   10.40
   8   5   3  -12.70   10.70
  -7  -5  -3   -2.30    6.90
  -7  -5  -3   -8.70    5.50
   7   5   3    8.40    4.30
   7   5   3    8.60   10.70
   7   5   3    6.50    9.50
  -6  -5  -3  206.08   19.60
  -6  -5  -3  166.08   14.60
  -6  -5  -3  205.08   24.10
   6   5   3  191.18   23.00
   6   5   3  169.18   19.80
   6   5   3  199.18   13.90
  -5  -5  -3   -1.40    8.30
  -5  -5  -3    0.70    4.50
   5   5   3    0.20    4.40
   5   5   3   -5.80    6.20
   5   5   3   10.20   10.20
  -4  -5  -3   10.40    8.50
  -4  -5  -3    7.20   10.00
  -4  -5  -3   10.40    4.80
  -4  -5  -3    3.10    6.20
   4   5   3    5.90    5.60
   4   5   3   13.30    5.80
   4   5   3    9.60   13.90
   4   5   3    5.30    4.40
  -3  -5  -3   -1.90    2.80
  -3  -5  -3   -2.40    4.60
  -3  -5  -3    0.50    5.50
  -3  -5  -3    3.30    6.30
  -3  -5  -3    6.40    4.40
   3   5   3    4.30    5.10
   3   5   3   -0.80    3.90
   3   5   3   -1.20    3.30
   3   5   3    2.00    4.70
   3   5   3   -1.50    2.90
  -2  -5  -3  782.82   35.70
  -2  -5  -3  798.82   36.70
  -2  -5  -3  758.32   29.70
  -2  -5  -3  757.92   35.00
  -2  -5  -3  797.82   34.80
   2   5   3  819.22   35.20
   2   5   3  779.82   30.60
   2   5   3  773.32   34.40
   2   5   3  800.72   34.00
   2   5   3  739.13   32.80
  -1  -5  -3   94.29    5.80
  -1  -5  -3   92.49   11.00
  -1  -5  -3   90.19    9.30
  -1  -5  -3  118.09    9.60
  -1  -5  -3   87.39    8.90
   1   5   3   89.39   10.60
   1   5   3   85.29    7.10
   1   5   3   96.89   10.40
   1   5   3   96.09    9.00
   0  -5  -3   72.39    7.40
   0  -5  -3   74.59   10.70
   0  -5  -3   76.89    6.30
   0  -5  -3   62.29    9.30
   0  -5  -3   67.69   10.40
   0  -5  -3   83.79   15.60
   0  -5  -3   65.99    6.20
   0   5   3   64.59    9.80
   0   5   3   78.99   10.70
   0   5   3   55.49    6.90
   1  -5  -3   13.90    5.60
   1  -5  -3   17.20    2.30
   1  -5  -3   15.70    4.70
   1  -5  -3    3.20    6.50
   1  -5  -3   14.40    5.00
   1  -5  -3   13.80    5.80
   1  -5  -3   13.60    6.90
  -1   5   3   18.70    6.40
  -1   5   3   14.10    6.30
  -1   5   3    7.80    6.20
   2  -5  -3  191.98   15.40
   2  -5  -3  175.38   14.70
   2  -5  -3  183.08   16.00
   2  -5  -3  164.88   16.20
   2  -5  -3  192.08   17.20
  -2   5   3  178.38   17.10
  -2   5   3  174.78   15.40
  -2   5   3  179.38   17.90
  -2   5   3  146.99   17.50
  -2   5   3  185.98   15.50
   3  -5  -3    5.90    6.40
   3  -5  -3    3.30    1.60
   3  -5  -3    4.70    5.30
   3  -5  -3   -4.40    4.80
   3  -5  -3    2.90    5.10
   3  -5  -3    2.10    2.00
   3  -5  -3   -1.90    5.50
   3  -5  -3    0.40    3.60
   3  -5  -3   -0.50    4.90
  -3   5   3    5.20    7.30
  -3   5   3    4.30    5.80
  -3   5   3   -3.10    7.30
  -3   5   3    6.60    6.60
   4  -5  -3    2.80    3.70
   4  -5  -3    0.80    5.30
   4  -5  -3   -3.00    2.80
   4  -5  -3    1.10    2.90
   4  -5  -3   -0.30    7.00
   4  -5  -3   -2.10    5.60
  -4   5   3   -3.80    8.00
  -4   5   3   -2.60    6.20
  -4   5   3   -5.30    7.10
   5  -5  -3   76.19   11.80
   5  -5  -3   69.09   12.60
   5  -5  -3   57.19    9.40
   5  -5  -3   81.09   15.80
  -5   5   3   58.49   16.10
  -5   5   3   60.99   16.80
  -5   5   3   59.19   13.60
   6  -5  -3   72.79   16.80
   6  -5  -3   72.99   12.90
   6  -5  -3   59.89   10.90
  -6   5   3   87.19   16.80
  -6   5   3   77.49   19.20
  -6   5   3   47.50   16.80
   7  -5  -3   35.60    9.90
   7  -5  -3   41.20   14.10
  -7   5   3   19.10   14.20
  -7   5   3   32.80   11.40
  -7   5   3   50.99   18.20
   8  -5  -3   -1.20    8.20
  -8   5   3  -18.30   18.30
  -8   5   3  -16.90    7.80
  -8   5   3   -2.60   14.40
   9  -5  -3    9.50   12.60
   9  -5  -3   44.00   17.30
  -9   5   3   -0.40   17.30
  -9   5   3   10.00   16.50
  -9   5   3    9.50   11.40
  -9  -4  -3  183.68   20.00
  -9  -4  -3  233.58   30.00
   9   4   3  179.28   43.50
   9   4   3  230.28   30.90
  -8  -4  -3   41.90   17.60
  -8  -4  -3   11.00    8.50
   8   4   3   39.20   17.30
   8   4   3   45.90   14.20
  -7  -4  -3    2.40   10.80
  -7  -4  -3    5.80    7.90
   7   4   3   -4.00    9.10
   7   4   3    4.60   11.10
  -6  -4  -3  787.32   39.50
  -6  -4  -3  826.52   45.90
   6   4   3  762.52   41.80
   6   4   3  731.13   31.20
   6   4   3  853.51   45.70
  -5  -4  -3 2089.89   86.29
  -5  -4  -3 2119.19   81.79
   5   4   3 2119.79   82.19
   5   4   3 1891.01   74.19
   5   4   3 2091.99   85.39
  -4  -4  -3  585.74   32.50
  -4  -4  -3  638.74   34.20
  -4  -4  -3  654.83   32.80
  -4  -4  -3  588.14   28.60
  -4  -4  -3  644.14   32.10
   4   4   3  609.84   26.90
   4   4   3  623.14   32.00
   4   4   3  590.24   31.50
   4   4   3  602.44   32.80
   4   4   3  620.34   30.00
  -3  -4  -3  397.56   22.30
  -3  -4  -3  374.36   22.50
  -3  -4  -3  405.66   21.30
  -3  -4  -3  400.06   23.90
   3   4   3  389.06   19.40
   3   4   3  355.66   20.90
   3   4   3  402.16   20.00
   3   4   3  358.86   21.10
   3   4   3  383.46   22.40
  -2  -4  -3  418.46   18.60
  -2  -4  -3  408.56   22.00
  -2  -4  -3  439.66   21.60
  -2  -4  -3  444.36   23.10
   2   4   3  417.76   21.00
   2   4   3  435.46   21.60
   2   4   3  421.56   21.10
   2   4   3  415.86   20.90
   2   4   3  436.66   19.60
  -1  -4  -3 1517.35   58.79
  -1  -4  -3 1535.65   57.69
  -1  -4  -3 1584.54   58.59
  -1  -4  -3 1611.04   61.69
  -1  -4  -3 1483.85   55.19
  -1  -4  -3 1586.94   58.19
   1   4   3 1523.25   56.19
   1   4   3 1626.24   59.69
   1   4   3 1577.74   60.09
   0  -4  -3  324.77   19.80
   0  -4  -3  295.37   22.00
   0  -4  -3  332.07   14.80
   0  -4  -3  328.47   15.70
   0  -4  -3  356.76   20.20
   0  -4  -3  346.67   14.80
   0  -4  -3  335.87   18.30
   0   4   3  311.07   15.60
   0   4   3  345.97   18.70
   0   4   3  305.17   18.50
   1  -4  -3 2390.96   90.19
   1  -4  -3 2398.96   88.39
   1  -4  -3 2334.97   91.89
   1  -4  -3 2407.96   84.29
   1  -4  -3 2418.76   91.19
   1  -4  -3 2320.17   88.79
  -1   4   3 2288.17   90.09
  -1   4   3 2413.36   91.89
  -1   4   3 2375.46   88.09
  -1   4   3 2458.95   88.89
   2  -4  -3 1018.60   46.80
   2  -4  -3 1072.19   45.10
   2  -4  -3 1014.40   43.70
   2  -4  -3 1062.99   46.50
   2  -4  -3 1046.10   41.00
   2  -4  -3 1020.20   45.60
  -2   4   3 1099.09   44.90
  -2   4   3 1009.20   47.50
  -2   4   3  974.40   47.00
  -2   4   3 1010.30   43.90
  -2   4   3  978.70   45.90
   3  -4  -3   73.39    5.30
   3  -4  -3   84.09   11.70
   3  -4  -3   78.79   12.40
   3  -4  -3   83.29   12.50
   3  -4  -3   63.39   12.20
   3  -4  -3   91.99   14.30
   3  -4  -3   74.09    5.90
   3  -4  -3   71.19    7.40
  -3   4   3   60.99   11.00
  -3   4   3   87.59   14.60
  -3   4   3   86.29   14.60
   4  -4  -3   77.09   12.80
   4  -4  -3   64.19   11.40
   4  -4  -3   66.69   13.40
   4  -4  -3   53.99    5.60
   4  -4  -3   55.79   12.20
   4  -4  -3   53.39    7.30
   4  -4  -3   77.39    9.10
   4  -4  -3   50.69   11.20
  -4   4   3   70.89   15.10
  -4   4   3   42.60   12.50
  -4   4   3   46.20   10.80
   5  -4  -3  887.31   43.90
   5  -4  -3  805.82   36.20
   5  -4  -3  796.52   37.30
  -5   4   3  880.41   47.40
  -5   4   3  882.61   49.30
  -5   4   3  864.81   44.10
   6  -4  -3  360.26   28.20
   6  -4  -3  389.06   24.90
  -6   4   3  387.26   35.10
  -6   4   3  350.66   32.00
  -6   4   3  418.36   41.00
   7  -4  -3   24.50   13.30
   7  -4  -3   29.80   13.70
  -7   4   3   10.60   13.20
  -7   4   3   21.00   15.30
  -7   4   3   30.40   10.70
   8  -4  -3   -3.70   10.50
   8  -4  -3  -11.40    9.20
  -8   4   3   -8.80    7.90
  -8   4   3  -16.80   10.90
  -8   4   3    0.00   14.10
   9  -4  -3   49.30   15.60
   9  -4  -3   58.99   20.20
  -9   4   3   52.59   24.80
  -9   4   3   60.69   22.00
  -9  -3  -3   36.90   16.40
   9   3   3   17.80   15.70
   9   3   3   23.80   27.80
  -8  -3  -3   12.30    8.20
  -8  -3  -3  -10.10   10.40
   8   3   3    4.30   11.70
   8   3   3   26.70   13.50
  -7  -3  -3   71.59   12.50
  -7  -3  -3  103.59   19.60
   7   3   3   80.09   17.50
   7   3   3   69.29   16.70
  -6  -3  -3  285.57   25.80
  -6  -3  -3  250.17   19.50
   6   3   3  262.77   25.20
   6   3   3  255.67   23.70
  -5  -3  -3   74.29   11.80
  -5  -3  -3   76.19   12.40
  -5  -3  -3   81.39   14.20
  -5  -3  -3  101.39   17.00
   5   3   3   94.29   13.30
   5   3   3   92.69   14.50
   5   3   3   60.89    6.00
   5   3   3   58.09   11.80
   5   3   3   81.79   15.50
  -4  -3  -3  682.53   35.70
  -4  -3  -3  685.23   32.50
  -4  -3  -3  646.44   33.90
  -4  -3  -3  683.53   31.30
   4   3   3  664.33   33.30
   4   3   3  623.54   26.60
   4   3   3  697.93   34.70
   4   3   3  651.43   32.30
   4   3   3  701.63   32.80
  -3  -3  -3  420.36   22.30
  -3  -3  -3  416.86   22.20
  -3  -3  -3  416.06   24.00
  -3  -3  -3  396.46   19.80
  -3  -3  -3  365.76   21.90
   3   3   3  378.76   17.80
   3   3   3  383.06   21.60
   3   3   3  376.46   22.10
   3   3   3  400.36   21.20
   3   3   3  417.06   20.90
  -2  -3  -3  807.52   35.00
  -2  -3  -3  794.72   31.70
  -2  -3  -3  784.22   33.90
  -2  -3  -3  811.32   33.50
  -2  -3  -3  808.12   35.00
   2   3   3  787.92   33.60
   2   3   3  794.32   32.40
   2   3   3  827.22   33.30
   2   3   3  767.52   31.70
   2   3   3  785.22   33.60
  -1  -3  -3  607.34   24.20
  -1  -3  -3  557.94   23.50
  -1  -3  -3  579.24   26.80
  -1  -3  -3  569.54   25.30
  -1  -3  -3  582.64   24.90
  -1  -3  -3  575.54   24.70
   1   3   3  561.44   23.90
   1   3   3  602.74   24.00
   1   3   3  609.74   25.40
   0  -3  -3   65.99    8.30
   0  -3  -3   79.79    5.50
   0  -3  -3   80.89    9.60
   0  -3  -3   75.19    8.50
   0  -3  -3   70.89    6.20
   0   3   3   72.29    5.60
   0   3   3   69.59    7.80
   0   3   3   79.19    8.60
   0   3   3   75.09    4.20
   1  -3  -3   25.90    7.00
   1  -3  -3   27.20    5.90
   1  -3  -3   31.70    7.40
   1  -3  -3   22.50    5.40
   1  -3  -3   25.30    3.80
   1  -3  -3   17.70    1.70
   1  -3  -3   24.40    5.40
   1  -3  -3   16.60    5.40
   1  -3  -3   17.80    1.70
  -1   3   3   22.10    6.40
  -1   3   3   27.80    6.20
  -1   3   3   21.30    5.50
   2  -3  -3  558.44   20.60
   2  -3  -3  609.54   30.00
   2  -3  -3  571.64   28.60
   2  -3  -3  577.94   24.70
   2  -3  -3  580.64   27.50
   2  -3  -3  530.75   20.20
   2  -3  -3  539.65   27.80
  -2   3   3  594.14   30.80
  -2   3   3  562.54   29.40
  -2   3   3  628.14   28.50
  -2   3   3  590.04   29.20
   3  -3  -3   59.49    9.90
   3  -3  -3   65.19   10.50
   3  -3  -3   54.59    6.90
   3  -3  -3   50.79    5.30
   3  -3  -3   74.29   11.50
   3  -3  -3   64.29    5.90
   3  -3  -3   71.69   10.30
  -3   3   3   70.19   12.00
  -3   3   3   53.09   10.90
  -3   3   3   57.19    9.70
   4  -3  -3  243.08   13.90
   4  -3  -3  246.08   18.40
   4  -3  -3  217.88   18.80
   4  -3  -3  250.47   17.80
   4  -3  -3  255.87   15.70
  -4   3   3  240.68   18.60
  -4   3   3  261.37   21.20
  -4   3   3  262.87   22.40
   5  -3  -3  162.58   15.60
   5  -3  -3  155.18   17.10
   5  -3  -3  147.79   17.20
   5  -3  -3  135.29   14.10
   5  -3  -3  143.39   12.30
  -5   3   3  160.58   20.20
  -5   3   3  161.48   18.70
  -5   3   3  156.18   16.50
   6  -3  -3   52.79   14.70
   6  -3  -3   66.69   12.70
   6  -3  -3   44.80    9.90
   6  -3  -3   66.59   12.90
  -6   3   3   55.09   11.50
  -6   3   3   75.09   17.40
  -6   3   3   97.29   20.40
   7  -3  -3   12.70   10.00
   7  -3  -3   37.10   14.30
   7  -3  -3   26.10    9.90
  -7   3   3   16.50    8.50
  -7   3   3   23.20   14.90
  -7   3   3   32.20   15.50
   8  -3  -3   56.09   14.40
   8  -3  -3   51.09   17.10
  -8   3   3   31.10    9.90
  -8   3   3   50.69   19.60
  -8   3   3   67.59   19.70
   9  -3  -3   36.30   18.80
   9  -3  -3   -8.50   11.80
  -9   3   3   20.40   17.90
  -9   3   3   13.10   16.60
 -10   3   3   10.00   19.10
 -10  -2  -3   27.00   16.70
 -10  -2  -3    1.60   20.60
 -10  -2  -3    0.10   14.70
  10   2   3   56.49   21.00
  10   2   3   35.60   18.10
  -9  -2  -3   24.90   18.90
  -9  -2  -3   24.00   14.40
   9   2   3   14.00   17.50
   9   2   3   20.90   16.80
  -8  -2  -3  116.69   13.70
  -8  -2  -3  141.09   23.80
   8   2   3  170.68   22.50
   8   2   3  117.49   22.80
  -7  -2  -3    6.00   10.90
  -7  -2  -3   -1.40    5.70
   7   2   3   -7.00   10.10
   7   2   3   -0.10    8.80
  -6  -2  -3  241.88   23.30
  -6  -2  -3  229.58   17.60
   6   2   3  234.48   22.60
   6   2   3  237.88   22.10
  -5  -2  -3  566.74   31.30
  -5  -2  -3  561.44   33.20
  -5  -2  -3  659.33   30.80
  -5  -2  -3  665.33   35.80
   5   2   3  606.94   32.10
   5   2   3  682.93   35.00
   5   2   3  647.54   35.20
   5   2   3  597.54   32.90
  -4  -2  -3 1747.13   68.79
  -4  -2  -3 1601.04   64.29
  -4  -2  -3 1682.53   64.19
  -4  -2  -3 1606.94   66.29
   4   2   3 1642.74   65.49
   4   2   3 1547.05   65.69
   4   2   3 1749.12   66.69
   4   2   3 1568.24   56.59
   4   2   3 1708.93   67.39
  -3  -2  -3   25.10    6.60
  -3  -2  -3   19.60    7.50
  -3  -2  -3   24.00    6.30
  -3  -2  -3   23.50    6.10
   3   2   3   19.90    7.10
   3   2   3   25.00    6.20
   3   2   3   28.90    7.30
   3   2   3   20.30    5.80
   3   2   3   24.90    5.00
  -2  -2  -3  222.88   15.20
  -2  -2  -3  221.88   14.30
  -2  -2  -3  235.58   14.10
  -2  -2  -3  244.68   13.20
   2   2   3  216.88   13.90
   2   2   3  223.48   14.20
   2   2   3  229.68   13.60
   2   2   3  228.38   11.30
   2   2   3  257.67   15.30
  -1  -2  -3  901.91   36.40
  -1  -2  -3  895.01   34.00
  -1  -2  -3  881.41   35.40
  -1  -2  -3  879.81   34.30
  -1  -2  -3  912.21   34.80
  -1  -2  -3  879.11   33.50
   1   2   3  856.91   34.00
   1   2   3  884.11   34.50
   1   2   3  930.61   33.50
   1   2   3  880.51   34.70
   0  -2  -3  668.43   27.50
   0  -2  -3  761.92   28.40
   0  -2  -3  762.22   30.40
   0  -2  -3  735.63   26.40
   0  -2  -3  733.73   29.80
   0  -2  -3  753.62   30.60
   0   2   3  735.93   27.00
   0   2   3  744.23   30.00
   0   2   3  763.32   30.70
   0   2   3  725.13   26.90
   0   2   3  718.03   26.40
   1  -2  -3   20.10    4.30
   1  -2  -3   21.30    2.60
   1  -2  -3   27.90    5.90
   1  -2  -3   30.80    6.10
   1  -2  -3   33.20    5.90
   1  -2  -3   29.40    5.90
   1  -2  -3   22.40    3.10
   1  -2  -3   23.80    5.20
  -1   2   3   23.90    5.30
  -1   2   3   25.00    5.90
   2  -2  -3  323.87   18.00
   2  -2  -3  338.87   17.90
   2  -2  -3  311.67   15.20
   2  -2  -3  312.47   13.60
   2  -2  -3  324.37   18.40
   2  -2  -3  331.07   14.60
  -2   2   3  338.17   20.40
  -2   2   3  347.97   18.50
  -2   2   3  325.57   18.40
   3  -2  -3  244.68   17.90
   3  -2  -3  230.88   16.10
   3  -2  -3  219.98   15.30
   3  -2  -3  226.48   15.50
   3  -2  -3  199.48   10.60
   3  -2  -3  201.98   11.50
   3  -2  -3  200.48   13.00
  -3   2   3  201.38   15.00
  -3   2   3  213.18   15.80
  -3   2   3  211.78   17.40
   4  -2  -3  445.16   24.10
   4  -2  -3  484.45   25.20
   4  -2  -3  480.45   26.90
   4  -2  -3  448.16   23.70
   4  -2  -3  420.16   21.30
  -4   2   3  422.16   17.60
  -4   2   3  443.16   18.20
  -4   2   3  420.26   28.00
  -4   2   3  444.86   24.80
  -4   2   3  482.05   27.30
   5  -2  -3  218.68   15.60
   5  -2  -3  234.88   17.60
   5  -2  -3  198.68   16.50
   5  -2  -3  194.18   17.50
   5  -2  -3  203.08   18.90
   5  -2  -3  241.18   20.50
  -5   2   3  234.38   20.80
  -5   2   3  211.08   12.00
  -5   2   3  211.78   12.60
  -5   2   3  211.08   17.00
  -5   2   3  233.68   22.60
   6  -2  -3  107.09   13.00
   6  -2  -3  107.39   18.20
   6  -2  -3   96.49   14.40
   6  -2  -3   99.29   15.20
   6  -2  -3  126.89   17.90
  -6   2   3   95.59   10.60
  -6   2   3  104.99   13.50
  -6   2   3  117.09    9.80
  -6   2   3   97.19   19.90
  -6   2   3   97.19   23.50
   7  -2  -3   55.79   13.40
   7  -2  -3   59.19   15.00
  -7   2   3   47.50    9.20
  -7   2   3   55.69    8.70
  -7   2   3   59.29   16.90
  -7   2   3   30.40    9.50
  -7   2   3   54.29   17.40
   8  -2  -3    5.70   11.50
   8  -2  -3   22.40   12.10
  -8   2   3   21.10    7.20
  -8   2   3   -7.00    7.30
  -8   2   3    9.80   12.60
  -8   2   3   18.50   14.90
   9  -2  -3    7.90   13.90
   9  -2  -3    3.70   14.50
  -9   2   3   -1.80   13.80
  -9   2   3   12.70   16.30
  -9   2   3   -5.70    5.20
  10  -2  -3   -6.40   11.90
  10  -2  -3    8.90   16.30
 -10   2   3   28.20   22.50
 -10   2   3    3.70   19.10
 -10  -1  -3   16.00   14.60
 -10  -1  -3  -32.50   21.30
  10   1   3    8.80   14.10
  10   1   3   -0.30   13.50
  -9  -1  -3   -7.20   10.80
  -9  -1  -3   -9.10   11.40
  -9  -1  -3  -14.20    6.40
  -9  -1  -3  -18.80   17.10
   9   1   3  -11.90   11.20
   9   1   3    4.40   13.40
  -8  -1  -3  309.07   28.00
  -8  -1  -3  298.07   18.60
  -8  -1  -3  354.36   29.90
   8   1   3  356.16   32.40
   8   1   3  313.57   30.40
  -7  -1  -3  821.42   36.10
  -7  -1  -3  792.92   45.70
   7   1   3  824.62   46.30
   7   1   3  753.42   46.20
  -6  -1  -3  367.96   21.20
  -6  -1  -3  378.66   28.00
   6   1   3  390.76   28.60
   6   1   3  382.26   28.10
  -5  -1  -3   42.90    7.70
   5   1   3   33.50    9.30
   5   1   3   39.80    9.70
   5   1   3   48.60   11.70
  -4  -1  -3  625.24   28.60
  -4  -1  -3  612.34   31.10
  -4  -1  -3  599.14   32.20
  -4  -1  -3  611.24   30.00
   4   1   3  594.94   30.90
   4   1   3  676.43   32.30
   4   1   3  621.94   31.60
   4   1   3  633.94   30.90
  -3  -1  -3 1544.25   61.29
  -3  -1  -3 1600.94   58.69
  -3  -1  -3 1534.95   58.99
  -3  -1  -3 1510.35   59.39
   3   1   3 1446.56   59.69
   3   1   3 1516.55   59.89
   3   1   3 1579.74   60.19
   3   1   3 1534.05   59.09
  -2  -1  -3 3788.02  130.99
  -2  -1  -3 3987.70  136.09
  -2  -1  -3 3859.81  137.09
  -2  -1  -3 3992.50  135.69
  -2  -1  -3 3884.31  135.89
   2   1   3 3792.62  136.29
   2   1   3 3948.60  136.19
   2   1   3 3890.81  135.29
   2   1   3 3866.61  136.09
   2   1   3 3916.01  135.09
  -1  -1  -3  744.53   28.30
  -1  -1  -3  721.43   30.70
  -1  -1  -3  757.72   30.50
  -1  -1  -3  755.62   31.00
  -1  -1  -3  791.32   30.40
   1   1   3  758.32   30.70
   1   1   3  742.53   29.90
   1   1   3  754.32   30.30
   1   1   3  756.62   30.60
   1   1   3  766.72   28.60
   0  -1  -3   33.50    5.00
   0  -1  -3   29.50    5.40
   0  -1  -3   25.80    3.90
   0  -1  -3   35.20    4.70
   0   1   3   33.10    5.40
   0   1   3   21.00    1.70
   0   1   3   39.00    4.90
   0   1   3   28.60    4.10
   1  -1  -3  373.66   14.00
   1  -1  -3  384.26   17.10
   1  -1  -3  371.06   15.40
   1  -1  -3  391.76   16.50
   1  -1  -3  378.86   20.00
   1  -1  -3  361.36   17.80
  -1   1   3  364.76   15.00
  -1   1   3  404.56   18.70
  -1   1   3  391.66   18.10
  -1   1   3  368.56   16.80
  -1   1   3  357.76   16.70
   2  -1  -3   87.99    6.60
   2  -1  -3   99.59    8.80
   2  -1  -3   86.89    6.50
   2  -1  -3   90.99    7.40
   2  -1  -3   84.19    6.40
   2  -1  -3   86.89    7.60
   2  -1  -3   95.09    8.60
  -2   1   3   84.49    6.00
  -2   1   3   90.59    7.90
  -2   1   3   96.49    8.60
  -2   1   3   86.49    6.60
  -2   1   3   81.89    5.60
   3  -1  -3  468.45   24.30
   3  -1  -3  489.35   19.70
   3  -1  -3  494.45   23.30
   3  -1  -3  509.15   24.30
  -3   1   3  448.86   20.80
  -3   1   3  505.95   24.40
  -3   1   3  471.55   19.60
  -3   1   3  480.55   20.50
   4  -1  -3  473.25   24.70
   4  -1  -3  508.35   26.90
   4  -1  -3  495.45   27.10
   4  -1  -3  482.75   23.90
  -4   1   3  487.45   24.40
  -4   1   3  498.85   23.40
  -4   1   3  519.75   22.90
  -4   1   3  522.75   27.60
  -4   1   3  472.25   19.00
   5  -1  -3  219.38   21.50
   5  -1  -3  190.58   14.90
   5  -1  -3  186.58   17.30
   5  -1  -3  177.18   17.30
   5  -1  -3  183.98   15.60
  -5   1   3  182.68   13.60
  -5   1   3  185.98   14.10
  -5   1   3  200.18   20.70
  -5   1   3  233.28   20.00
   6  -1  -3  -14.40    5.40
   6  -1  -3   -7.90    6.50
   6  -1  -3   -2.00    6.00
   6  -1  -3    8.90    8.40
   6  -1  -3   -2.70    5.80
   6  -1  -3   -0.50    8.40
  -6   1   3   -1.10    8.00
  -6   1   3  -17.60    7.70
  -6   1   3   -0.80    6.30
  -6   1   3   -2.00    5.30
   7  -1  -3  268.37   26.10
   7  -1  -3  352.96   27.40
   7  -1  -3  205.88   20.40
  -7   1   3  261.07   19.30
  -7   1   3  283.87   29.60
  -7   1   3  266.87   28.40
  -7   1   3  296.97   21.80
   8  -1  -3  241.18   27.00
   8  -1  -3  225.18   25.10
  -8   1   3  225.38   28.40
  -8   1   3  257.17   30.60
   9  -1  -3   17.20   16.10
   9  -1  -3    5.30   13.30
  -9   1   3  -23.60   13.70
  -9   1   3   19.40   16.40
  -9   1   3    4.60    9.10
  -9   1   3    1.20   16.40
  10  -1  -3   -8.70   14.30
  10  -1  -3    6.90   16.30
 -10   1   3  -30.00   14.00
 -10   1   3  -16.10   17.40
 -10   0  -3  -15.80    7.50
 -10   0  -3  -24.30   12.20
 -10   0  -3  -45.20   17.70
  10   0   3   -6.90   12.10
  10   0   3  -12.30   13.60
  -9   0  -3  -22.80   11.10
  -9   0  -3   -3.60   11.60
   9   0   3    0.10   12.70
   9   0   3   -8.80   10.90
  -8   0  -3   12.80   10.50
  -8   0  -3   37.30   19.30
  -8   0  -3   13.00   11.80
   8   0   3    3.70   10.40
   8   0   3    2.80   11.60
  -7   0  -3    7.80    5.20
  -7   0  -3    4.30   10.10
  -7   0  -3    5.30    9.40
   7   0   3   24.70   12.20
   7   0   3   21.40   13.00
  -6   0  -3   -6.60    7.10
  -6   0  -3    0.60    7.90
  -6   0  -3   -1.80    3.90
  -6   0  -3   -2.50    8.00
   6   0   3    2.00    8.10
   6   0   3   -2.80    7.40
  -5   0  -3   -1.40    3.00
  -5   0  -3    0.10    5.70
  -5   0  -3   -3.20    5.80
  -5   0  -3   -4.60    4.30
   5   0   3   -6.40    5.00
   5   0   3   -2.50    4.80
   5   0   3   -1.70    5.90
   5   0   3    3.50    4.40
  -4   0  -3    1.30    4.10
  -4   0  -3   -4.00    5.60
  -4   0  -3   -1.10    3.30
  -4   0  -3   -7.30    4.40
   4   0   3  -10.10    4.40
   4   0   3   -3.40    4.70
   4   0   3   -3.10    4.70
  -3   0  -3   -8.00    3.90
  -3   0  -3    2.70    4.50
  -3   0  -3   -3.00    3.10
  -3   0  -3   -5.20    2.60
   3   0   3   -5.50    2.40
   3   0   3   -1.80    4.00
   3   0   3   -0.70    4.40
   3   0   3   -7.10    3.50
  -2   0  -3   -6.00    2.80
  -2   0  -3   -0.60    3.30
  -2   0  -3   -3.90    3.40
  -2   0  -3   -6.50    2.80
   2   0   3    3.60    3.70
   2   0   3   -2.40    2.70
   2   0   3   -3.20    3.00
   2   0   3    2.90    3.60
  -1   0  -3   -0.30    2.90
  -1   0  -3    2.00    3.50
  -1   0  -3   -1.00    2.90
  -1   0  -3   -0.60    2.90
   1   0   3   -0.90    2.90
   1   0   3   -2.60    2.50
   1   0   3    1.60    3.20
   1   0   3   -1.50    2.90
   0   0  -3   -0.80    2.60
   0   0  -3   -2.70    2.70
   0   0  -3   -3.60    2.80
   0   0  -3   -0.80    2.30
   0   0   3   -1.20    2.20
   0   0   3   -0.20    2.90
   0   0   3   -1.00    2.40
   1   0  -3    0.10    3.00
   1   0  -3   -0.20    2.20
   1   0  -3    0.30    1.10
   1   0  -3    0.30    2.60
  -1   0   3    0.70    2.10
  -1   0   3    0.40    2.40
  -1   0   3   -1.00    2.40
  -1   0   3    1.20    2.20
  -1   0   3    1.80    1.30
   2   0  -3   -0.20    2.30
   2   0  -3    0.60    2.30
   2   0  -3    4.90    2.50
   2   0  -3    0.10    2.00
   2   0  -3   -0.10    2.10
   2   0  -3   -0.10    3.20
  -2   0   3    2.10    2.40
  -2   0   3    2.40    2.80
  -2   0   3   -1.20    2.70
  -2   0   3    2.90    2.30
  -2   0   3   -3.00    1.90
   3   0  -3   -3.10    2.60
   3   0  -3   -3.10    3.00
   3   0  -3   -3.20    3.20
   3   0  -3   -2.90    2.10
   3   0  -3   -9.50    3.80
  -3   0   3   -1.00    3.50
  -3   0   3   -6.70    3.00
  -3   0   3   -2.30    1.80
  -3   0   3   -5.70    3.00
   4   0  -3   -2.70    6.00
   4   0  -3    3.20    4.50
   4   0  -3    0.50    4.50
   4   0  -3   -3.50    4.10
  -4   0   3   -4.30    4.60
  -4   0   3   -2.10    2.00
  -4   0   3    1.10    4.40
  -4   0   3   -2.60    4.50
   5   0  -3  -10.70    3.90
   5   0  -3   -5.60    5.70
   5   0  -3   -9.80    4.70
  -5   0   3   -3.30    5.30
  -5   0   3   -9.00    3.80
  -5   0   3   -7.80    4.30
  -5   0   3   -2.80    1.90
   6   0  -3  -15.10    5.50
   6   0  -3   -3.20    5.30
   6   0  -3    0.20    8.00
  -6   0   3    1.90    8.10
  -6   0   3  -11.20    6.10
  -6   0   3   -7.30    5.70
   7   0  -3   -3.30    6.80
   7   0  -3   19.40   10.80
   7   0  -3   13.50   12.30
  -7   0   3   15.50   13.00
  -7   0   3   38.20   10.90
  -7   0   3    5.70    8.20
   8   0  -3   11.70   11.60
   8   0  -3   -2.70   10.80
   8   0  -3  -20.50    9.10
  -8   0   3   26.40   13.10
  -8   0   3   11.30   13.10
  -8   0   3    1.60    8.80
   9   0  -3    0.30   11.60
   9   0  -3  -21.10    9.90
  -9   0   3  -15.50   12.30
  -9   0   3   -7.40    9.80
  -9   0   3  -17.80   14.10
  -9   0   3  -19.20   20.00
  10   0  -3   -3.20   13.90
 -10   0   3  -20.70   11.10
 -10   0   3  -30.90   14.00
 -10   0   3  -20.90   17.30
 -10   1  -3   12.40   17.20
 -10   1  -3   -0.40   22.40
 -10   1  -3  -35.10   24.30
  10  -1   3    3.30   14.80
  10  -1   3  -13.10   13.70
  -9   1  -3  -24.60   14.50
  -9   1  -3  -20.20   12.40
   9  -1   3   -5.00   11.80
   9  -1   3   12.10   16.00
  -8   1  -3  344.57   30.40
  -8   1  -3  357.16   26.90
  -8   1  -3  316.27   27.70
  -8   1  -3  377.86   37.80
   8  -1   3  326.17   32.60
   8  -1   3  375.56   31.40
  -7   1  -3  844.02   46.30
  -7   1  -3  792.32   44.60
  -7   1  -3  802.82   32.50
  -7   1  -3  871.31   53.49
   7  -1   3  763.22   47.30
   7  -1   3  818.82   46.00
  -6   1  -3  352.56   26.70
  -6   1  -3  390.16   27.30
  -6   1  -3  397.06   33.20
  -6   1  -3  412.36   28.50
  -6   1  -3  398.86   19.40
   6  -1   3  382.86   28.80
   6  -1   3  375.26   27.50
  -5   1  -3   32.80   10.00
  -5   1  -3   23.10    8.60
  -5   1  -3   52.79   11.00
  -5   1  -3   20.40    8.30
  -5   1  -3   37.60    6.20
   5  -1   3   38.50    9.80
   5  -1   3   47.40   10.90
   5  -1   3   49.10   13.50
  -4   1  -3  574.24   30.70
  -4   1  -3  586.24   29.30
  -4   1  -3  604.54   30.40
  -4   1  -3  629.64   26.70
  -4   1  -3  616.04   29.70
   4  -1   3  618.74   26.40
   4  -1   3  559.94   30.00
   4  -1   3  633.04   32.30
   4  -1   3  626.94   30.70
  -3   1  -3 1565.24   59.49
  -3   1  -3 1601.54   60.89
  -3   1  -3 1527.65   57.79
  -3   1  -3 1572.24   58.79
  -3   1  -3 1522.75   61.19
  -3   1  -3 1505.25   52.79
   3  -1   3 1630.34   60.89
   3  -1   3 1535.05   60.99
   3  -1   3 1535.35   57.69
   3  -1   3 1588.64   61.99
  -2   1  -3 3788.02  134.49
  -2   1  -3 3759.42  132.49
  -2   1  -3 3939.91  131.39
  -2   1  -3 3836.42  134.19
   2  -1   3 3780.62  132.49
   2  -1   3 3839.02  134.89
   2  -1   3 3793.22  134.39
  -1   1  -3  782.82   32.00
  -1   1  -3  764.12   30.90
  -1   1  -3  820.62   31.90
  -1   1  -3  759.52   31.60
   1  -1   3  780.72   28.20
   1  -1   3  749.42   30.90
   1  -1   3  741.63   30.90
   1  -1   3  738.53   31.80
   1  -1   3  766.92   31.80
   0   1  -3   37.10    4.60
   0   1  -3   26.80    5.50
   0   1  -3   32.50    5.40
   0   1  -3   31.70    6.50
   0   1  -3   29.00    5.30
   0  -1   3   34.30    4.20
   0  -1   3   26.20    5.10
   0  -1   3   29.80    6.10
   0  -1   3   39.00    6.10
   1   1  -3  386.26   18.80
   1   1  -3  378.36   15.60
   1   1  -3  385.86   17.40
   1   1  -3  357.66   16.80
  -1  -1   3  374.66   15.50
  -1  -1   3  379.86   16.90
  -1  -1   3  384.76   18.40
  -1  -1   3  359.26   15.60
  -1  -1   3  334.07   13.80
  -1  -1   3  376.16   17.40
   2   1  -3   88.99   10.00
   2   1  -3   87.79    7.10
   2   1  -3   98.69    7.70
   2   1  -3   79.59    8.80
   2   1  -3   80.39    6.70
  -2  -1   3   91.79    6.80
  -2  -1   3   83.49    7.80
  -2  -1   3   91.09    8.80
  -2  -1   3   87.59    7.60
  -2  -1   3   90.79    7.30
   3   1  -3  491.75   22.80
   3   1  -3  509.55   20.30
   3   1  -3  519.25   27.10
   3   1  -3  468.65   22.60
   3   1  -3  484.45   23.50
  -3  -1   3  458.45   22.90
  -3  -1   3  508.25   22.00
  -3  -1   3  462.35   24.60
  -3  -1   3  509.45   23.80
   4   1  -3  508.95   25.60
   4   1  -3  474.85   25.10
   4   1  -3  490.85   25.50
   4   1  -3  541.15   29.60
  -4  -1   3  504.35   22.50
  -4  -1   3  484.25   27.00
  -4  -1   3  524.15   25.80
   5   1  -3  211.38   19.60
   5   1  -3  190.98   17.30
   5   1  -3  178.08   16.40
   5   1  -3  181.08   15.80
  -5  -1   3  202.88   12.00
  -5  -1   3  186.88   17.70
  -5  -1   3  207.48   16.40
   6   1  -3   -9.00    8.00
   6   1  -3   -4.60    6.90
  -6  -1   3    1.80    3.40
  -6  -1   3  -29.50   10.60
  -6  -1   3    6.00    9.40
   7   1  -3  330.37   29.00
   7   1  -3  313.07   28.20
  -7  -1   3  323.17   24.40
  -7  -1   3  247.18   23.90
  -7  -1   3  235.78   11.50
  -7  -1   3  324.67   29.00
   8   1  -3  272.27   28.20
   8   1  -3  215.08   25.50
  -8  -1   3  243.18   28.50
  -8  -1   3  213.68   21.40
   9   1  -3   19.60   16.50
   9   1  -3   24.00   15.80
  -9  -1   3   23.80   17.00
  -9  -1   3    5.00   11.60
  -9  -1   3   14.30   16.20
  10   1  -3    2.80   15.60
  10   1  -3  -24.30   12.70
 -10  -1   3  -20.60   18.40
 -10  -1   3  -21.00   15.00
 -10  -1   3  -15.80   12.30
 -10   2  -3   44.20   16.20
 -10   2  -3   18.70   13.30
 -10   2  -3   43.80   21.00
 -10   2  -3   55.79   26.00
  10  -2   3   51.19   18.10
  10  -2   3   25.80   17.90
  -9   2  -3   42.30   13.50
  -9   2  -3    4.80   11.00
  -9   2  -3   28.30   16.50
  -9   2  -3   17.60   18.50
   9  -2   3   31.60   17.50
  -8   2  -3  192.58   32.80
  -8   2  -3  117.49   19.00
  -8   2  -3  165.58   20.30
  -8   2  -3  112.39   22.00
   8  -2   3  116.99   20.10
   8  -2   3  125.59   24.20
  -7   2  -3    6.40    9.70
  -7   2  -3  -14.10    8.50
  -7   2  -3   -0.40   12.10
  -7   2  -3    5.70    9.00
   7  -2   3   -3.80   10.70
   7  -2   3    5.40   10.60
  -6   2  -3  223.68   22.00
  -6   2  -3  242.88   26.80
  -6   2  -3  254.07   20.60
  -6   2  -3  248.78   13.70
  -6   2  -3  246.58   21.30
   6  -2   3  245.08   22.10
   6  -2   3  244.08   23.50
  -5   2  -3  694.63   40.40
  -5   2  -3  607.94   27.00
  -5   2  -3  663.43   33.90
  -5   2  -3  582.64   33.10
  -5   2  -3  614.54   31.90
  -5   2  -3  649.93   34.70
   5  -2   3  605.44   27.00
   5  -2   3  612.34   33.50
   5  -2   3  666.63   34.30
   5  -2   3  723.53   37.60
  -4   2  -3 1597.94   66.99
  -4   2  -3 1676.73   65.39
  -4   2  -3 1724.43   67.39
  -4   2  -3 1696.53   67.39
  -4   2  -3 1766.22   73.19
  -4   2  -3 1613.24   61.99
   4  -2   3 1647.74   67.39
   4  -2   3 1658.63   62.39
   4  -2   3 1736.93   67.29
   4  -2   3 1778.92   70.19
  -3   2  -3   17.90    4.60
  -3   2  -3   15.40    6.00
  -3   2  -3   17.80    3.30
  -3   2  -3   26.50    8.80
  -3   2  -3   18.60    5.40
  -3   2  -3   20.80    5.80
  -3   2  -3   26.60    6.20
   3  -2   3   21.50    6.60
   3  -2   3   27.50    7.80
   3  -2   3   19.90    4.80
   3  -2   3   22.80    6.60
  -2   2  -3  221.98   14.50
  -2   2  -3  215.98   16.10
  -2   2  -3  232.08   13.20
  -2   2  -3  222.68   13.20
  -2   2  -3  219.58   14.10
   2  -2   3  217.98   14.50
   2  -2   3  224.78   15.00
   2  -2   3  234.18   13.10
   2  -2   3  233.08   13.30
  -1   2  -3  952.80   37.60
  -1   2  -3  888.21   35.50
  -1   2  -3  897.11   35.60
  -1   2  -3  875.01   36.50
  -1   2  -3  905.61   36.40
   1  -2   3  872.71   35.70
   1  -2   3  894.31   36.80
   1  -2   3  888.61   35.80
   1  -2   3  881.31   36.60
   1  -2   3  885.11   36.90
   0   2  -3  733.43   30.30
   0   2  -3  688.63   29.30
   0   2  -3  737.33   29.90
   0   2  -3  743.33   31.30
   0   2  -3  723.23   30.10
   0  -2   3  745.03   30.50
   0  -2   3  775.32   29.60
   0  -2   3  697.83   29.60
   0  -2   3  708.93   31.00
   0  -2   3  762.72   29.10
   1   2  -3   24.70    4.30
   1   2  -3   25.10    5.40
   1   2  -3   23.10    5.30
   1   2  -3   23.40    6.40
  -1  -2   3   26.00    6.60
  -1  -2   3   20.80    2.70
  -1  -2   3   21.00    5.10
  -1  -2   3   30.40    4.90
  -1  -2   3   22.10    4.40
  -1  -2   3   23.90    5.20
   2   2  -3  340.27   20.10
   2   2  -3  297.47   16.70
   2   2  -3  303.77   13.80
   2   2  -3  339.47   17.10
  -2  -2   3  326.97   17.10
  -2  -2   3  321.47   16.30
  -2  -2   3  326.37   19.00
  -2  -2   3  339.77   17.40
   3   2  -3  215.28   14.60
   3   2  -3  210.48    9.40
   3   2  -3  206.68   17.10
   3   2  -3  191.18   11.70
   3   2  -3  202.08   13.20
  -3  -2   3  208.38   14.70
  -3  -2   3  197.28   15.90
  -3  -2   3  230.28   14.60
   4   2  -3  422.16   22.50
   4   2  -3  430.36   24.40
   4   2  -3  465.95   28.70
   4   2  -3  450.05   24.00
  -4  -2   3  469.95   25.50
  -4  -2   3  490.55   25.40
  -4  -2   3  434.06   26.80
  -4  -2   3  451.15   22.20
   5   2  -3  251.47   18.70
   5   2  -3  262.57   22.80
   5   2  -3  209.98   16.80
   5   2  -3  233.68   19.80
  -5  -2   3  263.77   19.50
  -5  -2   3  226.68   15.10
  -5  -2   3  198.18   19.50
   6   2  -3   85.09   13.90
   6   2  -3  117.29   20.30
   6   2  -3  131.19   17.50
  -6  -2   3  127.19   17.90
  -6  -2   3  135.89   20.30
  -6  -2   3  106.89   11.60
   7   2  -3   58.19   18.40
   7   2  -3   57.59   16.20
   7   2  -3   41.10   12.70
  -7  -2   3   47.60   12.90
   8   2  -3    7.30   11.10
   8   2  -3   23.30   14.30
  -8  -2   3   17.20   11.90
  -8  -2   3   15.80   14.70
   9   2  -3   20.30   14.70
   9   2  -3   20.90   14.30
  -9  -2   3    3.80   16.70
  -9  -2   3   40.50   13.80
  10   2  -3   35.40   17.50
  10   2  -3   10.60   18.20
 -10  -2   3  -18.50   17.70
 -10  -2   3   -2.60   15.20
 -10  -2   3    2.00   17.90
  -9   3  -3   22.60   12.30
  -9   3  -3   32.60   19.30
  -9   3  -3    3.30   13.40
  -9   3  -3   -0.70   11.30
   9  -3   3   20.10   14.90
  -8   3  -3   25.80   12.40
  -8   3  -3    5.00   15.60
  -8   3  -3   39.00   14.30
  -8   3  -3    7.00   11.00
  -8   3  -3    6.50    9.70
   8  -3   3    5.80   13.70
   8  -3   3   27.90   12.00
  -7   3  -3   48.40   19.20
  -7   3  -3   95.59   16.10
  -7   3  -3   54.89   15.80
  -7   3  -3   76.69   21.00
   7  -3   3   74.19   16.40
   7  -3   3   78.59   18.70
  -6   3  -3  289.47   29.20
  -6   3  -3  276.57   25.20
  -6   3  -3  273.67   21.70
  -6   3  -3  246.88   23.90
   6  -3   3  300.97   26.50
   6  -3   3  280.67   23.00
  -5   3  -3   86.89   12.60
  -5   3  -3   60.79   12.30
  -5   3  -3   78.19   15.60
  -5   3  -3   88.09   18.10
  -5   3  -3   86.29   13.40
   5  -3   3  105.19   13.80
   5  -3   3   79.99    8.90
   5  -3   3   97.09   12.90
   5  -3   3   69.09   14.70
  -4   3  -3  694.63   29.40
  -4   3  -3  684.33   33.00
  -4   3  -3  719.63   39.50
  -4   3  -3  673.03   28.10
  -4   3  -3  664.33   34.50
  -4   3  -3  688.73   31.60
  -4   3  -3  678.03   33.90
   4  -3   3  733.83   34.00
   4  -3   3  679.83   34.00
   4  -3   3  691.43   35.80
  -3   3  -3  387.16   22.00
  -3   3  -3  407.76   18.50
  -3   3  -3  397.76   26.00
  -3   3  -3  438.66   20.30
  -3   3  -3  398.86   22.70
  -3   3  -3  402.96   21.90
  -3   3  -3  396.36   20.10
   3  -3   3  416.36   22.00
   3  -3   3  382.66   23.00
   3  -3   3  403.86   22.70
  -2   3  -3  826.52   38.40
  -2   3  -3  710.23   36.60
  -2   3  -3  794.72   34.70
  -2   3  -3  798.12   34.60
  -2   3  -3  808.12   33.30
   2  -3   3  816.12   35.30
   2  -3   3  837.62   35.70
   2  -3   3  811.92   34.50
   2  -3   3  871.91   38.40
   2  -3   3  778.22   35.40
  -1   3  -3  580.64   26.10
  -1   3  -3  600.14   27.60
  -1   3  -3  606.94   26.90
  -1   3  -3  618.84   29.60
   1  -3   3  611.94   26.90
   1  -3   3  624.44   29.60
   1  -3   3  670.73   29.90
   1  -3   3  581.64   27.30
   1  -3   3  590.94   27.70
   0   3  -3   63.29    7.50
   0   3  -3   77.49   10.40
   0   3  -3   65.29    7.40
   0   3  -3   70.89    8.80
   0  -3   3   76.79    7.60
   0  -3   3   77.09    8.40
   0  -3   3   70.69    8.30
   0  -3   3   71.19    9.00
   0  -3   3   85.59   11.00
   1   3  -3   22.40    5.60
   1   3  -3   25.30    7.20
  -1  -3   3   25.00    6.30
  -1  -3   3   25.60    6.10
  -1  -3   3   19.60    6.50
  -1  -3   3   32.90    5.90
  -1  -3   3   19.80    5.80
   2   3  -3  571.44   25.90
   2   3  -3  585.84   30.10
   2   3  -3  564.14   26.70
  -2  -3   3  575.04   26.70
  -2  -3   3  623.24   26.60
  -2  -3   3  561.54   26.60
  -2  -3   3  538.65   28.70
   3   3  -3   85.59   14.10
   3   3  -3   62.39    5.60
   3   3  -3   65.19    8.10
   3   3  -3   82.49   11.30
  -3  -3   3   76.29   10.90
  -3  -3   3   79.39   10.60
  -3  -3   3   57.09    9.30
  -3  -3   3   45.80   10.10
   4   3  -3  241.68   14.50
   4   3  -3  237.78   17.60
   4   3  -3  266.67   22.30
   4   3  -3  259.37   17.00
  -4  -3   3  245.68   16.20
  -4  -3   3  243.88   17.80
  -4  -3   3  240.88   17.90
  -4  -3   3  207.78   19.20
   5   3  -3  148.89   18.40
   5   3  -3  128.29   13.90
   5   3  -3  141.89   12.90
   5   3  -3  179.38   16.70
  -5  -3   3  136.69   23.10
  -5  -3   3  133.39   13.10
  -5  -3   3  140.59   20.60
  -5  -3   3  168.38   16.50
   6   3  -3   44.50   10.50
   6   3  -3   88.69   16.00
   6   3  -3   75.19   16.80
  -6  -3   3   85.39   21.10
  -6  -3   3   50.79   10.00
  -6  -3   3   80.59   14.60
   7   3  -3    8.70    9.10
   7   3  -3   18.50   10.80
   7   3  -3   45.60   15.00
  -7  -3   3   16.10   11.00
  -7  -3   3   29.60    8.50
   8   3  -3   42.90   14.50
   8   3  -3   62.29   18.90
  -8  -3   3   53.29   14.80
  -8  -3   3   20.70    8.40
   9   3  -3    8.00   13.70
   9   3  -3   19.80   15.80
  -9  -3   3   -5.40   17.70
  -9  -3   3   36.80   14.90
  -9   4  -3  166.18   34.10
  -9   4  -3  218.78   21.50
  -9   4  -3  227.58   29.70
  -9   4  -3  223.28   28.10
   9  -4   3  258.57   32.40
  -8   4  -3   55.99   15.80
  -8   4  -3   50.19   14.10
  -8   4  -3   39.00   12.40
  -8   4  -3   47.20   21.00
  -8   4  -3   25.30   11.40
   8  -4   3   31.70   13.10
   8  -4   3   56.29   23.30
  -7   4  -3    2.10   10.10
  -7   4  -3   -1.70    9.50
  -7   4  -3   12.80   11.20
  -7   4  -3  -12.90    8.60
  -7   4  -3   -7.50   12.80
   7  -4   3   19.80   12.80
   7  -4   3    1.90    9.10
  -6   4  -3  766.02   38.20
  -6   4  -3  760.82   37.70
  -6   4  -3  767.12   45.20
  -6   4  -3  778.72   49.80
   6  -4   3  859.91   42.80
   6  -4   3  815.42   46.30
   6  -4   3  766.22   31.90
  -5   4  -3 2068.59   81.19
  -5   4  -3 2085.09   92.69
  -5   4  -3 2087.89   87.39
  -5   4  -3 2095.39   80.29
  -5   4  -3 2101.69   77.19
   5  -4   3 2219.48   84.49
   5  -4   3 2179.18   88.39
   5  -4   3 2036.10   84.29
  -4   4  -3  585.84   29.70
  -4   4  -3  635.54   27.60
  -4   4  -3  638.14   34.20
  -4   4  -3  610.34   28.50
  -4   4  -3  666.23   39.10
   4  -4   3  599.14   31.60
   4  -4   3  620.24   33.70
   4  -4   3  598.84   27.90
   4  -4   3  613.94   32.70
  -3   4  -3  387.96   19.80
  -3   4  -3  357.46   20.80
  -3   4  -3  386.06   19.20
  -3   4  -3  398.96   27.00
  -3   4  -3  365.26   21.70
   3  -4   3  409.06   23.50
   3  -4   3  345.27   21.80
   3  -4   3  380.26   20.30
   3  -4   3  411.06   26.60
   3  -4   3  377.36   23.20
  -2   4  -3  399.96   22.00
  -2   4  -3  432.96   22.30
  -2   4  -3  413.96   26.50
  -2   4  -3  454.15   23.00
   2  -4   3  461.95   24.80
   2  -4   3  437.16   26.00
   2  -4   3  438.06   22.10
   2  -4   3  423.76   23.20
   2  -4   3  435.16   23.10
   2  -4   3  425.56   22.00
  -1   4  -3 1532.15   59.89
  -1   4  -3 1569.44   60.79
  -1   4  -3 1634.54   61.09
  -1   4  -3 1564.84   64.69
   1  -4   3 1577.04   60.69
   1  -4   3 1546.25   60.69
   1  -4   3 1573.64   59.99
   1  -4   3 1677.83   64.39
   1  -4   3 1539.85   61.29
   0   4  -3  316.87   19.00
   0   4  -3  315.17   17.00
   0   4  -3  318.87   17.30
   0   4  -3  321.37   20.50
   0  -4   3  300.57   18.10
   0  -4   3  344.37   18.40
   0  -4   3  348.27   18.00
   0  -4   3  307.87   18.80
   1   4  -3 2428.96   88.99
   1   4  -3 2203.88   85.19
   1   4  -3 2331.87   84.49
   1   4  -3 2229.68   84.99
  -1  -4   3 2349.26   88.49
  -1  -4   3 2448.85   85.89
  -1  -4   3 2345.87   88.29
  -1  -4   3 2340.87   86.79
  -1  -4   3 2390.76   85.69
   2   4  -3 1000.10   45.20
   2   4  -3  993.60   41.60
   2   4  -3  973.70   41.20
  -2  -4   3 1039.40   42.00
  -2  -4   3  934.41   44.10
  -2  -4   3 1002.80   41.30
   3   4  -3   76.89   14.90
   3   4  -3   84.29   11.10
   3   4  -3   82.49   11.70
   3   4  -3   69.49    4.80
  -3  -4   3   78.39   11.10
  -3  -4   3   98.79   15.70
  -3  -4   3   94.29   13.20
   4   4  -3   78.89   15.90
   4   4  -3   57.09    6.80
   4   4  -3   51.19   10.00
   4   4  -3   73.59   12.70
  -4  -4   3   84.89   13.80
  -4  -4   3   65.09   16.40
  -4  -4   3   52.69   10.90
   5   4  -3  812.72   35.80
   5   4  -3  884.21   46.60
   5   4  -3  833.22   41.50
  -5  -4   3  882.41   42.30
  -5  -4   3  769.82   43.50
  -5  -4   3  790.52   37.60
  -5  -4   3  817.52   41.30
   6   4  -3  392.86   31.90
   6   4  -3  333.97   22.40
   6   4  -3  420.06   28.30
  -6  -4   3  341.87   23.30
  -6  -4   3  355.26   27.10
   7   4  -3   38.10   15.10
   7   4  -3   39.70   12.30
  -7  -4   3   13.90    9.50
  -7  -4   3   46.90   13.80
   8   4  -3  -14.00   11.50
   8   4  -3   -6.00   10.00
  -8  -4   3   -1.90   10.90
   9   4  -3   33.60   16.90
   9   4  -3   61.69   20.40
  -9  -4   3   44.90   17.90
  -9   5  -3   23.90   15.60
  -9   5  -3   11.80   15.10
  -9   5  -3   19.40   17.60
  -9   5  -3  -13.50   10.50
   9  -5   3    8.30   15.70
   9  -5   3   22.60   20.60
  -8   5  -3   19.50   18.40
  -8   5  -3    6.70   15.20
  -8   5  -3   -6.70    9.80
  -8   5  -3   -2.10   11.00
  -8   5  -3    8.80   12.30
   8  -5   3    7.70   11.40
   8  -5   3    0.70   13.90
  -7   5  -3   -5.20   12.00
  -7   5  -3    7.00   10.30
  -7   5  -3    0.80    7.50
  -7   5  -3    6.50    8.60
  -7   5  -3    1.20    9.20
   7  -5   3    5.20   10.50
   7  -5   3    7.80    9.90
  -6   5  -3  213.68   24.00
  -6   5  -3  197.18   16.60
  -6   5  -3  203.68   23.80
  -6   5  -3  191.58   16.50
  -6   5  -3  186.48   26.40
   6  -5   3  216.28   20.70
   6  -5   3  159.48   21.00
  -5   5  -3    7.10    5.90
  -5   5  -3   29.50   13.90
  -5   5  -3    3.30    5.80
  -5   5  -3   11.00    5.00
  -5   5  -3    5.60    8.60
   5  -5   3   -1.10    8.40
   5  -5   3    7.90    7.10
   5  -5   3   -4.20    4.40
  -4   5  -3    0.70    4.70
  -4   5  -3    6.20   10.10
  -4   5  -3    8.80    6.30
  -4   5  -3   12.90    8.00
  -4   5  -3    5.40    5.80
  -4   5  -3   -1.70    6.80
   4  -5   3   14.60    6.90
   4  -5   3   -1.60    5.50
   4  -5   3    4.50    4.60
  -3   5  -3   -1.00    4.70
  -3   5  -3    3.80    4.30
  -3   5  -3   -7.00    5.80
  -3   5  -3   -3.30    4.10
   3  -5   3    2.50    4.80
   3  -5   3   -5.60    4.30
   3  -5   3   -2.80    3.70
   3  -5   3   -1.50    5.10
   3  -5   3    1.70    4.80
  -2   5  -3  820.02   36.90
  -2   5  -3  791.02   35.50
  -2   5  -3  753.72   41.60
  -2   5  -3  778.92   34.80
   2  -5   3  759.22   35.40
   2  -5   3  817.92   39.40
   2  -5   3  787.32   36.50
   2  -5   3  833.62   37.00
   2  -5   3  827.22   41.10
   2  -5   3  813.52   35.60
  -1   5  -3   71.39    9.20
  -1   5  -3  102.89   11.00
  -1   5  -3  104.79   14.00
   1  -5   3   93.09   10.90
   1  -5   3  101.19   12.50
   1  -5   3   91.29   10.60
   1  -5   3   99.39   10.10
   1  -5   3   93.49   11.00
   1  -5   3   94.19   10.30
   0   5  -3   72.39   13.20
   0   5  -3   92.59   13.20
   0   5  -3   66.49    9.60
   0  -5   3   81.29   12.50
   0  -5   3   81.49   13.20
   0  -5   3   66.79    6.00
   0  -5   3   85.39   11.30
   0  -5   3   74.59    9.40
   0  -5   3   82.49   11.60
   1   5  -3   16.00    6.00
   1   5  -3   14.70    4.70
   1   5  -3   14.70    7.80
   1   5  -3   19.60    5.80
  -1  -5   3   12.20    7.00
  -1  -5   3   10.40    6.20
  -1  -5   3   15.20    6.00
  -1  -5   3   24.30    6.90
   2   5  -3  178.28   13.70
   2   5  -3  181.48   17.60
   2   5  -3  182.88   12.30
   2   5  -3  178.18   13.70
  -2  -5   3  188.28   14.70
  -2  -5   3  148.09   15.70
  -2  -5   3  196.98   14.70
  -2  -5   3  169.78   16.00
   3   5  -3   -0.30    2.60
   3   5  -3   -2.70    3.30
   3   5  -3  -12.40    6.10
   3   5  -3   -2.90    4.80
  -3  -5   3   -0.60    5.90
  -3  -5   3    4.60    5.30
  -3  -5   3    1.50    5.70
   4   5  -3   -4.50    8.00
   4   5  -3   -1.70    5.00
   4   5  -3    1.40    2.40
   4   5  -3    2.80    5.90
  -4  -5   3   -0.10    7.10
  -4  -5   3   -3.80    5.70
  -4  -5   3    1.80    7.10
   5   5  -3   69.19   17.20
   5   5  -3   53.29    9.90
  -5  -5   3   86.89   15.50
  -5  -5   3   77.59   14.60
   6   5  -3   44.10    8.90
   6   5  -3   89.09   18.90
   6   5  -3   69.59   14.90
  -6  -5   3   63.39   14.10
  -6  -5   3   78.29   16.50
  -6  -5   3   52.79   12.30
   7   5  -3   35.70   11.80
   7   5  -3   67.09   19.80
   7   5  -3   32.90   10.30
  -7  -5   3   52.99   15.10
  -7  -5   3   12.10   11.00
   8   5  -3  -16.10    9.70
   8   5  -3  -41.50   15.20
  -8  -5   3   -5.20   11.40
   9   5  -3    4.70   13.20
   9   5  -3   28.20   17.70
  -9  -5   3   12.30   15.30
  -9   6  -3   56.39   18.90
  -9   6  -3   30.20   18.90
  -9   6  -3   10.60   19.80
   9  -6   3   30.20   18.70
  -8   6  -3   26.00   16.80
  -8   6  -3    9.70   17.20
  -8   6  -3   18.60   14.80
   8  -6   3   33.50   15.20
  -7   6  -3   50.39   15.40
  -7   6  -3   43.10    7.80
  -7   6  -3   43.90   15.90
  -7   6  -3   61.69    9.40
  -7   6  -3   44.60   18.80
   7  -6   3   62.99   18.40
  -6   6  -3  247.08   16.00
  -6   6  -3  240.08   26.10
  -6   6  -3  260.67   17.30
  -6   6  -3  249.68   26.80
  -6   6  -3  230.68   17.60
  -6   6  -3  215.38   28.30
   6  -6   3  268.27   26.00
   6  -6   3  236.68   15.80
  -5   6  -3 1063.49   53.59
  -5   6  -3  900.61   55.39
  -5   6  -3 1007.90   42.70
  -5   6  -3  908.01   38.80
  -5   6  -3  873.51   39.10
  -5   6  -3  931.11   50.69
   5  -6   3  885.51   40.50
   5  -6   3  998.90   49.90
  -4   6  -3  364.36   24.20
  -4   6  -3  411.86   23.50
  -4   6  -3  386.26   21.00
  -4   6  -3  360.26   31.60
  -4   6  -3  365.06   19.70
   4  -6   3  404.66   22.70
   4  -6   3  422.66   27.10
   4  -6   3  403.66   24.50
  -3   6  -3   79.89   10.30
  -3   6  -3   89.89   13.10
  -3   6  -3   99.09    9.20
  -3   6  -3  105.69   12.10
   3  -6   3  102.69   13.20
   3  -6   3  104.39   12.60
   3  -6   3  122.99   19.60
   3  -6   3  103.69   14.80
   3  -6   3  105.09   15.10
   3  -6   3  101.39   11.80
  -2   6  -3  791.52   35.60
  -2   6  -3  773.32   43.60
  -2   6  -3  747.43   34.50
  -2   6  -3  773.42   33.20
   2  -6   3  782.92   36.80
   2  -6   3  758.42   36.80
   2  -6   3  807.92   41.00
   2  -6   3  863.91   43.50
   2  -6   3  802.52   35.90
   2  -6   3  739.03   36.00
  -1   6  -3 1438.86   57.09
  -1   6  -3 1418.76   55.89
  -1   6  -3 1359.86   64.29
  -1   6  -3 1347.47   55.19
   1  -6   3 1397.36   54.99
   1  -6   3 1420.56   56.39
   1  -6   3 1414.36   58.59
   1  -6   3 1403.96   57.99
   1  -6   3 1439.06   63.49
   1  -6   3 1411.26   56.49
   1  -6   3 1552.94   59.89
   0   6  -3 1634.44   63.89
   0   6  -3 1614.84   60.69
   0   6  -3 1521.25   60.39
   0   6  -3 1520.55   69.19
   0  -6   3 1550.74   68.19
   0  -6   3 1557.34   57.69
   0  -6   3 1640.84   62.19
   0  -6   3 1620.94   63.99
   0  -6   3 1586.04   64.59
   0  -6   3 1520.85   63.59
   1   6  -3  120.39   12.40
   1   6  -3  117.79   14.10
   1   6  -3   94.99   11.20
   1   6  -3  102.79   10.80
  -1  -6   3   97.19   11.10
  -1  -6   3  138.69   15.80
  -1  -6   3  106.69   12.60
  -1  -6   3  110.99   15.10
   2   6  -3   92.39   10.70
   2   6  -3   94.29   10.70
   2   6  -3   84.69   10.80
   2   6  -3  120.99   17.80
  -2  -6   3   89.99   12.60
  -2  -6   3  102.69   16.40
  -2  -6   3   93.59   12.20
  -2  -6   3   92.39   15.40
   3   6  -3   53.79    9.90
   3   6  -3   64.09   17.10
   3   6  -3   38.10    6.50
  -3  -6   3   48.40   12.40
  -3  -6   3   46.50   12.80
   4   6  -3  118.79   19.80
  -4  -6   3  129.39   16.20
  -4  -6   3  110.09   16.20
   5   6  -3  335.97   17.30
   5   6  -3  416.96   32.50
  -5  -6   3  409.26   28.60
  -5  -6   3  392.86   27.90
   6   6  -3  370.76   26.10
   6   6  -3  406.26   33.10
   6   6  -3  321.47   19.80
  -6  -6   3  379.36   29.60
  -6  -6   3  355.36   28.20
   7   6  -3  143.59   25.00
   7   6  -3   81.59   12.40
  -7  -6   3  117.79   19.30
   8   6  -3   -3.90   11.60
   8   6  -3    9.60   15.40
  -8  -6   3    7.80   14.00
   9   6  -3   39.30   20.40
   9   6  -3   53.69   17.90
  -9  -6   3   48.20   17.80
  -9   7  -3    9.10   14.90
  -9   7  -3   -9.00   18.10
  -9   7  -3    3.00   15.20
   9  -7   3   26.60   17.80
  -8   7  -3  127.69   29.60
  -8   7  -3  160.98   28.30
   8  -7   3  168.88   28.80
  -7   7  -3  424.76   36.80
  -7   7  -3  377.66   39.80
  -7   7  -3  384.26   35.30
   7  -7   3  447.26   35.20
   7  -7   3  385.26   22.20
  -6   7  -3   84.89   13.50
  -6   7  -3  101.49   22.60
  -6   7  -3  130.19   22.40
   6  -7   3   96.39   12.40
   6  -7   3  100.69   20.30
   6  -7   3  157.08   18.00
  -5   7  -3    1.20    4.30
  -5   7  -3    9.00   10.00
  -5   7  -3   -2.90   13.30
  -5   7  -3   13.50    6.70
   5  -7   3   -2.80   11.40
   5  -7   3    3.10    9.10
   5  -7   3    3.60    6.10
  -4   7  -3  212.68   26.70
  -4   7  -3  231.58   13.30
  -4   7  -3  210.08   19.20
  -4   7  -3  239.68   14.10
  -4   7  -3  263.87   19.80
  -4   7  -3  250.47   25.80
   4  -7   3  247.68   22.00
   4  -7   3  225.18   19.30
   4  -7   3  227.68   23.90
   4  -7   3  227.08   19.00
   4  -7   3  209.48   24.80
  -3   7  -3 1093.29   53.79
  -3   7  -3  968.30   41.00
  -3   7  -3 1094.09   46.80
  -3   7  -3  991.10   45.20
  -3   7  -3  966.70   39.10
  -3   7  -3  961.20   55.29
   3  -7   3 1040.00   52.49
   3  -7   3  998.10   47.10
   3  -7   3 1018.90   51.19
   3  -7   3 1061.49   45.60
   3  -7   3 1007.80   45.40
   3  -7   3  964.80   46.10
  -2   7  -3  934.91   38.60
  -2   7  -3  984.60   41.30
  -2   7  -3 1106.99   52.79
  -2   7  -3  933.01   41.90
   2  -7   3  936.51   44.40
   2  -7   3  979.40   43.00
   2  -7   3 1002.10   44.20
   2  -7   3  990.20   49.99
   2  -7   3  985.90   46.80
   2  -7   3  958.00   43.30
   2  -7   3  915.31   43.50
   2  -7   3  961.40   50.89
  -1   7  -3  674.63   31.30
  -1   7  -3  708.53   33.30
  -1   7  -3  710.43   38.50
  -1   7  -3  711.43   42.20
   1  -7   3  709.03   33.30
   1  -7   3  655.93   32.10
   1  -7   3  766.92   41.70
   1  -7   3  746.93   36.50
   1  -7   3  699.73   39.40
   1  -7   3  663.63   31.40
   1  -7   3  641.74   34.10
   1  -7   3  660.53   34.70
   0   7  -3   16.40    5.80
   0   7  -3    8.00    4.40
   0   7  -3    6.80    6.30
   0   7  -3    8.20    7.40
   0  -7   3    8.40    7.50
   0  -7   3    6.30    6.00
   0  -7   3    6.10    5.50
   0  -7   3    4.10    5.80
   0  -7   3    9.20    3.60
   1   7  -3  384.16   24.90
   1   7  -3  346.87   21.00
   1   7  -3  317.87   22.20
   1   7  -3  395.96   24.20
  -1  -7   3  363.96   27.50
  -1  -7   3  382.26   25.10
  -1  -7   3  385.66   22.70
  -1  -7   3  421.56   24.50
   2   7  -3  514.55   29.60
   2   7  -3  542.65   26.10
   2   7  -3  625.44   33.90
   2   7  -3  531.75   28.70
   2   7  -3  546.65   28.80
  -2  -7   3  585.64   34.10
  -2  -7   3  544.95   33.00
  -2  -7   3  593.04   30.60
  -2  -7   3  512.85   34.30
   3   7  -3  583.84   34.50
   3   7  -3  533.35   26.40
   3   7  -3  534.85   29.70
  -3  -7   3  558.54   30.90
  -3  -7   3  419.16   32.50
  -3  -7   3  571.14   31.60
   4   7  -3  198.98   24.00
  -4  -7   3  222.18   21.00
  -4  -7   3  232.78   21.40
   5   7  -3   10.90   13.00
  -5  -7   3   12.40    9.80
  -5  -7   3    5.00    9.10
   6   7  -3   35.50    6.20
   6   7  -3   86.69   20.00
   6   7  -3   59.29   12.30
  -6  -7   3   39.40   13.20
  -6  -7   3   62.89   15.70
   7   7  -3  106.39   17.60
   7   7  -3   83.89   20.40
  -7  -7   3  106.29   19.60
  -7  -7   3   91.69   18.80
   8   7  -3   94.59   22.70
   8   7  -3   67.19   17.30
  -8  -7   3  100.69   21.70
   9   7  -3   19.70   13.10
   9   7  -3   -2.10   14.70
  -9  -7   3    4.20   16.20
  -8   8  -3   12.60   15.70
  -8   8  -3   24.00   19.50
   8  -8   3    7.80   13.60
   8  -8   3   21.60   12.40
  -7   8  -3    8.40   11.60
  -7   8  -3   -7.80   12.00
   7  -8   3   31.70   12.00
   7  -8   3  -24.20   10.30
   7  -8   3    6.70   12.60
  -6   8  -3   40.40   15.30
  -6   8  -3   35.90   18.60
  -6   8  -3   28.00    9.70
   6  -8   3   51.29   15.30
   6  -8   3   22.90    8.50
   6  -8   3   49.90   12.60
  -5   8  -3    7.20   10.70
  -5   8  -3   -2.80    6.30
  -5   8  -3   -5.30   11.70
   5  -8   3   -4.80    7.90
   5  -8   3   -6.60    6.40
   5  -8   3   -7.30    6.40
  -4   8  -3   -1.70    6.30
  -4   8  -3   -4.50   12.30
  -4   8  -3  -14.20    9.60
   4  -8   3    7.60    8.60
   4  -8   3  -12.60    7.40
   4  -8   3   -5.00    5.50
  -3   8  -3    2.20    3.80
  -3   8  -3    1.90    6.90
  -3   8  -3    2.90    3.30
  -3   8  -3   -3.90    6.00
  -3   8  -3  -10.20    9.40
  -3   8  -3   10.80    9.60
   3  -8   3    0.50    6.00
   3  -8   3   -7.50    6.00
   3  -8   3    9.30    6.90
   3  -8   3    2.40    6.80
   3  -8   3    4.50    6.90
  -2   8  -3    9.30    5.50
  -2   8  -3   -0.80    4.70
  -2   8  -3   -3.00    4.10
  -2   8  -3   -0.40    9.60
  -2   8  -3    9.10    7.30
  -2   8  -3    3.60    8.10
   2  -8   3   -3.20    5.50
   2  -8   3   12.20    8.00
   2  -8   3    2.50    7.20
   2  -8   3   -1.30    5.20
   2  -8   3    1.50    4.70
   2  -8   3    5.30    6.70
  -1   8  -3   -5.10    5.10
  -1   8  -3   -9.90    6.10
  -1   8  -3   -2.40    4.30
  -1   8  -3    0.10    8.90
   1  -8   3   -0.70    4.20
   1  -8   3  -13.50    5.30
   1  -8   3   -0.90    5.30
   1  -8   3   -8.40    6.10
   1  -8   3    0.00    4.30
   1  -8   3    0.10    6.10
   1  -8   3   -7.70    4.50
   0   8  -3   14.10    5.50
   0   8  -3   20.30    5.80
   0   8  -3   32.00    9.20
   0   8  -3   -1.50    7.70
   0  -8   3   21.50    8.40
   0  -8   3   12.90    6.40
   0  -8   3   26.90    8.80
   0  -8   3    8.30    7.30
   1   8  -3   80.29   12.70
   1   8  -3   67.59   13.20
   1   8  -3   58.09   12.60
   1   8  -3   48.90   11.40
   1   8  -3   52.49   13.10
  -1  -8   3   56.49   11.50
  -1  -8   3   55.29   11.60
  -1  -8   3   52.89   14.90
  -1  -8   3   81.19   15.30
   2   8  -3   -0.10    8.50
   2   8  -3    8.00    6.10
   2   8  -3    2.00    6.90
   2   8  -3   -0.40    4.20
  -2  -8   3   -3.60    6.10
  -2  -8   3   -4.30    6.10
  -2  -8   3  -16.90    7.60
   3   8  -3   13.30    6.10
   3   8  -3   14.50    8.80
   3   8  -3    4.10    5.50
   3   8  -3    3.10    9.30
  -3  -8   3   11.50    8.20
  -3  -8   3   14.70    9.40
  -3  -8   3   10.20    9.40
   4   8  -3  100.19   19.70
  -4  -8   3  133.09   18.60
  -4  -8   3  152.28   19.50
   5   8  -3   -1.00   10.90
   5   8  -3   18.10    7.50
  -5  -8   3   -2.60    9.60
  -5  -8   3   16.80   11.80
   6   8  -3   22.60    9.00
   6   8  -3   36.40   16.50
  -6  -8   3   24.30   13.00
  -6  -8   3   15.60   11.20
   7   8  -3   29.80   16.60
   7   8  -3   11.80    9.90
  -7  -8   3   33.90   15.70
  -7  -8   3    0.80   10.20
   8   8  -3   21.30   12.10
   8   8  -3   10.80   14.80
  -8  -8   3   29.20   16.40
  -8   9  -3   27.40   17.90
  -8   9  -3   32.20   22.70
   8  -9   3   61.39   16.60
   8  -9   3   54.89   21.70
  -7   9  -3  171.08   33.50
  -7   9  -3  285.87   35.20
   7  -9   3  286.57   25.30
   7  -9   3  248.78   30.80
  -6   9  -3   42.70   27.30
  -6   9  -3   58.19   13.60
  -6   9  -3   30.80   13.90
   6  -9   3   50.99   16.00
   6  -9   3   16.90   15.70
   6  -9   3   37.70   13.10
  -5   9  -3   11.20    8.20
  -5   9  -3   25.00   16.40
  -5   9  -3   15.80   12.70
   5  -9   3   19.70   10.90
   5  -9   3   11.60    9.30
   5  -9   3   27.50   11.50
  -4   9  -3  562.24   34.20
  -4   9  -3  478.45   43.00
  -4   9  -3  577.84   42.80
   4  -9   3  493.25   31.60
   4  -9   3  532.65   34.20
  -3   9  -3 1393.36   70.29
  -3   9  -3 1282.27   72.99
  -3   9  -3 1451.85   63.49
  -3   9  -3 1245.98   58.49
   3  -9   3 1449.15   59.89
   3  -9   3 1454.75   65.99
  -2   9  -3  483.05   35.10
  -2   9  -3  376.76   35.70
  -2   9  -3  533.65   31.80
  -2   9  -3  432.86   21.00
  -2   9  -3  466.05   25.90
  -2   9  -3  438.96   19.80
   2  -9   3  431.66   28.40
   2  -9   3  493.15   31.60
   2  -9   3  448.76   26.90
   2  -9   3  424.46   26.60
  -1   9  -3   58.89   10.20
  -1   9  -3   60.59    9.30
  -1   9  -3   71.39   17.80
  -1   9  -3   46.80   13.50
   1  -9   3   70.19   10.90
   1  -9   3   43.10   10.30
   1  -9   3   56.69   13.20
   1  -9   3   58.69   13.10
   1  -9   3   53.19   10.70
   0   9  -3   17.60    9.70
   0   9  -3    4.60    6.40
   0   9  -3   11.70    5.80
   0   9  -3   11.60    5.00
   0  -9   3    5.30    8.00
   0  -9   3    0.50    6.20
   0  -9   3    8.40    7.30
   0  -9   3    7.20    4.40
   1   9  -3  362.06   25.00
   1   9  -3  287.87   20.50
   1   9  -3  333.47   26.20
  -1  -9   3  314.87   24.20
  -1  -9   3  320.07   22.90
   2   9  -3  243.48   27.00
   2   9  -3  226.68   20.10
   2   9  -3  218.28   22.00
  -2  -9   3  229.48   21.40
  -2  -9   3  210.88   19.90
   3   9  -3  930.71   40.90
   3   9  -3 1005.30   51.49
   3   9  -3  976.30   45.40
  -3  -9   3  951.40   49.10
  -3  -9   3 1014.30   49.80
   4   9  -3  431.56   33.30
  -4  -9   3  397.06   30.30
  -4  -9   3  428.66   30.30
   5   9  -3   28.00    8.00
   5   9  -3   23.40   12.90
  -5  -9   3   40.20   13.60
  -5  -9   3   22.50   10.60
   6   9  -3   13.90   13.80
   6   9  -3   -6.10    6.30
  -6  -9   3   11.00   17.90
  -6  -9   3    7.70   10.80
   7   9  -3  115.29   24.00
   7   9  -3  152.28   18.50
  -7  -9   3   98.39   20.90
  -7  -9   3  112.69   22.60
   8   9  -3   72.89   16.20
   8   9  -3   77.59   22.80
  -8  -9   3   66.69   18.60
  -7  10  -3    5.00   10.30
  -7  10  -3   27.40   19.20
  -7  10  -3   43.50   22.20
   7 -10   3   28.20   12.80
   7 -10   3   29.60   16.10
  -6  10  -3   77.69   15.50
  -6  10  -3   88.79   21.60
  -6  10  -3   47.30   23.20
   6 -10   3   81.39   19.10
   6 -10   3   53.79   13.10
  -5  10  -3   57.39   21.20
  -5  10  -3   84.59   20.70
  -5  10  -3   83.09   15.40
   5 -10   3  121.29   19.40
   5 -10   3  150.38   19.60
  -4  10  -3  214.78   28.60
  -4  10  -3  223.68   22.60
  -4  10  -3  226.68   31.40
   4 -10   3  215.28   22.10
   4 -10   3  248.48   31.50
   4 -10   3  177.28   26.20
  -3  10  -3   19.80   13.80
  -3  10  -3   15.50   10.20
  -3  10  -3   10.80    9.50
  -3  10  -3   11.70   14.40
   3 -10   3   31.10   12.40
   3 -10   3   26.10   10.30
   3 -10   3   20.40   12.30
  -2  10  -3   -8.70    8.50
  -2  10  -3   -2.30    9.20
  -2  10  -3  -14.80   10.40
  -2  10  -3   -5.60    5.80
   2 -10   3    7.20    6.80
   2 -10   3  -13.30    7.90
   2 -10   3   -9.10    6.30
  -1  10  -3  109.29   11.10
  -1  10  -3  127.69   12.00
  -1  10  -3  104.89   19.70
  -1  10  -3  143.39   21.20
  -1  10  -3  114.49   12.50
   1 -10   3  139.59   17.40
   1 -10   3  122.09   20.10
   1 -10   3  102.89   12.90
   0  10  -3  611.84   29.70
   0  10  -3  657.33   40.80
   0  10  -3  644.94   32.20
   0  10  -3  584.14   27.70
   0 -10   3  650.63   38.40
   0 -10   3  547.45   28.60
   0 -10   3  639.14   34.60
   1  10  -3  345.97   27.90
   1  10  -3  290.17   19.60
   1  10  -3  284.17   20.80
  -1 -10   3  304.37   26.20
  -1 -10   3  309.57   24.30
   2  10  -3    8.00   11.60
   2  10  -3   24.20    9.70
   2  10  -3   26.70    6.30
  -2 -10   3   23.70   11.40
  -2 -10   3   15.90   11.30
   3  10  -3   26.50   13.30
  -3 -10   3   46.20   13.80
  -3 -10   3   36.60   13.30
   4  10  -3  206.58   14.20
   4  10  -3  227.68   24.50
   4  10  -3  206.48   15.90
  -4 -10   3  226.38   23.30
  -4 -10   3  226.58   23.70
   5  10  -3   97.69   21.10
   5  10  -3   87.39   11.50
  -5 -10   3   96.39   19.30
  -5 -10   3   90.09   18.30
   6  10  -3   17.50   15.00
  -6 -10   3   35.80   16.20
  -6 -10   3   36.30   14.50
   7  10  -3    4.80    8.80
   7  10  -3    9.80   15.20
  -7 -10   3   -6.20   12.80
  -7 -10   3   11.80   14.40
  -7  11  -3   -0.70   18.10
  -7  11  -3  -29.60   16.70
   7 -11   3   42.40   25.50
  -6  11  -3   35.00   13.30
  -6  11  -3   25.50   21.90
  -6  11  -3   32.60   20.40
   6 -11   3   59.69   18.60
   6 -11   3   72.19   15.10
   6 -11   3   56.89   25.10
  -5  11  -3  -17.20   13.80
  -5  11  -3  -10.20    9.00
  -5  11  -3    5.80   13.40
   5 -11   3    2.20   15.20
   5 -11   3   -1.00   12.30
   5 -11   3   26.50   12.60
  -4  11  -3   47.70   17.10
  -4  11  -3   81.29   22.80
  -4  11  -3   57.79   15.00
   4 -11   3   64.19   14.10
   4 -11   3   43.00   15.60
  -3  11  -3  -23.70   10.20
  -3  11  -3   -0.80   10.90
  -3  11  -3    1.80   12.40
  -3  11  -3   11.20    9.80
   3 -11   3    5.30   11.70
   3 -11   3    4.20    8.20
  -2  11  -3    1.20   11.20
  -2  11  -3   12.00   14.70
  -2  11  -3  -11.00    7.10
  -2  11  -3   17.40   11.50
   2 -11   3    0.30    9.20
   2 -11   3   13.00    7.10
   2 -11   3   16.30    8.90
  -1  11  -3  -12.50    7.80
  -1  11  -3   -6.30    6.30
  -1  11  -3   -5.50    3.90
  -1  11  -3    6.30   10.70
  -1  11  -3   -0.80    4.40
   1 -11   3   -4.10    8.80
   1 -11   3   10.10    8.70
   1 -11   3    6.80    6.10
   0  11  -3    7.60    7.60
   0  11  -3    1.40    9.60
   0  11  -3    5.20    6.30
   0 -11   3   15.90   11.70
   0 -11   3    8.10    9.30
   1  11  -3   44.90   11.50
   1  11  -3   43.30   11.40
   1  11  -3   39.40    6.00
   1  11  -3   56.59   15.00
  -1 -11   3   44.30   13.90
  -1 -11   3   66.79   14.80
   2  11  -3   -2.20    7.70
   2  11  -3   -2.40    9.50
   2  11  -3  -10.00    9.10
   2  11  -3   -0.50    2.90
  -2 -11   3   -7.50    7.70
  -2 -11   3    1.80    8.80
   3  11  -3   -8.20    8.50
   3  11  -3    0.70    3.70
   3  11  -3   -1.50    3.80
   3  11  -3   -4.20   10.00
  -3 -11   3   -5.30    9.00
  -3 -11   3    7.00   10.20
   4  11  -3   17.90    4.70
   4  11  -3   17.00    9.40
   4  11  -3   37.90   14.70
  -4 -11   3   16.60   11.00
  -4 -11   3   28.30   10.90
   5  11  -3   32.70   15.70
  -5 -11   3   75.69   19.60
  -5 -11   3   60.69   16.40
   6  11  -3   22.00   17.10
  -6 -11   3    1.70   11.60
  -6 -11   3    8.40   13.90
   7  11  -3  -10.10    9.20
   7  11  -3   14.20   15.00
  -7 -11   3    8.00   14.80
  -7 -11   3   11.10   15.50
  -6  12  -3   83.79   28.80
  -6  12  -3   82.99   17.70
  -6  12  -3   51.59   22.50
   6 -12   3  116.89   24.20
   6 -12   3   80.29   19.60
   6 -12   3   94.19   16.70
  -5  12  -3  130.69   32.80
  -5  12  -3  153.48   36.30
  -5  12  -3  131.89   26.30
   5 -12   3  208.28   22.80
   5 -12   3  145.59   25.60
   5 -12   3  119.69   20.40
  -4  12  -3   79.09   25.60
  -4  12  -3   56.69   20.80
  -4  12  -3   62.79   16.60
   4 -12   3   70.89   18.80
   4 -12   3   78.39   16.40
   4 -12   3   57.29   14.10
  -3  12  -3   -3.50   20.40
  -3  12  -3   55.09   29.30
  -3  12  -3   28.70   13.30
   3 -12   3   22.60   10.00
   3 -12   3   48.60   13.20
  -2  12  -3   40.00   16.80
  -2  12  -3   46.20   15.70
   2 -12   3   37.20   14.00
   2 -12   3   39.70   14.30
  -1  12  -3  358.86   31.90
  -1  12  -3  354.06   33.20
   1 -12   3  359.06   30.90
   1 -12   3  249.97   22.40
   1 -12   3  376.56   26.80
   0  12  -3  450.75   23.20
   0  12  -3  449.76   35.80
   0  12  -3  475.25   36.10
   0 -12   3  367.76   32.20
   0 -12   3  418.46   30.20
   1  12  -3  256.67   20.60
   1  12  -3  287.77   27.80
   1  12  -3  250.27   22.20
  -1 -12   3  264.07   26.90
  -1 -12   3  272.37   24.40
   2  12  -3   48.50   15.30
   2  12  -3   60.09   14.00
   2  12  -3   25.60   11.80
  -2 -12   3   35.80   13.50
  -2 -12   3   42.70   14.40
   3  12  -3    4.50   10.50
   3  12  -3    6.30    9.30
  -3 -12   3   25.70   11.90
   4  12  -3   18.80   13.60
  -4 -12   3   42.80   18.40
  -4 -12   3   45.40   14.80
   5  12  -3  104.89   20.40
  -5 -12   3  128.59   22.90
  -5 -12   3   69.09   19.60
   6  12  -3   88.89   21.00
  -6 -12   3  149.39   26.20
  -6 -12   3  120.09   23.70
  -5  13  -3   11.70   17.70
  -5  13  -3  -14.80   12.00
  -5  13  -3    7.20   19.90
   5 -13   3   15.70   14.00
   5 -13   3   -1.00   10.30
   5 -13   3  -11.70   10.80
   4 -13   3    6.20   12.70
  -3  13  -3   43.90   14.80
  -3  13  -3   29.00   18.90
   3 -13   3   31.20   10.80
   3 -13   3   24.20   11.70
   3 -13   3   36.80   17.20
  -2  13  -3   90.59   24.90
  -2  13  -3  109.79   23.60
   2 -13   3  101.99   17.10
   2 -13   3   91.69   20.40
  -1  13  -3   33.10   17.10
  -1  13  -3   22.20   14.30
   1 -13   3   28.30   13.60
   1 -13   3   23.20   11.80
   0  13  -3   -6.20   10.90
   0  13  -3    7.40   13.50
   0 -13   3   -6.60    9.40
   0 -13   3   -8.60    8.10
   1  13  -3   27.60   15.00
   1  13  -3    1.30   14.40
   1  13  -3   18.00   13.00
  -1 -13   3    8.20   10.00
  -1 -13   3   26.80   12.20
   2  13  -3  180.68   24.90
   2  13  -3   99.09   20.30
   2  13  -3  118.59   23.90
   2  13  -3  178.78   20.00
  -2 -13   3  141.49   24.00
  -2 -13   3  220.78   23.70
   3  13  -3   71.29   15.50
   3  13  -3   46.80   13.20
  -3 -13   3   28.00   14.50
  -3 -13   3   26.50   15.10
   4  13  -3   -8.50   12.20
  -4 -13   3   24.30   14.10
  -4 -13   3    5.70   13.80
  -5 -13   3   40.60   15.10
  -5 -13   3   44.90   18.20
  -3  14  -3   -0.70   12.30
  -3  14  -3  -13.70   13.00
   3 -14   3   -8.30    9.30
   3 -14   3  -19.80   11.50
  -2  14  -3    7.30   14.20
  -2  14  -3   -5.80   13.70
   2 -14   3   -0.20    9.50
   2 -14   3   -3.10   12.20
  -1  14  -3   52.09   18.00
  -1  14  -3   23.20   17.00
   1 -14   3   21.70   13.40
   1 -14   3   46.60   13.70
   0  14  -3   23.30   15.10
   0  14  -3   22.90   22.80
   0 -14   3    5.70   12.30
   0 -14   3   24.60   13.60
   1  14  -3   20.20   15.20
  -1 -14   3   12.20   12.60
  -1 -14   3    0.10   10.30
   2  14  -3   17.10   13.80
   2  14  -3    5.40   15.10
   2  14  -3   22.80   10.60
  -2 -14   3   15.10   13.00
  -2 -14   3   18.00   13.80
   3  14  -3   -8.70   12.80
   3  14  -3  -10.60   11.20
  -3 -14   3    0.70   13.60
  -3 -14   3   24.70   14.80
   4  14  -3    0.40   14.90
   4  14  -3   -8.80   23.10
  -4 -14   3   13.60   13.80
  -1  15  -3   19.70   16.10
  -1  15  -3   27.80   15.60
   1 -15   3   52.99   18.30
   1 -15   3   32.50   17.00
   0  15  -3   -5.40   14.40
   0  15  -3  -13.10   13.00
   0 -15   3  -18.50   12.00
   0 -15   3   -4.50   12.40
   1  15  -3   12.10   15.10
   1  15  -3   16.40   14.20
  -1 -15   3  -23.70   11.40
  -1 -15   3   30.70   14.60
   0 -15  -4    1.60   11.80
   0  15   4   -1.30   16.60
  -3 -14  -4   -6.10   15.40
  -3 -14  -4   13.00   12.60
   3  14   4  -18.40    9.30
   3  14   4  -10.10   12.20
  -2 -14  -4   10.50   12.10
  -2 -14  -4   14.50   11.90
   2  14   4   10.00   13.80
   2  14   4   21.30   11.10
  -1 -14  -4   -5.90    9.80
  -1 -14  -4   -8.20    9.80
   1  14   4  -10.40   12.40
   1  14   4    2.20    9.10
   0 -14  -4   21.80   10.10
   0  14   4   -8.20   12.00
   1 -14  -4    4.10   10.40
  -1  14   4   12.50   13.70
   2 -14  -4   56.29   11.40
  -2  14   4   70.19   19.30
   3 -14  -4   35.50   11.40
   3 -14  -4   34.00   14.20
  -3  14   4   40.10   18.30
   5  13   4   47.10   14.50
  -4 -13  -4   12.30   14.40
  -4 -13  -4    7.20   11.40
   4  13   4   -8.60   10.10
   4  13   4    4.40   14.60
  -3 -13  -4   -6.40   11.70
  -3 -13  -4   -9.90   10.50
   3  13   4   -1.50    8.20
   3  13   4  -16.00   12.10
  -2 -13  -4   64.79   17.60
  -2 -13  -4  121.29   20.70
   2  13   4   78.89   18.40
   2  13   4   95.39   17.00
  -1 -13  -4  183.48   21.90
  -1 -13  -4  198.68   21.60
   1  13   4  145.49   24.80
   1  13   4  179.18   21.60
   0 -13  -4   59.89   13.80
   0 -13  -4   72.39   17.10
   0  13   4   62.49   15.10
   0  13   4   74.29   18.40
   1 -13  -4   23.60    8.90
   1 -13  -4   31.00   12.50
  -1  13   4   28.00   15.20
   2 -13  -4   -1.90    6.20
   2 -13  -4    2.00    9.30
  -2  13   4    8.80   13.20
   3 -13  -4   -1.30    5.30
   3 -13  -4   -2.60   11.40
   3 -13  -4    7.60    6.70
  -3  13   4  -11.70   11.30
  -3  13   4   18.50   15.40
   4 -13  -4   29.10   10.30
   4 -13  -4   52.09   15.50
   4 -13  -4   21.70    7.80
  -4  13   4   54.09   20.30
  -4  13   4   20.40   17.00
   5 -13  -4   74.79   16.10
   5 -13  -4   73.69   17.80
  -5  13   4   53.99   21.70
  -6 -12  -4   33.20   17.00
  -6 -12  -4   10.50   14.10
   6  12   4   17.10   12.90
   6  12   4   41.30   16.30
   6  12   4   10.20   11.30
  -5 -12  -4   -4.60   10.40
  -5 -12  -4    5.70   13.20
   5  12   4  -12.70   11.10
   5  12   4    4.30   10.90
   5  12   4    8.10    9.30
  -4 -12  -4   -8.30   11.50
   4  12   4   -8.00    8.20
   4  12   4  -26.00    9.30
  -3 -12  -4   15.60   11.60
  -3 -12  -4   -3.70    9.00
   3  12   4  -15.00    9.90
   3  12   4   -1.00    8.20
  -2 -12  -4   56.09   14.30
   2  12   4   56.59   13.30
   2  12   4   80.29   19.70
  -1 -12  -4   10.30    9.10
  -1 -12  -4   -1.80    7.50
   1  12   4  -11.90    7.50
   1  12   4   -6.00   10.00
   0 -12  -4   -6.80    6.00
   0 -12  -4   -7.10    6.60
   0  12   4   -4.50    9.70
   0  12   4  -11.40    6.80
   1 -12  -4    7.50    6.60
   1 -12  -4   -0.20    7.80
   1 -12  -4   -3.10    7.30
  -1  12   4    0.70    8.50
  -1  12   4    0.90   10.90
   2 -12  -4    5.80    8.40
   2 -12  -4   -4.70    6.90
   2 -12  -4    2.90    4.80
  -2  12   4    2.70    9.60
  -2  12   4    1.10   12.70
   3 -12  -4  -17.80    6.80
   3 -12  -4   -5.90    3.80
   3 -12  -4  -11.50    6.10
  -3  12   4  -17.80   10.10
  -3  12   4    1.10   13.30
   4 -12  -4    5.90    6.50
   4 -12  -4   -1.70   10.10
   4 -12  -4    4.50    9.00
   4 -12  -4    4.60    9.70
  -4  12   4    8.10   12.50
  -4  12   4  -16.30    9.50
   5 -12  -4   23.60   12.40
   5 -12  -4    7.60   10.00
   5 -12  -4   13.80   17.30
  -5  12   4   28.40   18.90
   6 -12  -4   53.79   17.00
   6 -12  -4    3.70    9.80
   6 -12  -4    1.50   13.10
  -6  12   4   -5.60   17.40
  -6 -11  -4  102.29   24.20
  -6 -11  -4  133.39   23.80
  -6 -11  -4   99.69   22.40
   6  11   4  167.88   38.50
   6  11   4   89.79   18.20
  -5 -11  -4   62.49   24.30
   5  11   4   48.70   13.80
   5  11   4   50.49   14.30
   5  11   4   30.80   13.90
  -4 -11  -4    0.90    9.00
  -4 -11  -4  -10.20    8.90
   4  11   4  -32.90   18.90
   4  11   4   11.00    9.70
   4  11   4   13.70    9.70
   4  11   4   -9.40    9.00
  -3 -11  -4  -14.40    7.70
  -3 -11  -4   -5.40    7.10
   3  11   4   -4.10    7.20
   3  11   4   -6.40    9.30
   3  11   4  -17.30    7.60
  -2 -11  -4  159.58   18.50
  -2 -11  -4  177.88   20.10
   2  11   4  110.99   17.30
   2  11   4  143.79   22.40
  -1 -11  -4  274.07   23.30
   1  11   4  291.87   26.90
   1  11   4  265.37   23.50
   0 -11  -4  234.58   18.70
   0 -11  -4  226.88   21.00
   0 -11  -4  228.48   20.10
   0  11   4  250.77   23.30
   0  11   4  211.28   24.40
   1 -11  -4   30.90    8.40
   1 -11  -4   21.30    8.20
   1 -11  -4   17.30    8.70
  -1  11   4   38.10   12.60
  -1  11   4   38.40   13.50
   2 -11  -4    8.60    4.50
   2 -11  -4   -4.10    4.10
   2 -11  -4   12.20    6.10
   2 -11  -4   -6.90    6.80
  -2  11   4  -13.50    9.20
  -2  11   4   -4.20    7.60
  -2  11   4    9.50   10.20
   3 -11  -4  120.69   18.60
   3 -11  -4  124.89    9.10
   3 -11  -4  112.69   11.60
   3 -11  -4  138.19   14.10
  -3  11   4   94.59   19.70
  -3  11   4  135.89   25.70
   4 -11  -4  112.39    9.60
   4 -11  -4  169.38   19.50
   4 -11  -4   93.49    9.40
   4 -11  -4  180.38   20.10
   4 -11  -4  156.68   17.20
  -4  11   4   87.59   18.80
  -4  11   4  102.99   26.90
   5 -11  -4   53.29    8.30
   5 -11  -4   66.79   14.70
   5 -11  -4   76.79   14.50
   5 -11  -4   59.39   12.40
  -5  11   4   57.89   17.90
  -5  11   4   66.69   27.50
   6 -11  -4    4.50   11.80
   6 -11  -4   12.90    5.40
  -6  11   4  -11.60   17.40
  -6  11   4    6.10   17.30
  -7 -10  -4   18.80   15.50
  -7 -10  -4   24.90   16.40
   7  10   4   17.80   10.30
   7  10   4   35.00   16.80
  -6 -10  -4   17.20   15.30
  -6 -10  -4    7.80   11.80
  -6 -10  -4   14.40   14.20
   6  10   4   -2.90    9.10
   6  10   4    2.90   12.20
  -5 -10  -4   -3.70    9.80
  -5 -10  -4    9.50   11.00
   5  10   4   13.80   10.10
   5  10   4  -13.00    8.70
  -4 -10  -4  137.19   23.70
  -4 -10  -4  164.78   20.20
   4  10   4  168.08   18.10
   4  10   4  173.98   19.70
   4  10   4  115.69   19.50
  -3 -10  -4  340.77   26.30
  -3 -10  -4  369.26   29.00
   3  10   4  361.46   29.10
   3  10   4  340.37   25.80
   3  10   4  332.17   21.50
  -2 -10  -4  127.19   17.30
  -2 -10  -4  124.09   18.30
   2  10   4  115.29   17.90
   2  10   4  141.29   21.60
   2  10   4  126.19    9.40
  -1 -10  -4   37.60   10.60
  -1 -10  -4   44.30   11.40
  -1 -10  -4   48.30   12.20
   1  10   4   39.30   13.10
   1  10   4   21.60   10.10
   0 -10  -4  175.48   17.80
   0 -10  -4  186.48   18.80
   0  10   4  198.58   21.50
   0  10   4  171.28   18.90
   1 -10  -4  144.29    9.40
   1 -10  -4  128.49   13.50
   1 -10  -4  157.98   17.30
   1 -10  -4  153.48   12.30
  -1  10   4  131.99   21.10
  -1  10   4  180.28   19.50
   2 -10  -4  284.07   22.40
   2 -10  -4  269.17   15.50
   2 -10  -4  253.77   16.40
   2 -10  -4  235.88   13.80
  -2  10   4  254.27   24.50
  -2  10   4  251.97   24.10
  -2  10   4  244.28   28.90
   3 -10  -4    9.00    8.20
   3 -10  -4    8.60    8.60
   3 -10  -4    4.30    6.40
   3 -10  -4    8.00    3.10
  -3  10   4  -10.60    8.60
  -3  10   4    5.30   10.00
   4 -10  -4   15.50    9.50
  -4  10   4   -1.70   10.10
  -4  10   4   -2.80   10.30
   5 -10  -4   -5.10    8.20
   5 -10  -4   -3.20    4.60
   5 -10  -4    5.10   16.80
   5 -10  -4   -8.50    8.20
  -5  10   4   12.40   11.10
  -5  10   4   -5.70   15.30
   6 -10  -4   10.10   11.80
   6 -10  -4    3.00   14.80
   6 -10  -4   15.80    7.70
  -6  10   4   -1.40   12.20
  -6  10   4   18.10   36.80
   7 -10  -4   50.79   29.10
  -7  10   4   16.80   16.60
  -7  10   4   19.30   19.70
  -7  10   4   32.10   21.60
  -8  -9  -4    0.20   13.00
   8   9   4    3.00    8.70
  -7  -9  -4   55.29   19.90
   7   9   4   41.90   11.70
   7   9   4   44.70   17.10
  -6  -9  -4    5.70   10.60
  -6  -9  -4   -4.70    9.40
  -6  -9  -4   13.40   20.00
   6   9   4   -1.40    8.50
   6   9   4    6.00    6.60
   6   9   4   17.40   12.70
  -5  -9  -4   22.80   10.90
  -5  -9  -4   26.90   14.10
  -5  -9  -4    7.20   10.20
   5   9   4   16.60   10.80
   5   9   4   10.30    9.20
  -4  -9  -4    2.50    9.50
  -4  -9  -4   34.20   12.60
  -4  -9  -4   20.50   11.30
   4   9   4   27.90   11.00
   4   9   4   11.60    9.30
   4   9   4   14.10   10.00
  -3  -9  -4   56.89   15.00
  -3  -9  -4   41.90   12.50
  -3  -9  -4   24.30   12.80
   3   9   4   63.19   14.30
   3   9   4   39.20    9.50
   3   9   4   46.00   11.20
   3   9   4   42.30   11.40
  -2  -9  -4    5.10    7.40
  -2  -9  -4   15.30   10.10
   2   9   4   15.00    9.10
   2   9   4    9.10    5.70
   2   9   4   13.40    9.50
  -1  -9  -4  120.59   14.60
  -1  -9  -4  133.69   14.30
   1   9   4  126.09   19.20
   1   9   4  117.69   14.00
   1   9   4  140.19   16.50
   0  -9  -4   86.59   13.30
   0  -9  -4  100.29   13.30
   0  -9  -4   79.39   21.20
   0   9   4   84.99   16.10
   0   9   4   97.29   15.50
   1  -9  -4   29.50    7.90
   1  -9  -4   22.40    7.30
   1  -9  -4   39.60   10.20
  -1   9   4   32.00   10.50
  -1   9   4   16.20   10.20
  -1   9   4   42.20   13.50
   2  -9  -4   -1.50    2.40
   2  -9  -4   -7.20    6.00
   2  -9  -4    3.60    5.40
  -2   9   4   -0.20    7.30
  -2   9   4   -6.30    9.30
   3  -9  -4   76.19   13.80
   3  -9  -4   65.79    5.00
   3  -9  -4   65.19   12.50
   3  -9  -4   71.99    6.30
  -3   9   4   38.70   16.60
  -3   9   4   81.69   17.50
   4  -9  -4  111.49   16.50
   4  -9  -4   95.19    7.00
   4  -9  -4  104.19   16.60
   4  -9  -4  115.49   17.10
  -4   9   4   93.99   17.90
  -4   9   4  114.39   22.10
  -4   9   4   84.29   22.60
   5  -9  -4   12.80    8.40
   5  -9  -4    8.90    4.80
   5  -9  -4   15.30   11.10
  -5   9   4   12.50   15.00
  -5   9   4   25.60   14.30
  -5   9   4   19.10   15.00
   6  -9  -4   -0.50    5.10
   6  -9  -4   -7.00    4.20
   6  -9  -4    9.40    6.30
   6  -9  -4   -1.30    8.50
  -6   9   4    0.40   18.30
  -6   9   4    4.30   13.30
  -6   9   4   -9.20   14.00
   7  -9  -4    1.80    7.00
  -7   9   4   24.90   17.00
  -7   9   4   25.90   20.10
  -7   9   4   11.90   14.30
   8  -9  -4   26.20   16.60
  -8   9   4   37.40   20.70
  -8   9   4   33.00   16.20
  -8   9   4   12.40   21.60
  -8  -8  -4   63.19   21.00
  -8  -8  -4   79.29   22.70
   8   8   4   78.29   19.80
   8   8   4   88.49   16.20
   8   8   4   63.99    9.40
  -7  -8  -4   54.99   16.20
  -7  -8  -4   52.19   19.40
   7   8   4   46.20   10.50
   7   8   4   85.39   22.60
   7   8   4   68.99   13.80
  -6  -8  -4    7.80   11.10
  -6  -8  -4   -5.70    7.90
  -6  -8  -4    2.90    8.90
   6   8   4    4.30   10.90
   6   8   4   -5.10    6.20
  -5  -8  -4   41.70   15.00
  -5  -8  -4   32.30   14.60
  -5  -8  -4   37.60   12.80
   5   8   4   32.60   11.60
   5   8   4   60.29    9.80
   5   8   4   52.39   14.20
  -4  -8  -4  604.14   37.50
  -4  -8  -4  507.05   36.30
  -4  -8  -4  588.34   35.20
   4   8   4  561.64   31.30
   4   8   4  507.25   32.50
   4   8   4  577.54   33.10
  -3  -8  -4  839.22   44.00
  -3  -8  -4  865.41   44.50
  -3  -8  -4  873.81   42.70
   3   8   4  801.52   38.10
   3   8   4  873.11   43.50
   3   8   4  818.02   39.10
  -2  -8  -4   35.60   10.60
  -2  -8  -4   47.60   12.00
  -2  -8  -4   29.60    9.60
   2   8   4   48.00   11.90
   2   8   4   27.90    8.70
   2   8   4   25.00    8.90
   2   8   4   33.30   10.00
  -1  -8  -4   17.00    7.40
  -1  -8  -4   13.20    9.10
  -1  -8  -4   18.80    7.30
  -1  -8  -4    9.60    9.00
  -1  -8  -4   17.50    7.40
   1   8   4   22.30    6.90
   1   8   4   13.60    8.70
   1   8   4   15.20    7.40
   0  -8  -4  461.75   23.30
   0  -8  -4  411.56   17.30
   0  -8  -4  405.66   29.90
   0  -8  -4  449.36   39.60
   0  -8  -4  417.66   31.50
   0  -8  -4  452.25   25.30
   0  -8  -4  418.66   22.40
   0   8   4  493.25   32.90
   0   8   4  472.05   29.10
   1  -8  -4 1016.20   45.00
   1  -8  -4 1033.70   40.10
   1  -8  -4  949.40   56.89
   1  -8  -4  940.41   40.70
   1  -8  -4 1074.69   73.39
   1  -8  -4  968.80   39.40
  -1   8   4 1061.89   53.89
  -1   8   4 1057.39   50.29
  -1   8   4 1117.59   49.99
   2  -8  -4  212.28   17.50
   2  -8  -4  232.98   15.60
   2  -8  -4  206.18   10.80
  -2   8   4  212.88   23.80
  -2   8   4  213.38   20.70
  -2   8   4  224.08   21.30
   3  -8  -4  222.58   18.50
   3  -8  -4  253.17   19.70
   3  -8  -4  252.97   18.90
  -3   8   4  175.18   29.10
  -3   8   4  201.98   21.50
  -3   8   4  241.58   22.60
  -3   8   4  201.38   25.40
   4  -8  -4   -0.20    8.30
   4  -8  -4   10.40    6.40
   4  -8  -4    0.60    2.60
  -4   8   4    5.40   13.30
  -4   8   4   17.50   11.90
  -4   8   4   11.20   11.30
  -4   8   4    9.70    9.50
   5  -8  -4   58.09    8.00
   5  -8  -4   67.59    7.90
   5  -8  -4   56.79   10.10
   5  -8  -4   63.39   15.00
  -5   8   4   63.19   17.80
  -5   8   4   65.69   19.20
  -5   8   4   47.30   19.40
   6  -8  -4   20.30    4.70
   6  -8  -4   32.20    7.70
   6  -8  -4   20.40    7.30
   6  -8  -4   28.90   11.90
  -6   8   4   13.50   14.90
  -6   8   4   10.80   10.80
  -6   8   4   33.40   20.00
   7  -8  -4  141.19   15.60
  -7   8   4  113.59   27.30
  -7   8   4  114.69   21.90
  -7   8   4  129.89   28.20
   8  -8  -4   29.30   10.80
   8  -8  -4   37.80   16.30
  -8   8   4   16.40   14.80
  -8   8   4   13.20   20.90
  -8   8   4   16.70   19.50
  -8  -7  -4   29.10   17.80
  -8  -7  -4   -7.00   11.50
   8   7   4    2.60   10.50
   8   7   4   31.00   17.10
  -7  -7  -4   29.70   11.90
  -7  -7  -4    8.40    8.50
   7   7   4   28.50   10.80
   7   7   4   33.60   15.60
   7   7   4   18.50    7.10
  -6  -7  -4    3.30    7.40
  -6  -7  -4    5.70   10.10
  -6  -7  -4    9.50   11.80
   6   7   4    2.40    9.80
   6   7   4    1.00    6.00
   6   7   4   16.70    8.60
  -5  -7  -4   36.10    9.40
  -5  -7  -4   61.49   16.30
  -5  -7  -4   51.69   13.90
  -5  -7  -4   52.69   15.30
   5   7   4   54.09   10.40
   5   7   4   79.59   12.60
   5   7   4   47.40   14.60
  -4  -7  -4   71.99   16.00
  -4  -7  -4   64.49   12.40
  -4  -7  -4   81.49   15.40
   4   7   4   79.49   12.20
   4   7   4   95.69   15.20
   4   7   4   76.29   14.40
   4   7   4   78.09    9.80
  -3  -7  -4  127.39   15.10
  -3  -7  -4  145.39   25.10
  -3  -7  -4  150.98   17.90
   3   7   4  161.18   15.20
   3   7   4  119.69   13.50
   3   7   4  145.19   15.90
   3   7   4  116.69   13.40
  -2  -7  -4  235.98   18.60
  -2  -7  -4  214.48   20.90
  -2  -7  -4  223.78   17.10
  -2  -7  -4  210.98   19.90
   2   7   4  245.18   19.60
   2   7   4  227.18   14.70
   2   7   4  224.98   16.70
   2   7   4  218.88   18.80
  -1  -7  -4  369.96   28.90
  -1  -7  -4  341.17   26.30
  -1  -7  -4  337.87   20.40
  -1  -7  -4  386.06   21.50
  -1  -7  -4  379.86   21.30
  -1  -7  -4  351.66   13.70
   1   7   4  356.26   21.00
   1   7   4  346.07   15.10
   1   7   4  357.36   23.40
   1   7   4  338.27   14.80
   1   7   4  369.46   23.90
   0  -7  -4   50.99   13.10
   0  -7  -4   51.19    5.60
   0  -7  -4   54.29    7.50
   0  -7  -4   59.79    7.80
   0  -7  -4   49.30   11.50
   0  -7  -4   50.09    9.00
   0   7   4   55.69   10.80
   0   7   4   61.79   12.30
   1  -7  -4  138.69   12.60
   1  -7  -4  147.29    9.40
   1  -7  -4  147.39    9.20
   1  -7  -4  145.99   16.90
   1  -7  -4  129.59   15.30
   1  -7  -4  135.09   17.60
  -1   7   4  125.69   18.80
  -1   7   4  165.18   16.40
   2  -7  -4   37.30    9.80
   2  -7  -4   31.20    9.50
   2  -7  -4   42.50    8.30
   2  -7  -4   30.60    3.10
   2  -7  -4   26.20   11.00
   2  -7  -4   34.60    8.70
   2  -7  -4   10.60    8.10
   2  -7  -4   31.00    2.90
   2  -7  -4   30.50    9.40
  -2   7   4   29.30    9.40
  -2   7   4   24.90    9.40
  -2   7   4   40.20   12.20
   3  -7  -4   -7.80    4.30
   3  -7  -4   -3.30    7.30
   3  -7  -4   -2.40    5.30
   3  -7  -4   -2.60    3.70
  -3   7   4   -0.50    5.50
  -3   7   4   -2.60    7.40
  -3   7   4    2.30    7.10
  -3   7   4  -16.60   10.00
  -3   7   4    1.90    9.30
   4  -7  -4   34.40    8.50
   4  -7  -4   35.00   11.70
   4  -7  -4   50.19    5.50
   4  -7  -4   46.00    5.60
  -4   7   4   45.80   14.70
  -4   7   4   43.50   15.90
  -4   7   4   42.20   14.40
   5  -7  -4    8.90    5.20
   5  -7  -4    8.30    4.60
   5  -7  -4    3.70    9.00
   5  -7  -4    8.60    4.40
  -5   7   4    2.40   11.50
  -5   7   4    0.90    9.10
   6  -7  -4   24.70    7.50
   6  -7  -4   24.70   13.10
   6  -7  -4   29.00    7.50
  -6   7   4    8.50   14.50
  -6   7   4   43.80   14.60
  -6   7   4   33.70   15.70
   7  -7  -4   24.20    8.30
   7  -7  -4   27.00   14.40
  -7   7   4   25.20   12.60
  -7   7   4   25.60   18.40
  -7   7   4   13.70   30.80
   8  -7  -4   41.90   17.60
   8  -7  -4    1.90    9.70
  -8   7   4    3.00   11.50
  -8   7   4  -16.30   16.00
  -9  -6  -4   82.29   21.80
  -9  -6  -4   38.40   14.90
   9   6   4   73.19   19.40
   9   6   4   84.39   31.30
  -8  -6  -4  156.08   27.00
  -8  -6  -4  172.68   22.40
   8   6   4  183.08   23.60
   8   6   4  159.48   26.70
  -7  -6  -4   56.79   10.90
  -7  -6  -4   60.19   18.10
  -7  -6  -4   84.19   16.50
   7   6   4   66.29   15.50
   7   6   4   66.39   17.30
   7   6   4   63.59    8.30
  -6  -6  -4   20.30    8.10
  -6  -6  -4   21.80   11.10
  -6  -6  -4   28.10   14.30
   6   6   4   28.40    6.90
   6   6   4   33.70   11.90
   6   6   4   29.80   14.70
  -5  -6  -4  189.98   22.00
  -5  -6  -4  172.58   16.40
  -5  -6  -4  211.98   21.40
   5   6   4  184.68   15.70
   5   6   4  213.98   22.30
   5   6   4  205.18   17.60
  -4  -6  -4  540.15   32.80
  -4  -6  -4  549.95   31.70
  -4  -6  -4  547.75   33.70
  -4  -6  -4  541.05   30.60
   4   6   4  508.95   26.90
   4   6   4  507.65   30.00
   4   6   4  558.24   28.40
   4   6   4  549.95   30.30
   4   6   4  528.25   31.20
  -3  -6  -4  657.33   32.30
  -3  -6  -4  593.54   25.90
  -3  -6  -4  598.54   32.60
  -3  -6  -4  534.35   31.10
  -3  -6  -4  592.64   32.80
   3   6   4  588.64   30.40
   3   6   4  572.34   30.00
   3   6   4  601.24   31.10
   3   6   4  597.54   26.90
   3   6   4  605.44   29.70
  -2  -6  -4 1424.36   57.59
  -2  -6  -4 1386.36   59.69
  -2  -6  -4 1411.16   55.89
  -2  -6  -4 1350.86   49.70
  -2  -6  -4 1349.56   56.29
   2   6   4 1363.56   55.59
   2   6   4 1338.97   52.89
   2   6   4 1363.56   53.69
   2   6   4 1346.37   56.69
  -1  -6  -4    6.10    4.20
  -1  -6  -4   -0.20    5.50
  -1  -6  -4   -4.80    3.60
  -1  -6  -4    5.20    4.80
  -1  -6  -4    2.20    5.00
  -1  -6  -4   -3.20    2.10
   1   6   4    6.70    4.30
   1   6   4    1.90    4.70
   1   6   4    0.40    5.00
   1   6   4   -1.60    2.60
   1   6   4   -0.70    2.60
   0  -6  -4    4.30    3.50
   0  -6  -4    3.10    6.50
   0  -6  -4   -5.80    4.90
   0  -6  -4   -3.20    4.00
   0  -6  -4    5.60    5.80
   0  -6  -4    6.80    4.00
   0  -6  -4    0.10    2.90
   0   6   4    8.60    5.60
   0   6   4   -4.80    5.00
   0   6   4    0.30    4.10
   1  -6  -4  181.18    9.40
   1  -6  -4  178.28   10.40
   1  -6  -4  192.48   16.20
   1  -6  -4  183.58   18.00
   1  -6  -4  155.98   16.00
   1  -6  -4  184.78   12.70
   1  -6  -4  180.18   19.00
  -1   6   4  190.18   16.70
  -1   6   4  184.58   16.10
   2  -6  -4  736.33   40.10
   2  -6  -4  718.33   32.10
   2  -6  -4  658.43   41.80
   2  -6  -4  707.03   34.40
   2  -6  -4  712.33   39.70
   2  -6  -4  682.03   44.20
  -2   6   4  714.73   36.70
  -2   6   4  687.63   39.20
  -2   6   4  707.53   41.20
  -2   6   4  752.22   37.20
   3  -6  -4   87.59   14.30
   3  -6  -4  128.99   19.10
   3  -6  -4   84.59   14.90
   3  -6  -4  111.49   16.00
   3  -6  -4  108.89   11.90
   3  -6  -4   95.29   14.30
   3  -6  -4  112.89   12.90
  -3   6   4  107.09   18.70
  -3   6   4  103.69   19.40
  -3   6   4  107.09   14.50
  -3   6   4  106.89   17.80
  -3   6   4   87.09   14.40
   4  -6  -4  251.37   16.20
   4  -6  -4  233.08   11.90
   4  -6  -4  223.38   13.90
   4  -6  -4  262.17   23.70
  -4   6   4  232.98   42.90
  -4   6   4  234.48   24.00
  -4   6   4  260.47   26.20
   5  -6  -4   47.80    8.00
   5  -6  -4   61.49   15.10
   5  -6  -4   49.10    8.00
   5  -6  -4   47.40    8.20
  -5   6   4   24.90   15.70
  -5   6   4   29.80   12.20
  -5   6   4   61.49   18.20
   6  -6  -4  127.69   12.70
   6  -6  -4  110.89   20.30
   6  -6  -4   94.79   12.60
  -6   6   4  114.39   20.00
  -6   6   4  117.99   23.70
  -6   6   4   83.59   20.90
   7  -6  -4   53.19   16.60
   7  -6  -4   19.10    8.20
  -7   6   4   20.00   13.70
  -7   6   4   20.80   11.40
  -7   6   4   48.20   15.90
   8  -6  -4   23.00   11.10
   8  -6  -4   23.80   14.70
  -8   6   4   32.00   14.10
  -8   6   4   46.10   19.30
  -8   6   4   21.30   18.40
   9  -6  -4    1.40   11.50
   9  -6  -4   26.00   15.50
  -9   6   4   24.40   20.90
  -9   6   4    9.80   20.00
  -9  -5  -4   26.50   18.50
  -9  -5  -4   11.60   11.20
   9   5   4   41.80   16.30
  -8  -5  -4  -13.90    8.50
  -8  -5  -4    2.10   13.50
   8   5   4   -4.60   10.00
   8   5   4   -8.30   10.80
  -7  -5  -4   18.90   10.40
  -7  -5  -4   19.70   15.10
   7   5   4   19.80   13.60
   7   5   4   19.10   11.50
  -6  -5  -4  384.16   32.30
  -6  -5  -4  369.36   27.40
   6   5   4  379.26   30.50
   6   5   4  355.36   18.50
   6   5   4  428.36   27.80
  -5  -5  -4  999.30   51.39
  -5  -5  -4  993.00   47.40
   5   5   4  938.21   44.60
   5   5   4  994.10   49.10
   5   5   4  864.51   39.00
  -4  -5  -4   94.49   16.40
  -4  -5  -4  108.89   10.60
  -4  -5  -4  126.19   25.10
  -4  -5  -4  111.69   27.80
   4   5   4  112.79   14.70
   4   5   4  106.79   11.40
   4   5   4  120.19   15.60
   4   5   4  107.19   10.60
   4   5   4   90.99   13.40
  -3  -5  -4   44.60   10.20
  -3  -5  -4   49.30   10.80
  -3  -5  -4   54.09    8.00
  -3  -5  -4   53.79   17.40
  -3  -5  -4   38.30    9.00
   3   5   4   42.60    7.60
   3   5   4   45.90    9.60
   3   5   4   37.80    8.30
   3   5   4   28.20    6.70
   3   5   4   51.69    9.20
  -2  -5  -4 1954.90   76.89
  -2  -5  -4 1940.21   74.99
  -2  -5  -4 2015.50   73.29
  -2  -5  -4 1874.61   69.09
  -2  -5  -4 1901.61   73.79
   2   5   4 1877.51   72.59
   2   5   4 1983.50   73.69
   2   5   4 1879.91   71.99
   2   5   4 1908.71   71.59
  -1  -5  -4 2456.25   86.19
  -1  -5  -4 2393.26   88.39
  -1  -5  -4 2463.95   92.29
  -1  -5  -4 2423.36   87.29
  -1  -5  -4 2322.67   91.49
  -1  -5  -4 2286.17   83.39
  -1  -5  -4 2426.36   86.49
   1   5   4 2325.77   83.69
   1   5   4 2320.47   85.89
   1   5   4 2308.17   83.19
   1   5   4 2404.06   88.89
   0  -5  -4  830.02   40.50
   0  -5  -4  843.62   33.70
   0  -5  -4  823.32   34.10
   0  -5  -4  854.61   33.70
   0  -5  -4  862.21   38.20
   0  -5  -4  829.02   43.80
   0  -5  -4  903.61   41.30
   0   5   4  909.41   39.10
   0   5   4  821.22   38.90
   1  -5  -4   10.60    3.70
   1  -5  -4    6.70    5.80
   1  -5  -4    9.80    5.20
   1  -5  -4   12.80    5.40
   1  -5  -4   19.60    7.80
   1  -5  -4    5.30    5.50
   1  -5  -4   13.50    2.70
  -1   5   4   13.50    6.10
  -1   5   4    7.70    5.90
  -1   5   4   15.00    7.40
   2  -5  -4  173.08   16.90
   2  -5  -4  168.78   15.80
   2  -5  -4  206.58   16.50
   2  -5  -4  156.88   14.40
   2  -5  -4  187.98   17.80
   2  -5  -4  210.88   13.00
   2  -5  -4  204.78   18.40
  -2   5   4  209.88   17.00
  -2   5   4  198.98   17.00
  -2   5   4  172.88   18.90
  -2   5   4  186.08   18.00
  -2   5   4  177.48   18.90
   3  -5  -4  502.15   30.60
   3  -5  -4  524.15   30.80
   3  -5  -4  478.75   18.40
   3  -5  -4  504.25   30.80
   3  -5  -4  480.45   18.80
   3  -5  -4  491.05   25.10
   3  -5  -4  479.75   39.00
  -3   5   4  491.95   33.00
  -3   5   4  523.75   29.80
  -3   5   4  487.75   30.80
  -3   5   4  499.15   32.80
   4  -5  -4   85.49   14.40
   4  -5  -4   44.20   14.20
   4  -5  -4   77.29   13.80
   4  -5  -4   68.19   14.50
   4  -5  -4   63.59    8.60
   4  -5  -4   70.69   13.20
   4  -5  -4   66.29    7.80
   4  -5  -4   67.29    7.30
  -4   5   4   67.19   15.30
  -4   5   4   64.79   15.20
  -4   5   4   79.09   16.20
   5  -5  -4  229.28   16.60
   5  -5  -4  277.37   23.40
   5  -5  -4  227.48   15.00
  -5   5   4  236.68   24.00
  -5   5   4  264.67   27.70
  -5   5   4  229.68   25.20
   6  -5  -4  165.08   20.80
   6  -5  -4  133.59   13.80
   6  -5  -4  139.99   15.30
  -6   5   4  127.19   24.10
  -6   5   4  112.59   18.80
  -6   5   4  101.69   22.20
   7  -5  -4  -13.50    9.60
   7  -5  -4   -4.90    6.50
  -7   5   4   -5.90   11.70
  -7   5   4    1.30   12.70
  -7   5   4   -5.40    7.50
   8  -5  -4    5.40   12.80
   8  -5  -4  -10.10    8.40
  -8   5   4  -21.20   11.90
  -8   5   4   -4.00   12.90
   9  -5  -4   72.79   21.80
   9  -5  -4   58.89   14.00
  -9   5   4   63.09   28.70
  -9   5   4   74.69   24.70
  -9  -4  -4   -7.20    9.30
  -9  -4  -4   31.70   16.00
   9   4   4   25.40   15.40
   9   4   4   30.50   18.90
  -8  -4  -4  -11.80    7.00
   8   4   4    2.50   16.90
   8   4   4   19.30   12.60
  -7  -4  -4    4.80    7.90
  -7  -4  -4    2.20   10.50
   7   4   4    4.90   11.60
   7   4   4   -1.50    8.10
  -6  -4  -4   -5.80    6.50
  -6  -4  -4   10.00   10.30
   6   4   4   -3.00    8.60
   6   4   4    1.10    7.40
  -5  -4  -4   23.50    9.10
  -5  -4  -4   31.20    9.00
  -5  -4  -4   38.30   13.10
   5   4   4   21.50    9.20
   5   4   4   21.00    4.80
   5   4   4   14.00   10.60
  -4  -4  -4   10.10    6.50
  -4  -4  -4    9.90    6.90
  -4  -4  -4    6.60   14.40
  -4  -4  -4    1.70    4.80
   4   4   4   10.50   15.40
   4   4   4    2.90    3.10
   4   4   4    3.70    4.70
   4   4   4  -10.40    5.60
  -3  -4  -4   46.50    9.70
  -3  -4  -4   25.50    8.20
  -3  -4  -4   43.80    9.20
  -3  -4  -4   41.00    7.20
  -3  -4  -4   41.80    9.10
   3   4   4   47.10    9.40
   3   4   4   56.09   10.40
   3   4   4   47.60    8.60
   3   4   4   37.80    7.70
   3   4   4   37.60    6.40
  -2  -4  -4  106.69    8.70
  -2  -4  -4   92.79   10.00
  -2  -4  -4  106.39   11.00
  -2  -4  -4  119.89   12.70
  -2  -4  -4  112.39   12.30
   2   4   4  106.99   10.00
   2   4   4  108.49   10.20
   2   4   4  123.19    9.80
   2   4   4   98.79   10.30
   2   4   4  109.59    9.80
  -1  -4  -4  168.98   10.90
  -1  -4  -4  194.88   11.40
  -1  -4  -4  194.68   14.80
  -1  -4  -4  165.98   14.70
  -1  -4  -4  187.08   14.70
  -1  -4  -4  172.78   12.60
  -1  -4  -4  190.28   12.30
  -1  -4  -4  185.08   12.90
   1   4   4  184.68   13.30
   1   4   4  170.48   11.10
   1   4   4  185.08   11.20
   1   4   4  172.38   10.70
   0  -4  -4  144.49    8.80
   0  -4  -4  150.68   13.50
   0  -4  -4  127.49   11.60
   0  -4  -4  135.19   12.70
   0  -4  -4  150.98    9.20
   0  -4  -4  123.39   12.50
   0  -4  -4  143.79    9.40
   0   4   4  141.99    9.10
   0   4   4  167.08   12.90
   0   4   4  136.39   12.90
   1  -4  -4   15.70    5.40
   1  -4  -4   12.30    2.60
   1  -4  -4    5.10    6.30
   1  -4  -4    9.70    5.40
   1  -4  -4   11.80    2.50
   1  -4  -4    8.40    4.60
   1  -4  -4    8.20    2.70
   1  -4  -4   10.20    5.00
  -1   4   4   11.80    5.60
  -1   4   4    0.90    4.90
  -1   4   4    4.80    5.20
   2  -4  -4   16.70    5.90
   2  -4  -4   25.60    7.80
   2  -4  -4   25.70    6.30
   2  -4  -4   29.10    7.40
   2  -4  -4   17.90    6.80
   2  -4  -4   25.50    7.40
   2  -4  -4   22.30    2.40
   2  -4  -4   20.60    2.30
  -2   4   4   24.10    7.00
  -2   4   4   29.00    8.80
  -2   4   4   12.10    7.30
   3  -4  -4  115.89   14.70
   3  -4  -4  140.79    7.90
   3  -4  -4  137.69   14.90
   3  -4  -4  136.39   14.20
   3  -4  -4  129.79    8.60
   3  -4  -4  151.68   11.50
   3  -4  -4  149.69   14.60
  -3   4   4  156.08   15.70
  -3   4   4  134.79   16.30
  -3   4   4  167.18   15.40
  -3   4   4  159.28   17.80
   4  -4  -4   14.40    5.00
   4  -4  -4   13.40    8.00
   4  -4  -4   15.90    8.50
   4  -4  -4   16.20    4.60
   4  -4  -4   10.60    7.00
   4  -4  -4   17.70    4.40
  -4   4   4   13.90    8.80
  -4   4   4   14.20   10.10
  -4   4   4   25.70    9.00
   5  -4  -4   44.10    9.90
   5  -4  -4   42.90    8.10
   5  -4  -4   38.90   12.60
   5  -4  -4   46.60   11.30
  -5   4   4   46.10   11.90
  -5   4   4   52.49   15.20
  -5   4   4   50.79   13.70
   6  -4  -4   49.50   14.70
   6  -4  -4   43.40   11.80
  -6   4   4   24.00   15.10
  -6   4   4   44.20   11.80
  -6   4   4   44.50   15.10
   7  -4  -4    1.50    9.40
   7  -4  -4   -2.60   10.10
  -7   4   4   -0.20    7.40
  -7   4   4  -12.40    9.60
  -7   4   4   -9.40   11.90
   8  -4  -4  -11.40    8.00
   8  -4  -4   -6.10   20.80
  -8   4   4   15.40   14.10
  -8   4   4   -4.50   16.20
   9  -4  -4   12.80   15.50
   9  -4  -4   -6.90   10.20
  -9   4   4   29.90   18.10
  -9   4   4   11.90   17.00
  -9  -3  -4    8.00   15.10
   9   3   4    9.40   13.50
   9   3   4    6.50   13.90
  -8  -3  -4    0.20    8.20
  -8  -3  -4    0.60   11.50
   8   3   4   -5.20   10.10
   8   3   4   12.40   13.30
  -7  -3  -4   85.99   16.20
  -7  -3  -4   69.09   17.50
   7   3   4   77.59   16.40
   7   3   4  101.09   19.90
  -6  -3  -4  748.53   38.90
  -6  -3  -4  852.61   46.40
   6   3   4  774.32   44.80
   6   3   4  813.32   43.50
  -5  -3  -4 1646.54   68.99
  -5  -3  -4 1274.47   64.99
  -5  -3  -4 1579.34   63.59
   5   3   4 1428.16   63.89
   5   3   4 1583.34   67.19
   5   3   4 1571.04   65.29
  -4  -3  -4 1187.88   52.49
  -4  -3  -4 1210.28   51.19
  -4  -3  -4 1196.78   49.10
  -4  -3  -4 1202.18   54.09
   4   3   4 1158.58   43.30
   4   3   4 1165.88   52.09
   4   3   4 1247.08   51.29
   4   3   4 1145.39   51.49
   4   3   4 1108.59   49.60
  -3  -3  -4   80.59   12.10
  -3  -3  -4   92.39   13.60
  -3  -3  -4   75.59    8.50
  -3  -3  -4   57.29   10.50
   3   3   4   73.79    6.90
   3   3   4   72.19    9.40
   3   3   4   73.79   11.70
   3   3   4   61.09    9.90
   3   3   4   76.89   10.30
  -2  -3  -4  992.30   39.80
  -2  -3  -4  994.50   41.70
  -2  -3  -4  954.80   38.00
  -2  -3  -4 1009.20   42.50
  -2  -3  -4  973.00   40.80
  -2  -3  -4 1031.50   43.00
   2   3   4  932.81   40.20
   2   3   4  985.50   38.60
   2   3   4  945.11   40.30
   2   3   4  987.30   39.40
   2   3   4  992.40   40.30
  -1  -3  -4 3499.35  121.99
  -1  -3  -4 3427.36  119.99
  -1  -3  -4 3381.96  119.49
  -1  -3  -4 3424.96  118.69
  -1  -3  -4 3429.16  118.39
  -1  -3  -4 3399.36  116.89
   1   3   4 3303.17  117.49
   1   3   4 3284.57  117.59
   1   3   4 3334.77  118.99
   1   3   4 3296.57  116.59
   0  -3  -4 2045.20   74.59
   0  -3  -4 2007.00   73.49
   0  -3  -4 1911.41   68.49
   0  -3  -4 1939.81   70.59
   0  -3  -4 2041.80   74.49
   0   3   4 1924.21   68.59
   0   3   4 1922.91   67.89
   0   3   4 1907.21   67.89
   0   3   4 2051.09   73.69
   0   3   4 2016.70   75.19
   1  -3  -4 1295.37   46.80
   1  -3  -4 1249.57   46.60
   1  -3  -4 1338.97   54.19
   1  -3  -4 1385.56   54.19
   1  -3  -4 1342.97   52.59
   1  -3  -4 1341.57   47.50
   1  -3  -4 1317.57   54.29
   1  -3  -4 1399.56   52.29
  -1   3   4 1211.68   52.59
  -1   3   4 1349.07   54.69
   2  -3  -4   52.99    7.90
   2  -3  -4   40.30    4.00
   2  -3  -4   47.20    4.80
   2  -3  -4   35.40    8.10
   2  -3  -4   56.29    9.40
   2  -3  -4   40.00    8.00
   2  -3  -4   68.29   12.00
  -2   3   4   43.00    8.50
  -2   3   4   41.70    9.10
  -2   3   4   61.09   11.30
   3  -3  -4  321.67   20.20
   3  -3  -4  335.47   20.60
   3  -3  -4  322.17   16.50
   3  -3  -4  312.47   14.70
   3  -3  -4  320.67   21.10
   3  -3  -4  316.07   21.00
  -3   3   4  322.17   21.50
  -3   3   4  326.47   23.60
  -3   3   4  318.37   21.00
   4  -3  -4  284.57   19.20
   4  -3  -4  227.78   18.80
   4  -3  -4  240.48   16.20
   4  -3  -4  218.28   13.50
   4  -3  -4  234.48   12.60
   4  -3  -4  210.88   19.90
  -4   3   4  248.78   20.30
  -4   3   4  259.67   19.70
  -4   3   4  247.58   22.60
   5  -3  -4  149.99   17.60
   5  -3  -4  170.38   15.60
   5  -3  -4  152.18   18.00
   5  -3  -4  181.58   13.10
   5  -3  -4  170.48   16.60
  -5   3   4  202.58   22.30
  -5   3   4  141.29   17.60
  -5   3   4  148.19   16.40
   6  -3  -4   88.19   15.50
   6  -3  -4   62.49   13.30
   6  -3  -4   78.29   13.80
   6  -3  -4   91.79   18.80
   6  -3  -4   90.49   14.30
  -6   3   4   87.29   20.00
  -6   3   4   48.00   17.10
  -6   3   4  113.99   14.90
   7  -3  -4   35.90   12.90
   7  -3  -4   17.50   10.80
  -7   3   4    6.10   11.80
  -7   3   4   24.00   15.50
   8  -3  -4   21.20   18.70
   8  -3  -4   24.10   13.80
  -8   3   4   21.00   15.90
  -8   3   4    8.30   13.50
   9  -3  -4    4.40   12.70
   9  -3  -4   14.70   16.90
  -9   3   4   13.80   16.00
  -9   3   4   56.29   21.40
  -9  -2  -4  -11.40   10.50
  -9  -2  -4   11.20   13.50
   9   2   4   11.70   13.40
   9   2   4   18.40   15.80
  -8  -2  -4   60.59   11.10
  -8  -2  -4   57.69   16.60
   8   2   4   95.39   20.30
   8   2   4   84.39   19.70
  -7  -2  -4  207.18   23.90
  -7  -2  -4  174.48   16.40
   7   2   4  191.98   23.30
   7   2   4  183.28   21.90
  -6  -2  -4  164.88   20.70
  -6  -2  -4  140.69   14.80
   6   2   4  180.88   20.60
   6   2   4  149.59   18.80
  -5  -2  -4  384.26   25.90
  -5  -2  -4  438.56   28.90
  -5  -2  -4  386.86   24.90
  -5  -2  -4  422.86   24.50
   5   2   4  415.26   26.80
   5   2   4  373.86   24.60
   5   2   4  417.36   27.60
   5   2   4  392.66   29.60
  -4  -2  -4  873.61   39.10
  -4  -2  -4  829.12   38.10
  -4  -2  -4  806.62   39.70
  -4  -2  -4  893.71   42.50
   4   2   4  787.82   39.30
   4   2   4  883.11   40.50
   4   2   4  843.92   38.80
   4   2   4  913.31   41.40
  -3  -2  -4 3850.91  141.69
  -3  -2  -4 3976.30  143.89
  -3  -2  -4 3979.10  141.89
  -3  -2  -4 4032.90  140.59
   3   2   4 3862.41  141.79
   3   2   4 3922.81  140.39
   3   2   4 4129.59  142.59
   3   2   4 4009.40  141.89
  -2  -2  -4 1336.27   53.19
  -2  -2  -4 1429.36   54.39
  -2  -2  -4 1417.76   55.59
  -2  -2  -4 1398.76   55.69
  -2  -2  -4 1386.56   50.49
   2   2   4 1363.06   54.09
   2   2   4 1417.16   54.29
   2   2   4 1378.86   54.19
  -1  -2  -4  118.59   10.20
  -1  -2  -4   93.19    7.70
  -1  -2  -4  112.89   10.60
  -1  -2  -4  105.99    8.90
  -1  -2  -4  106.89    8.40
  -1  -2  -4  113.59    9.20
   1   2   4   93.09    9.30
   1   2   4  110.69    9.30
   1   2   4   99.39    8.70
   1   2   4   99.59    7.00
   1   2   4   96.89    8.80
   0  -2  -4  958.80   38.00
   0  -2  -4 1011.00   35.30
   0  -2  -4 1008.20   39.80
   0  -2  -4 1071.29   42.20
   0  -2  -4 1027.00   39.10
   0  -2  -4 1023.50   41.30
   0   2   4  990.30   35.20
   0   2   4 1015.60   37.50
   0   2   4 1070.59   40.70
   0   2   4  967.20   40.30
   0   2   4 1000.40   37.20
   1  -2  -4  578.64   21.50
   1  -2  -4  635.34   27.70
   1  -2  -4  604.54   26.70
   1  -2  -4  571.64   23.40
   1  -2  -4  594.74   26.90
   1  -2  -4  616.34   24.50
  -1   2   4  597.24   21.10
  -1   2   4  624.84   28.00
  -1   2   4  615.14   28.50
  -1   2   4  594.34   26.50
   2  -2  -4 1070.69   44.10
   2  -2  -4 1050.99   39.40
   2  -2  -4  999.10   37.90
   2  -2  -4 1045.20   40.50
   2  -2  -4  987.90   43.10
   2  -2  -4  998.10   42.90
   2  -2  -4 1099.19   41.90
  -2   2   4 1025.50   43.20
  -2   2   4 1069.89   45.80
  -2   2   4  958.00   41.90
  -2   2   4 1026.00   40.00
   3  -2  -4  190.98   15.90
   3  -2  -4  217.28   15.70
   3  -2  -4  216.08   13.70
   3  -2  -4  226.98   16.20
   3  -2  -4  218.28   12.30
   3  -2  -4  227.48   16.20
   3  -2  -4  229.98   15.30
  -3   2   4  215.38   12.00
  -3   2   4  229.58   18.40
  -3   2   4  213.68   15.90
  -3   2   4  213.68   15.50
   4  -2  -4  143.29   11.10
   4  -2  -4  121.49   11.70
   4  -2  -4  139.69    8.80
   4  -2  -4  148.69   13.80
   4  -2  -4  146.19   13.90
   4  -2  -4  140.39   13.80
   4  -2  -4  122.59   14.70
  -4   2   4  165.58   17.60
  -4   2   4  158.48   15.30
   5  -2  -4   38.80    7.80
   5  -2  -4   39.10   10.10
   5  -2  -4   38.10   10.60
   5  -2  -4   41.60   10.00
   5  -2  -4   39.60    9.30
  -5   2   4   36.10   12.10
  -5   2   4   42.90    5.10
  -5   2   4   40.80    6.30
  -5   2   4   42.90   11.40
   6  -2  -4   84.09   14.10
   6  -2  -4   98.69   15.80
   6  -2  -4   96.29   14.30
   6  -2  -4  106.19   16.70
   6  -2  -4  150.18   21.80
  -6   2   4  120.69   22.40
  -6   2   4  143.69   19.20
  -6   2   4  104.99    8.80
  -6   2   4  118.09    8.50
   7  -2  -4   61.09   14.00
   7  -2  -4   47.60   14.30
  -7   2   4   69.99    7.30
  -7   2   4   71.29   18.30
  -7   2   4   47.10    8.40
  -7   2   4   43.90   15.90
   8  -2  -4   47.80   15.30
   8  -2  -4   43.60   17.30
  -8   2   4   48.00   17.10
  -8   2   4   61.29    7.60
  -8   2   4   47.50   16.70
   9  -2  -4  -15.00   17.20
   9  -2  -4   13.20   14.80
  -9   2   4    4.40   19.00
  -9   2   4   34.90   20.30
  -9  -1  -4  -30.10   14.20
  -9  -1  -4    2.30   14.70
  -9  -1  -4  -15.00   10.00
   9   1   4   12.80   14.40
   9   1   4   -3.10   13.30
  -8  -1  -4    2.70    6.50
  -8  -1  -4   12.20   12.50
   8   1   4   -1.00   11.10
   8   1   4   18.20   12.90
  -7  -1  -4   84.49   18.70
  -7  -1  -4   99.49   13.10
  -7  -1  -4   79.49   17.50
   7   1   4  102.19   20.20
   7   1   4   91.09   18.70
  -6  -1  -4  168.38   20.40
  -6  -1  -4  184.78   15.70
   6   1   4  160.18   20.80
   6   1   4  166.38   19.40
  -5  -1  -4  420.16   27.80
  -5  -1  -4  402.76   24.40
  -5  -1  -4  381.66   25.20
  -5  -1  -4  387.26   22.70
   5   1   4  380.86   24.60
   5   1   4  377.26   25.10
   5   1   4  410.86   26.50
  -4  -1  -4 1049.79   46.40
  -4  -1  -4 1104.19   46.20
  -4  -1  -4 1126.79   50.09
  -4  -1  -4 1085.39   47.70
   4   1   4 1128.09   48.90
   4   1   4 1094.69   47.10
   4   1   4 1008.30   47.30
   4   1   4 1107.69   48.40
  -3  -1  -4  103.29   12.70
  -3  -1  -4   89.99   11.00
  -3  -1  -4  104.89   10.90
  -3  -1  -4  110.99   10.50
   3   1   4   96.39   11.30
   3   1   4   98.29   11.40
   3   1   4  108.79   10.60
   3   1   4  120.29   12.20
  -2  -1  -4 1163.88   48.00
  -2  -1  -4 1146.29   46.20
  -2  -1  -4 1187.28   47.10
  -2  -1  -4 1204.68   46.60
  -2  -1  -4 1170.58   41.90
   2   1   4 1141.09   46.00
   2   1   4 1169.08   45.20
   2   1   4 1118.79   46.50
   2   1   4 1169.68   47.20
  -1  -1  -4  482.25   18.90
  -1  -1  -4  478.35   23.30
  -1  -1  -4  511.85   21.40
  -1  -1  -4  521.75   24.00
  -1  -1  -4  529.95   25.10
  -1  -1  -4  516.95   24.20
   1   1   4  479.45   22.60
   1   1   4  503.65   23.50
   1   1   4  504.95   20.50
   1   1   4  543.75   24.30
   1   1   4  491.25   22.50
   0  -1  -4 4013.50  143.99
   0  -1  -4 4240.18  144.69
   0   1   4 4149.88  138.29
   0   1   4 4189.38  144.79
   0   1   4 4138.99  141.99
   1  -1  -4    8.10    2.90
   1  -1  -4    3.80    2.70
   1  -1  -4    2.80    3.10
   1  -1  -4    9.80    4.20
   1  -1  -4    5.00    1.00
  -1   1   4    7.50    2.50
  -1   1   4    5.90    3.40
  -1   1   4    9.50    3.20
  -1   1   4    2.90    3.40
  -1   1   4    8.40    3.90
   2  -1  -4  493.05   23.90
   2  -1  -4  501.05   20.80
   2  -1  -4  488.45   21.80
   2  -1  -4  480.05   19.60
   2  -1  -4  474.55   22.40
   2  -1  -4  481.05   20.80
   2  -1  -4  516.05   24.50
  -2   1   4  476.05   19.40
  -2   1   4  485.75   21.60
  -2   1   4  445.96   21.10
  -2   1   4  460.55   20.10
  -2   1   4  446.46   23.30
   3  -1  -4    6.30    4.90
   3  -1  -4    5.70    3.60
   3  -1  -4    1.10    4.00
   3  -1  -4   12.80    4.10
   3  -1  -4    6.30    3.20
   3  -1  -4   18.00    6.30
  -3   1   4    6.70    3.50
  -3   1   4    2.90    4.30
  -3   1   4    6.80    3.10
  -3   1   4    2.80    3.70
  -3   1   4    9.70    3.40
   4  -1  -4  428.26   22.50
   4  -1  -4  413.66   21.90
   4  -1  -4  391.96   21.20
   4  -1  -4  419.16   24.70
   4  -1  -4  445.96   25.00
  -4   1   4  391.26   19.40
  -4   1   4  390.66   20.00
  -4   1   4  423.76   23.90
  -4   1   4  393.46   18.10
   5  -1  -4    3.10    7.70
   5  -1  -4   -1.10    4.50
   5  -1  -4    0.70    4.60
   5  -1  -4    5.20    6.90
  -5   1   4   -3.30    4.90
  -5   1   4   -0.40    4.30
  -5   1   4    1.30    2.00
  -5   1   4   -5.90    6.00
   6  -1  -4   67.69   17.20
   6  -1  -4   97.19   17.80
   6  -1  -4   97.79   14.50
   6  -1  -4   49.99   10.70
   6  -1  -4   97.49   17.50
   6  -1  -4   62.19   12.10
  -6   1   4   73.69   17.90
  -6   1   4   87.29   16.50
  -6   1   4   63.69    9.80
  -6   1   4   84.49   18.10
   7  -1  -4   33.70   13.30
   7  -1  -4   34.20   12.70
  -7   1   4   39.70    8.90
  -7   1   4   34.00   15.10
  -7   1   4   41.70   10.30
  -7   1   4   17.40   11.70
   8  -1  -4   16.10   12.60
   8  -1  -4    0.60   11.50
  -8   1   4   42.30   16.10
  -8   1   4    3.20    8.10
  -8   1   4    2.60   11.90
  -8   1   4    5.80   10.50
   9  -1  -4   -8.80   12.70
   9  -1  -4  -27.30   10.80
  -9   1   4  -10.10   12.80
  -9   1   4   -6.50   14.50
  -9   1   4    2.80   15.10
  -9   1   4  -29.60   12.50
  10  -1  -4    3.70   18.40
  10  -1  -4  -22.20   13.30
 -10   1   4  -17.90   17.60
 -10   1   4   -8.70   19.00
 -10   0  -4   -6.60   14.80
 -10   0  -4  -22.30   14.10
 -10   0  -4  -28.90   20.60
  10   0   4   -5.60   14.00
  -9   0  -4   45.00   17.00
  -9   0  -4   79.59   20.80
  -9   0  -4   34.40   11.50
  -9   0  -4   35.20   22.70
   9   0   4   67.59   19.30
   9   0   4   58.69   17.40
  -8   0  -4  497.95   36.60
  -8   0  -4  481.85   24.80
  -8   0  -4  537.75   45.50
   8   0   4  548.15   38.10
   8   0   4  478.85   38.50
  -7   0  -4  648.64   41.70
  -7   0  -4  729.83   54.39
  -7   0  -4  657.93   32.10
   7   0   4  663.13   43.50
   7   0   4  726.53   43.00
  -6   0  -4  146.59   22.00
  -6   0  -4  116.59   12.60
  -6   0  -4  125.69   15.60
   6   0   4  136.39   20.90
   6   0   4  142.19   20.90
  -5   0  -4    2.30    4.80
  -5   0  -4    1.50    4.50
  -5   0  -4   -3.80    4.70
  -5   0  -4    0.10    5.70
  -5   0  -4   15.40    8.70
   5   0   4    4.10    5.50
   5   0   4    0.20    5.70
   5   0   4   -0.50    5.90
   5   0   4    8.60    6.60
  -4   0  -4 2730.53  104.79
  -4   0  -4 2843.72  105.49
  -4   0  -4 2876.51  103.09
  -4   0  -4 2753.52  101.99
  -4   0  -4 2890.81  107.89
   4   0   4 2853.51  106.39
   4   0   4 2715.13  105.99
   4   0   4 2944.41  107.79
  -3   0  -4 3106.99  108.59
  -3   0  -4 3136.79  112.89
  -3   0  -4 3234.18  115.39
  -3   0  -4 3180.38  113.69
  -3   0  -4 3109.89  111.99
   3   0   4 3010.80  111.09
   3   0   4 3230.48  114.99
   3   0   4 2999.10  113.69
   3   0   4 3072.69  113.39
  -2   0  -4 1924.71   71.89
  -2   0  -4 1927.11   71.39
  -2   0  -4 1790.62   65.09
  -2   0  -4 1977.50   71.49
  -2   0  -4 1942.71   72.99
   2   0   4 1878.81   71.89
   2   0   4 1955.60   71.09
   2   0   4 1922.41   72.69
  -1   0  -4 3271.77  116.99
  -1   0  -4 3262.37  116.49
   1   0   4 3326.47  115.99
   1   0   4 3309.37  116.99
   1   0   4 3305.67  117.29
   0   0  -4 2045.90   76.89
   0   0  -4 2132.59   76.79
   0   0  -4 2119.79   76.79
   0   0  -4 2071.29   75.29
   0   0   4 2147.39   75.29
   0   0   4 2091.49   76.49
   0   0   4 2142.39   76.19
   1   0  -4 1151.28   44.70
   1   0  -4 1242.88   46.90
   1   0  -4 1142.69   41.70
   1   0  -4 1233.78   46.30
  -1   0   4 1307.47   46.20
  -1   0   4 1200.38   41.90
  -1   0   4 1178.08   45.60
  -1   0   4 1173.38   45.90
  -1   0   4 1167.38   44.20
   2   0  -4  521.45   23.90
   2   0  -4  518.75   23.50
   2   0  -4  511.15   22.70
   2   0  -4  524.75   24.70
   2   0  -4  490.25   20.60
  -2   0   4  482.25   22.40
  -2   0   4  488.95   23.00
  -2   0   4  519.05   21.90
  -2   0   4  477.75   22.90
  -2   0   4  491.25   20.00
   3   0  -4  601.44   27.60
   3   0  -4  569.34   24.70
   3   0  -4  542.45   26.00
   3   0  -4  619.44   27.80
   3   0  -4  629.84   29.80
   3   0  -4  610.14   26.50
  -3   0   4  596.24   25.70
  -3   0   4  545.15   26.50
  -3   0   4  556.24   25.10
  -3   0   4  539.45   24.60
   4   0  -4  246.08   17.20
   4   0  -4  218.68   13.90
   4   0  -4  194.48   14.80
   4   0  -4  214.38   15.10
   4   0  -4  246.68   19.20
  -4   0   4  225.38   14.50
  -4   0   4  222.58   15.80
  -4   0   4  211.58   15.90
  -4   0   4  182.08   12.00
   5   0  -4    5.10    5.40
   5   0  -4    3.30    7.90
   5   0  -4   -3.70    6.30
  -5   0   4   12.40    7.50
  -5   0   4   14.00    3.90
  -5   0   4   14.10    7.70
  -5   0   4    2.40    5.40
   6   0  -4   17.00    9.80
   6   0  -4    0.20    7.20
   6   0  -4   24.20   13.30
   6   0  -4   47.30   13.20
  -6   0   4   22.80   10.90
  -6   0   4   31.90    4.30
  -6   0   4    6.60    8.40
  -6   0   4   14.30    7.70
   7   0  -4  396.36   30.70
   7   0  -4  373.66   31.10
  -7   0   4  335.27   25.10
  -7   0   4  348.27   29.70
   8   0  -4   87.29   17.50
   8   0  -4  108.49   22.30
  -8   0   4   73.59   16.50
  -8   0   4   60.79   18.30
  -8   0   4   98.99   16.30
  -8   0   4  124.79   23.40
   9   0  -4   12.50   13.80
   9   0  -4   -9.90   11.70
  -9   0   4   -0.70    9.80
  -9   0   4    7.70   15.90
  -9   0   4   -2.70   14.00
  10   0  -4   -7.90   14.50
 -10   0   4  -18.00   19.60
  -9   1  -4   17.00   14.40
  -9   1  -4  -11.40    9.80
  -9   1  -4  -35.30   15.30
   9  -1   4    8.90   12.90
   9  -1   4    4.50   12.70
  -8   1  -4   21.80   12.10
  -8   1  -4  -10.60   14.30
   8  -1   4   17.30   11.60
   8  -1   4   24.80   12.50
  -7   1  -4  105.59   23.50
  -7   1  -4  103.79   19.80
  -7   1  -4   62.19   15.90
  -7   1  -4  102.59   11.40
   7  -1   4  100.19   20.80
   7  -1   4   86.89   18.90
  -6   1  -4  167.98   18.10
  -6   1  -4  211.28   26.20
  -6   1  -4  178.38   20.10
  -6   1  -4  198.58   14.40
  -6   1  -4  142.79   18.00
   6  -1   4  161.08   20.60
   6  -1   4  168.48   19.80
  -5   1  -4  399.06   21.50
  -5   1  -4  395.56   24.90
  -5   1  -4  396.66   24.20
  -5   1  -4  375.96   24.80
   5  -1   4  405.96   28.80
   5  -1   4  436.56   28.30
   5  -1   4  411.46   26.10
  -4   1  -4 1088.49   44.80
  -4   1  -4 1084.09   45.50
  -4   1  -4 1106.69   47.00
  -4   1  -4 1075.09   47.70
  -4   1  -4 1149.89   49.70
   4  -1   4 1097.09   49.90
   4  -1   4 1078.19   44.30
   4  -1   4 1111.29   48.30
   4  -1   4 1064.79   48.40
  -3   1  -4  103.79   10.80
  -3   1  -4   79.89    8.30
  -3   1  -4   93.29   10.10
  -3   1  -4  109.29   12.00
  -3   1  -4  107.69   10.80
   3  -1   4   78.79    9.50
   3  -1   4  103.39   11.50
   3  -1   4  110.79   12.50
   3  -1   4   95.69   11.10
  -2   1  -4 1151.58   46.20
  -2   1  -4 1198.88   46.70
  -2   1  -4 1199.08   48.30
  -2   1  -4 1214.48   47.70
   2  -1   4 1174.88   47.10
   2  -1   4 1105.99   47.40
   2  -1   4 1151.38   46.10
   2  -1   4 1147.89   48.10
  -1   1  -4  511.65   24.80
  -1   1  -4  518.75   23.60
  -1   1  -4  524.45   24.10
  -1   1  -4  501.65   24.50
   1  -1   4  538.15   26.60
   1  -1   4  506.75   23.70
   1  -1   4  483.65   24.00
   1  -1   4  494.05   24.70
   0   1  -4 4141.59  147.39
   0  -1   4 4210.58  142.09
   1   1  -4    2.60    3.60
   1   1  -4    8.10    4.60
   1   1  -4    6.90    2.40
   1   1  -4    4.80    3.90
  -1  -1   4    8.80    4.90
  -1  -1   4    5.70    2.60
  -1  -1   4    6.20    2.80
  -1  -1   4    8.40    3.70
  -1  -1   4   10.70    4.60
   2   1  -4  514.25   26.10
   2   1  -4  460.05   22.90
   2   1  -4  531.75   23.30
   2   1  -4  485.95   21.10
   2   1  -4  489.15   21.90
  -2  -1   4  520.85   25.70
  -2  -1   4  450.85   22.20
  -2  -1   4  498.65   21.90
  -2  -1   4  498.05   21.50
   3   1  -4    8.00    3.80
   3   1  -4    8.30    6.50
   3   1  -4    9.80    4.60
   3   1  -4    8.10    5.00
   3   1  -4   10.60    3.50
  -3  -1   4    7.00    4.90
  -3  -1   4    8.30    5.00
  -3  -1   4   10.10    4.40
  -3  -1   4   -4.30    4.10
   4   1  -4  418.66   23.30
   4   1  -4  431.46   19.40
   4   1  -4  449.36   27.70
   4   1  -4  386.56   22.10
   4   1  -4  414.66   23.00
  -4  -1   4  422.96   24.50
  -4  -1   4  410.26   22.60
   5   1  -4   -3.40    4.30
   5   1  -4    6.10    5.50
   5   1  -4   -6.30    5.10
   5   1  -4   10.50    8.20
  -5  -1   4   -6.30    5.20
  -5  -1   4    0.50    5.30
   6   1  -4   76.29   17.00
  -6  -1   4   82.59   15.10
  -6  -1   4   72.69    8.60
  -6  -1   4   80.69   15.10
   7   1  -4   17.60   12.10
   7   1  -4   18.10   11.90
  -7  -1   4   39.60   11.40
  -7  -1   4   25.00   14.30
  -7  -1   4   27.70   12.90
  -7  -1   4   21.30    4.70
   8   1  -4   13.30   13.00
   8   1  -4    7.30   11.50
  -8  -1   4   -1.80   17.80
  -8  -1   4   11.20   13.00
  -8  -1   4   12.90    9.40
   9   1  -4    9.80   13.20
  -9  -1   4    7.60   17.10
  -9  -1   4   -8.60   13.10
  -9  -1   4   -7.00   10.70
  10   1  -4   -2.30   14.90
  10   1  -4    5.80   16.50
 -10  -1   4  -13.90   12.00
 -10  -1   4   15.10   21.50
 -10  -1   4   18.30   20.20
  -9   2  -4  -11.80   11.60
  -9   2  -4   10.50   13.20
  -9   2  -4    1.00   18.60
  -9   2  -4   25.10   15.30
   9  -2   4   62.59   19.60
   9  -2   4    8.40   11.90
  -8   2  -4   96.19   25.10
  -8   2  -4   72.49   15.90
   8  -2   4   62.09   18.40
   8  -2   4   88.09   19.60
  -7   2  -4  173.28   29.10
  -7   2  -4  194.48   22.10
  -7   2  -4  135.39   19.90
  -7   2  -4  170.88   12.50
   7  -2   4  157.18   21.70
   7  -2   4  166.18   23.00
  -6   2  -4  161.48   26.40
  -6   2  -4  176.18   19.60
  -6   2  -4  188.78   14.10
  -6   2  -4  173.28   18.40
  -6   2  -4  147.99   18.60
   6  -2   4  180.18   20.00
   6  -2   4  180.88   21.20
  -5   2  -4  442.56   25.40
  -5   2  -4  420.36   21.70
  -5   2  -4  422.86   27.90
  -5   2  -4  427.06   32.10
  -5   2  -4  355.66   24.40
   5  -2   4  411.16   21.50
   5  -2   4  422.56   28.70
   5  -2   4  502.95   40.90
   5  -2   4  363.56   25.50
  -4   2  -4  866.31   40.60
  -4   2  -4  831.52   40.40
  -4   2  -4  835.62   38.00
  -4   2  -4  856.51   36.30
  -4   2  -4  949.71   46.10
  -4   2  -4  843.32   38.40
   4  -2   4  877.11   40.20
   4  -2   4  809.92   36.10
   4  -2   4  808.32   41.40
   4  -2   4  832.02   40.20
  -3   2  -4 3954.40  140.39
  -3   2  -4 3973.20  140.49
  -3   2  -4 4076.49  143.99
  -3   2  -4 4117.79  147.59
  -3   2  -4 3944.81  141.49
  -3   2  -4 3923.11  143.49
   3  -2   4 4102.59  145.19
   3  -2   4 3897.61  140.59
   3  -2   4 3983.60  143.99
  -2   2  -4 1354.76   54.09
  -2   2  -4 1356.06   55.29
  -2   2  -4 1401.76   56.09
  -2   2  -4 1437.06   54.19
  -2   2  -4 1447.76   57.79
   2  -2   4 1375.46   54.19
   2  -2   4 1408.96   55.19
   2  -2   4 1368.96   55.99
   2  -2   4 1426.86   51.99
   2  -2   4 1406.56   56.59
  -1   2  -4   99.09    9.70
  -1   2  -4  108.99   11.10
  -1   2  -4  104.59   10.30
  -1   2  -4   97.99    9.90
  -1   2  -4   93.29    9.40
   1  -2   4   89.09    9.50
   1  -2   4  113.79   10.30
   1  -2   4   90.09   10.00
   1  -2   4  105.19   10.70
   0   2  -4  970.90   40.60
   0   2  -4 1006.10   42.30
   0   2  -4 1015.90   41.50
   0   2  -4 1100.09   43.20
   0   2  -4 1039.00   40.20
   0  -2   4 1028.50   41.10
   0  -2   4 1041.70   42.00
   0  -2   4 1041.90   39.50
   0  -2   4 1027.90   42.50
   0  -2   4 1053.29   39.60
   1   2  -4  577.04   26.60
   1   2  -4  594.64   25.10
   1   2  -4  606.34   27.50
   1   2  -4  637.74   29.60
  -1  -2   4  590.74   28.50
  -1  -2   4  609.44   26.80
  -1  -2   4  635.94   25.40
  -1  -2   4  616.84   27.90
  -1  -2   4  616.34   24.10
   2   2  -4 1058.49   45.30
   2   2  -4  967.40   41.40
  -2  -2   4 1035.10   41.50
  -2  -2   4 1056.09   44.10
  -2  -2   4 1063.29   42.30
  -2  -2   4 1009.60   38.10
  -2  -2   4 1002.40   40.10
   3   2  -4  206.98   15.20
   3   2  -4  210.68   18.60
   3   2  -4  206.88   13.50
   3   2  -4  229.18   12.80
  -3  -2   4  226.28   14.90
  -3  -2   4  228.88   14.80
  -3  -2   4  239.48   15.60
  -3  -2   4  212.58   17.00
   4   2  -4  134.39   17.40
   4   2  -4  129.09   12.30
   4   2  -4  142.99   13.70
   4   2  -4  136.39    7.60
   4   2  -4  124.29   11.60
  -4  -2   4  112.69   11.70
  -4  -2   4  148.49   14.00
  -4  -2   4  116.69   14.50
  -4  -2   4  130.99   13.50
   5   2  -4   35.10    9.60
   5   2  -4   44.40   10.00
   5   2  -4   37.50    8.90
  -5  -2   4   40.70   10.90
  -5  -2   4   60.39   11.90
  -5  -2   4   26.20    7.20
   6   2  -4   88.39   14.70
   6   2  -4  129.59   21.20
  -6  -2   4  132.59   16.10
  -6  -2   4  105.29   12.70
  -6  -2   4  141.59   17.90
   7   2  -4   52.29   12.90
   7   2  -4   45.70   17.20
   7   2  -4   53.09   15.00
  -7  -2   4   48.10    8.80
  -7  -2   4   55.69   13.30
   8   2  -4   46.50   16.60
   8   2  -4   92.39   21.20
  -8  -2   4   62.39   15.10
  -8  -2   4   55.59   16.70
  -8  -2   4   28.80    6.50
   9   2  -4   16.20   14.80
   9   2  -4  -12.80   11.80
  -9  -2   4   32.60   13.90
  -9  -2   4  -11.80   15.00
  -9   3  -4    7.20   18.10
  -9   3  -4    9.90   12.90
  -9   3  -4  -10.60   11.10
  -9   3  -4    3.60   11.60
   9  -3   4   17.40   13.50
   9  -3   4   31.20   14.60
  -8   3  -4   11.90   10.70
  -8   3  -4    4.40   15.00
   8  -3   4   -2.60   11.80
   8  -3   4   17.90   11.50
  -7   3  -4   88.69   23.60
  -7   3  -4   69.19   14.10
  -7   3  -4   86.79   14.80
  -7   3  -4   86.59   16.80
   7  -3   4  107.69   19.70
   7  -3   4  101.89   21.60
  -6   3  -4  820.02   51.19
  -6   3  -4  755.82   42.50
  -6   3  -4  791.82   45.20
  -6   3  -4  837.12   42.10
   6  -3   4  776.82   45.80
   6  -3   4  777.72   34.10
   6  -3   4  816.42   43.50
  -5   3  -4 1586.44   66.39
  -5   3  -4 1605.44   74.59
  -5   3  -4 1471.15   63.49
  -5   3  -4 1645.24   60.79
  -5   3  -4 1545.75   66.79
   5  -3   4 1518.45   69.59
   5  -3   4 1534.95   60.89
   5  -3   4 1497.35   70.69
   5  -3   4 1904.01   89.59
  -4   3  -4 1201.18   51.29
  -4   3  -4 1142.49   43.80
  -4   3  -4 1174.98   48.80
  -4   3  -4 1151.18   50.49
  -4   3  -4 1192.28   47.10
  -4   3  -4 1231.18   57.59
  -4   3  -4 1205.78   52.69
   4  -3   4 1126.49   47.20
   4  -3   4 1155.68   53.39
   4  -3   4 1134.29   52.09
  -3   3  -4   73.89   12.00
  -3   3  -4   75.39    9.30
  -3   3  -4   63.69   13.20
  -3   3  -4   69.49   11.00
  -3   3  -4   69.59    9.40
   3  -3   4   87.79   13.30
   3  -3   4   76.89   12.30
   3  -3   4   65.19   11.70
   3  -3   4   68.79    9.80
  -2   3  -4  965.90   40.70
  -2   3  -4  985.70   42.40
  -2   3  -4  973.90   40.70
  -2   3  -4 1048.60   45.70
  -2   3  -4  998.50   42.80
   2  -3   4 1016.40   42.30
   2  -3   4 1000.10   41.10
   2  -3   4 1005.80   41.50
   2  -3   4  956.20   42.80
   2  -3   4  972.60   43.30
  -1   3  -4 3392.96  122.39
  -1   3  -4 3434.46  123.19
  -1   3  -4 3454.85  121.79
  -1   3  -4 3287.87  121.09
  -1   3  -4 3430.06  123.89
   1  -3   4 3738.63  127.89
   1  -3   4 3297.87  123.09
   1  -3   4 3390.76  122.99
   1  -3   4 3478.95  121.99
   1  -3   4 3317.87  121.99
   0   3  -4 2047.30   76.59
   0   3  -4 1993.80   75.09
   0   3  -4 2043.40   75.09
   0   3  -4 1919.81   73.79
   0   3  -4 1987.50   74.79
   0  -3   4 1997.50   76.29
   0  -3   4 2019.30   74.19
   0  -3   4 2014.20   75.29
   0  -3   4 2057.19   74.69
   0  -3   4 1973.30   73.29
   1   3  -4 1233.28   50.39
   1   3  -4 1403.66   54.59
   1   3  -4 1241.28   49.30
  -1  -3   4 1270.27   49.80
  -1  -3   4 1318.87   53.29
  -1  -3   4 1304.27   51.89
  -1  -3   4 1296.77   50.79
  -1  -3   4 1307.47   49.80
   2   3  -4   54.99    9.00
   2   3  -4   58.39   11.50
   2   3  -4   48.00    7.40
  -2  -3   4   51.59   10.70
  -2  -3   4   67.99   10.00
  -2  -3   4   54.29    9.40
  -2  -3   4   46.00    7.40
   3   3  -4  297.07   14.50
   3   3  -4  323.97   18.60
   3   3  -4  319.37   19.60
   3   3  -4  324.57   23.20
  -3  -3   4  329.37   19.50
  -3  -3   4  334.27   19.20
  -3  -3   4  319.07   19.50
  -3  -3   4  317.37   21.70
   4   3  -4  219.08   22.30
   4   3  -4  215.28   16.00
   4   3  -4  229.68   25.80
   4   3  -4  239.68   14.10
  -4  -3   4  213.08   16.60
  -4  -3   4  230.78   18.20
  -4  -3   4  223.28   17.80
  -4  -3   4  203.48   18.90
   5   3  -4  187.18   20.90
   5   3  -4  151.98   13.60
   5   3  -4  161.18   15.10
  -5  -3   4  151.28   18.00
  -5  -3   4  132.49   14.40
  -5  -3   4  154.88   16.00
  -5  -3   4  184.48   19.90
   6   3  -4   84.29   19.30
   6   3  -4   61.99   11.70
  -6  -3   4   88.59   16.10
  -6  -3   4   72.69   11.30
   7   3  -4   33.30   11.70
   7   3  -4   10.90    9.50
   7   3  -4   33.90   15.60
  -7  -3   4    8.40    7.70
  -7  -3   4   29.70   13.20
   8   3  -4   13.40   12.40
   8   3  -4   30.50   16.00
  -8  -3   4  -17.80    7.10
  -8  -3   4    4.80   11.70
   9   3  -4   43.30   18.60
   9   3  -4   49.60   18.10
  -9  -3   4   39.70   20.50
  -9  -3   4   47.00   16.40
  -9   4  -4   -9.00   12.70
  -9   4  -4   -8.10   18.00
  -9   4  -4    7.80   11.30
  -9   4  -4   -5.30   10.90
   9  -4   4    1.40   12.90
   9  -4   4    9.10   14.10
  -8   4  -4   27.30   31.90
  -8   4  -4   -0.70   10.60
  -8   4  -4   15.30   14.70
  -8   4  -4  -22.40   22.20
   8  -4   4    2.20   11.20
   8  -4   4   -2.40   20.50
  -7   4  -4   12.40    9.50
  -7   4  -4    6.20   10.20
  -7   4  -4   10.20   13.20
   7  -4   4   17.00   11.50
   7  -4   4   -2.30    9.00
  -6   4  -4   12.50    8.70
  -6   4  -4    2.50    8.00
  -6   4  -4   -7.30    7.60
  -6   4  -4   -0.40   10.80
   6  -4   4    5.20    5.10
   6  -4   4    0.50    8.90
   6  -4   4    5.60   10.40
  -5   4  -4   27.50   10.10
  -5   4  -4   43.00    9.40
  -5   4  -4   19.00    7.90
  -5   4  -4   26.10   13.80
  -5   4  -4   19.90    5.00
   5  -4   4   13.40   10.10
   5  -4   4   24.90    9.60
  -4   4  -4   -2.00    4.70
  -4   4  -4    1.20    5.40
  -4   4  -4    0.60   10.00
  -4   4  -4    1.30    3.40
  -4   4  -4   10.30    6.80
  -4   4  -4   -0.20    6.10
   4  -4   4    3.00   12.70
   4  -4   4   -0.60    4.20
  -3   4  -4   36.50    9.10
  -3   4  -4   39.00   11.90
  -3   4  -4   47.20    9.50
  -3   4  -4   34.70    8.00
   3  -4   4   28.60    7.60
   3  -4   4   30.40    7.80
   3  -4   4   47.40   10.60
   3  -4   4   47.00   10.40
   3  -4   4   42.20    9.40
  -2   4  -4  101.49   10.20
  -2   4  -4  104.19   11.00
  -2   4  -4  115.49   12.30
  -2   4  -4  102.49   15.80
   2  -4   4  110.89   13.30
   2  -4   4  100.69   11.90
   2  -4   4  113.69   11.60
   2  -4   4   99.99   11.80
   2  -4   4   96.19   11.10
   2  -4   4  114.49   12.10
  -1   4  -4  201.08   15.50
  -1   4  -4  186.28   16.20
  -1   4  -4  190.58   13.90
  -1   4  -4  181.38   13.40
   1  -4   4  181.88   14.90
   1  -4   4  182.48   14.20
   1  -4   4  190.38   15.40
   1  -4   4  191.78   14.40
   1  -4   4  183.88   14.50
   0   4  -4  135.79   13.50
   0   4  -4  127.49   11.10
   0   4  -4  140.09   11.60
   0   4  -4  143.19   14.00
   0  -4   4  133.89   13.00
   0  -4   4  148.59   12.00
   0  -4   4  169.68   14.10
   0  -4   4  129.69   11.80
   1   4  -4    8.10    6.90
   1   4  -4    5.20    3.90
   1   4  -4    6.60    4.40
   1   4  -4   16.40    6.50
  -1  -4   4    0.40    5.10
  -1  -4   4   10.50    4.60
  -1  -4   4    7.30    6.20
  -1  -4   4    3.20    5.20
  -1  -4   4   10.80    5.30
   2   4  -4   17.30    5.30
   2   4  -4   28.50    7.30
   2   4  -4   25.60    9.30
  -2  -4   4   18.80    6.30
  -2  -4   4   29.20    8.40
  -2  -4   4   19.10    6.00
  -2  -4   4   21.50    6.80
  -2  -4   4   20.60    6.60
   3   4  -4  151.98   13.90
   3   4  -4  128.49   16.10
   3   4  -4  120.79   11.90
  -3  -4   4  144.29   13.90
  -3  -4   4  162.18   13.80
  -3  -4   4  126.69   13.60
  -3  -4   4  128.59   15.00
   4   4  -4   23.30    8.30
   4   4  -4   13.90    3.70
   4   4  -4    1.20   18.10
   4   4  -4   10.50    6.50
  -4  -4   4    4.40    6.00
  -4  -4   4   11.30    9.60
  -4  -4   4   11.80    6.70
  -4  -4   4   17.40   16.40
   5   4  -4   46.70   12.20
   5   4  -4   60.39   15.80
   5   4  -4   57.29    8.40
  -5  -4   4   59.69   13.40
  -5  -4   4   50.19   11.00
  -5  -4   4   61.99   12.70
  -5  -4   4   68.49   15.20
   6   4  -4   52.69   16.70
   6   4  -4   30.60    8.90
  -6  -4   4   68.99   15.40
  -6  -4   4   27.90   10.10
  -6  -4   4   47.90   13.20
   7   4  -4   -3.60   12.20
   7   4  -4  -15.20    7.40
   7   4  -4   -1.90    8.90
  -7  -4   4  -15.40    9.00
   8   4  -4   -6.20   11.30
   8   4  -4  -13.90   11.90
  -8  -4   4   -3.40   10.20
  -8  -4   4  -21.10   10.00
   9   4  -4    5.00   14.20
   9   4  -4   16.80   15.90
  -9  -4   4   29.60   14.00
  -9   5  -4    7.20   13.70
  -9   5  -4    6.50   11.70
  -9   5  -4   31.70   22.10
   9  -5   4   32.70   19.10
  -8   5  -4   21.30   17.40
  -8   5  -4   -0.40    8.80
  -8   5  -4   16.60   13.90
  -8   5  -4  -10.50   12.50
  -8   5  -4   21.90   15.80
   8  -5   4   -0.80   13.10
  -7   5  -4    5.30    9.90
  -7   5  -4   16.50   12.10
  -7   5  -4   25.60   11.50
  -7   5  -4   16.80    9.60
  -7   5  -4   28.40   17.20
   7  -5   4   26.30   14.10
  -6   5  -4  374.06   29.80
  -6   5  -4  368.86   34.80
  -6   5  -4  381.56   34.00
  -6   5  -4  381.76   24.50
   6  -5   4  394.66   21.90
   6  -5   4  429.76   32.10
  -5   5  -4  917.51   41.00
  -5   5  -4  887.41   42.20
  -5   5  -4  905.11   47.70
  -5   5  -4  879.21   52.79
  -5   5  -4  933.81   39.00
   5  -5   4  903.81   48.40
   5  -5   4  911.91   40.40
  -4   5  -4  105.09   13.10
  -4   5  -4   96.29   11.30
  -4   5  -4   98.79   13.20
  -4   5  -4  113.49   20.30
  -4   5  -4   95.89   10.60
   4  -5   4  103.19   13.60
   4  -5   4  100.69   15.80
   4  -5   4  101.59   13.50
   4  -5   4  108.29   16.80
   4  -5   4   92.29   11.30
  -3   5  -4   24.50   11.00
  -3   5  -4   44.70   10.20
  -3   5  -4   46.00    8.60
  -3   5  -4   40.10    9.90
   3  -5   4   39.00   10.20
   3  -5   4   36.40    9.60
   3  -5   4   37.00    9.80
   3  -5   4   43.00    8.90
   3  -5   4   46.70   14.70
   3  -5   4   39.90    9.80
  -2   5  -4 1981.30   75.79
  -2   5  -4 1925.21   75.39
  -2   5  -4 1904.81   73.19
  -2   5  -4 1983.60   82.19
   2  -5   4 1922.11   76.79
   2  -5   4 1995.70   78.49
   2  -5   4 1885.41   76.69
   2  -5   4 1899.81   75.39
   2  -5   4 1993.20   75.69
   2  -5   4 2016.70   80.99
  -1   5  -4 2358.26   96.09
  -1   5  -4 2394.26   90.59
  -1   5  -4 2382.46   89.49
  -1   5  -4 2484.15   92.29
   1  -5   4 2468.75   91.69
   1  -5   4 2365.46   92.79
   1  -5   4 2422.86   91.89
   1  -5   4 2402.66   90.69
   1  -5   4 2528.65   92.19
   1  -5   4 2579.94   95.79
   0   5  -4  829.02   36.80
   0   5  -4  829.52   36.90
   0   5  -4  806.52   41.40
   0   5  -4  858.81   39.80
   0  -5   4  879.81   38.00
   0  -5   4  825.62   38.60
   0  -5   4  928.21   40.70
   0  -5   4  865.11   38.30
   0  -5   4  836.92   40.20
   1   5  -4    5.50    3.50
   1   5  -4   -1.30    5.90
   1   5  -4   14.70    6.00
   1   5  -4   10.90    4.20
  -1  -5   4    4.90    5.30
  -1  -5   4   12.50    6.20
  -1  -5   4    8.10    5.20
  -1  -5   4   10.00    1.40
  -1  -5   4    6.00    5.80
  -1  -5   4    4.80    5.00
   2   5  -4  208.98   18.70
   2   5  -4  203.08   15.70
   2   5  -4  181.18   14.20
  -2  -5   4  168.88   15.40
  -2  -5   4  197.98   15.50
  -2  -5   4  191.08   17.20
  -2  -5   4  173.68   16.10
  -2  -5   4  190.18   15.00
   3   5  -4  487.55   27.20
   3   5  -4  521.25   32.70
   3   5  -4  496.55   22.50
  -3  -5   4  487.95   27.70
  -3  -5   4  553.54   28.50
  -3  -5   4  516.95   28.00
  -3  -5   4  448.86   32.70
   4   5  -4   77.59   15.50
   4   5  -4   52.39   10.80
   4   5  -4   92.19   18.00
  -4  -5   4   81.09   13.50
  -4  -5   4   89.29   13.50
  -4  -5   4   52.29   12.70
  -4  -5   4  113.59   16.60
   5   5  -4  224.18   14.00
   5   5  -4  274.77   26.70
  -5  -5   4  279.47   23.00
  -5  -5   4  244.38   20.70
  -5  -5   4  268.97   22.40
   6   5  -4  141.19   23.70
   6   5  -4  121.49   12.70
  -6  -5   4  160.98   19.70
  -6  -5   4  147.09   19.70
  -6  -5   4   89.19   15.30
   7   5  -4   -8.90    7.40
   7   5  -4   -4.40    8.80
   7   5  -4   -9.20   12.10
  -7  -5   4  -10.00    9.40
  -7  -5   4  -11.80   10.80
   8   5  -4  -17.10   10.40
   8   5  -4   -6.00   13.30
  -8  -5   4    0.90   11.40
   9   5  -4   72.29   19.20
   9   5  -4  100.19   26.60
  -9  -5   4   87.59   19.10
  -9   6  -4   59.09   19.80
  -9   6  -4   80.39   25.80
   9  -6   4  106.79   27.20
  -8   6  -4  137.09   20.20
  -8   6  -4  103.99   22.10
  -8   6  -4  150.18   26.10
  -8   6  -4  158.18   32.00
   8  -6   4  172.58   29.80
  -7   6  -4   77.99   22.20
  -7   6  -4   75.19   12.80
  -7   6  -4   68.39   12.10
  -7   6  -4   92.99   20.10
  -7   6  -4   71.19   19.30
   7  -6   4   69.89   11.70
   7  -6   4   68.89   18.60
  -6   6  -4   40.20    8.50
  -6   6  -4   18.90    8.30
  -6   6  -4   24.50    9.30
  -6   6  -4   29.90   17.70
   6  -6   4   19.80    7.70
   6  -6   4   18.90   13.20
   6  -6   4   33.70   12.00
  -5   6  -4  188.98   15.60
  -5   6  -4  175.98   16.40
  -5   6  -4  156.28   26.50
  -5   6  -4  198.18   16.20
   5  -6   4  183.78   21.90
   5  -6   4  214.98   16.80
   5  -6   4  216.78   20.20
  -4   6  -4  531.15   26.60
  -4   6  -4  549.65   28.70
  -4   6  -4  533.25   28.30
  -4   6  -4  541.15   38.60
   4  -6   4  547.85   31.20
   4  -6   4  551.34   29.30
   4  -6   4  578.64   32.70
   4  -6   4  520.65   33.20
   4  -6   4  542.95   33.40
  -3   6  -4  594.94   30.10
  -3   6  -4  555.14   29.70
  -3   6  -4  581.44   27.70
  -3   6  -4  591.24   38.90
   3  -6   4  579.34   30.90
   3  -6   4  584.34   37.00
   3  -6   4  627.14   32.00
   3  -6   4  632.04   33.80
   3  -6   4  643.94   35.80
  -2   6  -4 1322.87   54.99
  -2   6  -4 1461.85   66.69
  -2   6  -4 1418.56   57.99
  -2   6  -4 1393.66   57.79
   2  -6   4 1410.96   59.39
   2  -6   4 1418.66   58.19
   2  -6   4 1501.05   63.49
   2  -6   4 1342.77   58.19
   2  -6   4 1423.46   64.39
   2  -6   4 1397.06   59.79
  -1   6  -4    3.80    6.00
  -1   6  -4    1.90    4.20
  -1   6  -4    1.60    8.00
  -1   6  -4    3.30    5.00
   1  -6   4    2.20    5.70
   1  -6   4   -0.70    5.00
   1  -6   4   -2.30    4.90
   1  -6   4    0.40    5.10
   1  -6   4   -2.80    4.50
   1  -6   4    1.10    4.70
   0   6  -4   -0.40    4.20
   0   6  -4    4.80    8.00
   0   6  -4    1.10    4.70
   0   6  -4   10.50    7.30
   0  -6   4   -0.80    2.50
   0  -6   4    1.80    5.20
   0  -6   4    3.90    5.00
   0  -6   4   -2.10    4.30
   0  -6   4    1.40    5.80
   0  -6   4    1.40    5.40
   1   6  -4  172.58   13.70
   1   6  -4  177.68   14.60
   1   6  -4  189.28   14.50
   1   6  -4  187.68   17.70
  -1  -6   4  195.28   16.50
  -1  -6   4  198.88   17.80
  -1  -6   4  214.48   16.20
  -1  -6   4  172.98   16.40
  -1  -6   4  178.98   15.30
   2   6  -4  687.73   34.20
   2   6  -4  688.33   35.00
   2   6  -4  762.82   39.90
  -2  -6   4  760.42   35.80
  -2  -6   4  685.13   37.90
  -2  -6   4  727.23   35.20
  -2  -6   4  659.13   37.80
   3   6  -4   89.89   13.40
   3   6  -4   89.09    9.70
   3   6  -4  120.39   19.50
   3   6  -4  103.79   13.20
  -3  -6   4   98.09   15.00
  -3  -6   4   92.79   16.20
  -3  -6   4  124.89   17.30
  -3  -6   4   74.59   13.80
  -3  -6   4  108.99   17.50
   4   6  -4  274.77   26.70
  -4  -6   4  273.37   21.30
  -4  -6   4  243.78   21.60
  -4  -6   4  216.28   19.70
   5   6  -4   45.90   17.30
  -5  -6   4   60.09   13.90
  -5  -6   4   45.80   13.50
  -5  -6   4   44.20   14.10
   6   6  -4   97.89   11.20
   6   6  -4  132.29   24.90
  -6  -6   4   98.29   18.30
  -6  -6   4  113.79   18.90
   7   6  -4   41.60   17.30
   7   6  -4   23.00    8.00
   7   6  -4   31.10   11.90
  -7  -6   4   29.00   13.60
  -7  -6   4   37.70   13.60
   8   6  -4  -15.00   11.00
   8   6  -4   16.50   18.10
   8   6  -4   -2.30   10.60
  -8  -6   4   18.70   15.00
   9   6  -4  -13.80   13.00
   9   6  -4   25.40   20.00
  -9  -6   4   10.00   15.00
  -8   7  -4   11.70   15.30
  -8   7  -4   12.40   18.00
   8  -7   4   -6.90   13.60
   8  -7   4    5.90   11.40
  -7   7  -4   35.30    6.90
  -7   7  -4   10.00   24.80
  -7   7  -4    7.40   13.70
   7  -7   4   53.89   14.60
   7  -7   4   12.10    7.50
   7  -7   4   24.40   14.10
  -6   7  -4    6.00    6.10
  -6   7  -4    3.60    7.90
  -6   7  -4    2.70   11.50
  -6   7  -4    8.50    6.70
  -6   7  -4    9.10   11.40
   6  -7   4   13.80   10.30
   6  -7   4  -11.60    6.00
   6  -7   4    0.00   10.90
  -5   7  -4   52.79   10.60
  -5   7  -4   55.29   11.90
  -5   7  -4   69.69   20.10
  -5   7  -4   56.09   10.50
  -5   7  -4   49.20   15.90
   5  -7   4   63.49   16.70
   5  -7   4   61.99   12.30
   5  -7   4   54.49   13.70
  -4   7  -4   79.69   12.10
  -4   7  -4   65.09   10.60
  -4   7  -4   70.89   19.00
  -4   7  -4   60.99   13.00
   4  -7   4   80.49   17.40
   4  -7   4   75.89   16.40
   4  -7   4   79.99   17.30
   4  -7   4   79.19   13.00
  -3   7  -4  131.69   12.00
  -3   7  -4  128.49   15.10
  -3   7  -4  138.19   14.80
  -3   7  -4  144.79   14.20
  -3   7  -4  162.38   22.10
   3  -7   4  129.69   21.50
   3  -7   4  114.99   15.00
   3  -7   4  180.58   16.90
   3  -7   4  154.48   21.20
   3  -7   4  132.89   15.50
  -2   7  -4  237.08   17.30
  -2   7  -4  217.78   15.30
  -2   7  -4  211.88   26.90
  -2   7  -4  225.78   17.90
   2  -7   4  221.58   21.90
   2  -7   4  232.98   22.10
   2  -7   4  229.38   19.90
   2  -7   4  252.97   18.80
   2  -7   4  233.48   18.70
  -1   7  -4  365.56   29.00
  -1   7  -4  340.17   21.20
  -1   7  -4  374.16   23.80
  -1   7  -4  370.06   20.90
   1  -7   4  314.47   25.30
   1  -7   4  369.66   20.50
   1  -7   4  360.56   22.90
   1  -7   4  384.36   22.90
   1  -7   4  390.26   28.60
   1  -7   4  345.67   29.80
   1  -7   4  417.56   28.70
   0   7  -4   49.90    9.30
   0   7  -4   56.79   11.70
   0   7  -4   56.29    9.90
   0  -7   4   74.69   12.30
   0  -7   4   41.90   12.30
   0  -7   4   65.69   15.10
   0  -7   4   55.89   11.40
   0  -7   4   52.19    6.70
   1   7  -4  153.98   15.70
   1   7  -4  139.49   17.20
   1   7  -4  151.08   12.90
   1   7  -4  167.18   14.50
   1   7  -4  147.49   14.70
  -1  -7   4  134.59   17.90
  -1  -7   4  170.98   15.80
  -1  -7   4  140.49   16.60
  -1  -7   4  145.19   15.60
   2   7  -4   32.90    8.10
   2   7  -4   30.90    7.60
   2   7  -4   31.00    8.60
   2   7  -4   38.00   13.90
  -2  -7   4   32.60   10.90
  -2  -7   4   30.70   10.90
  -2  -7   4   30.00   10.20
  -2  -7   4   20.60    8.20
  -2  -7   4   31.30   10.60
   3   7  -4   -1.30    4.10
   3   7  -4   -5.10    6.10
   3   7  -4    0.30    9.80
  -3  -7   4   -9.80    6.20
  -3  -7   4   -2.50    6.90
  -3  -7   4   -3.20    5.80
   4   7  -4   56.59   15.80
   4   7  -4   44.00    6.90
  -4  -7   4   51.69   13.90
  -4  -7   4   53.49   12.20
   5   7  -4   -0.80   11.80
  -5  -7   4   -3.30    7.90
  -5  -7   4    5.20   10.10
   6   7  -4   54.09   18.40
   6   7  -4   26.60   10.70
  -6  -7   4   13.60    9.50
  -6  -7   4   31.00   13.90
   7   7  -4   23.00   11.30
  -7  -7   4   11.40   15.40
  -7  -7   4   23.80   12.80
   8   7  -4   15.50   17.70
   8   7  -4    9.50   12.40
  -8  -7   4    4.40   13.50
  -8   8  -4   81.29   27.00
  -8   8  -4   58.79   20.20
   8  -8   4  105.79   25.30
   8  -8   4  108.79   23.20
  -7   8  -4   58.09   22.50
  -7   8  -4   63.69   27.50
   7  -8   4   51.99   26.10
   7  -8   4   96.39   18.40
   7  -8   4   44.90   10.90
  -6   8  -4    1.70   11.90
  -6   8  -4    5.10   14.20
  -6   8  -4   -9.80    6.70
   6  -8   4   -8.00    9.20
   6  -8   4    1.30    8.70
   6  -8   4   -5.00    9.20
  -5   8  -4   27.90   17.50
  -5   8  -4   37.70   11.60
  -5   8  -4   38.60    8.20
  -5   8  -4   29.00   14.50
  -5   8  -4   42.30    7.10
   5  -8   4   31.30   10.60
   5  -8   4   58.99   15.20
   5  -8   4   32.90   12.70
  -4   8  -4  560.84   40.80
  -4   8  -4  546.15   26.60
  -4   8  -4  514.15   42.80
  -4   8  -4  622.04   33.30
  -4   8  -4  509.35   25.10
   4  -8   4  517.45   31.50
   4  -8   4  598.34   35.90
   4  -8   4  559.94   32.90
  -3   8  -4  865.11   42.60
  -3   8  -4  900.61   49.99
  -3   8  -4  869.91   52.89
  -3   8  -4  813.62   37.40
  -3   8  -4  844.12   41.00
   3  -8   4  742.03   40.80
   3  -8   4  739.63   40.80
   3  -8   4  823.72   43.40
   3  -8   4  884.01   45.80
   3  -8   4  847.02   41.80
  -2   8  -4   36.80    9.60
  -2   8  -4   38.20    9.50
  -2   8  -4   37.20    8.00
  -2   8  -4   18.90   10.40
  -2   8  -4   42.80   14.70
   2  -8   4   34.20   11.20
   2  -8   4   28.70    7.80
[truncated: 499,510 more chars]
